# Supplementary material for: Mealtime, Temporal, and Daily Variability of the Human Urinary and Plasma Metabolomes in a Tightly Controlled Environment
Source: PLoS One. 2014 Jan 24;9(1):e86223. doi: 10.1371/journal.pone.0086223 (PMC3901684; doi:10.1371/journal.pone.0086223)
Supplement: Table S2 — Temporal and mealtime variability of selected blood metabolites. (XLS) [file pone.0086223.s008.xls]

## Sheet: Meal
Supplemental Data to Table 2 (Blood)
Factor: Meal
Metabolite		Metabolite annotation	Database reference	Effect of Meal on metabolite intensity
				Day 1 (+1 & +3)		Day 2 (+1 & +3)		Day 3 (+1 & +3)		Day 1 (+9 & +11)
RetTime (min)	m/z			Raw p-value	FDR	Raw p-value	FDR	Raw p-value	FDR	Raw p-value	FDR	CV
6.49	1035.66	LysoPC(16:0), [2M+formate]-	HMDB10382	0.0021	0.21175	0.1801	0.40194	0.2134	1	0.093	0.9979	0.160174
9.99	642.482	Unknown lipid		0.2153	0.535192	0.1737	0.40194	0.2422	1	0.5159	0.9979	0.139347
11.38	808.66	Glucosylceramide (d18:1/24:1(15Z))	HMDB04975	0.2944	0.55055	0.3183	0.487523	0.8892	1	0.641	0.9979	0.137036
9.88	782.565	Unknown lipid		0.2808	0.55055	0.8121	0.887987	0.5927	1	0.3832	0.9979	0.130554
9.78	798.559	Unknown lipid		0.0201	0.352629	<.0001	0.00605	<.0001	1	0.2377	0.9979	0.129274
10.23	786.563	PC(16:1(9Z)/P-18:1(9Z))	HMDB08030	0.4596	0.63195	0.3532	0.502791	0.3874	1	0.9214	0.9979	0.128682
7.49	375.272	MG(0:0/16:0/0:0)	HMDB11533	0.0841	0.412852	0.0995	0.381876	0.9984	1	0.9723	0.9979	0.121148
9.72	822.559	PS(P-20:0/20:4(5Z,8Z,11Z,14Z))	LMGP03030079	0.7831	0.882628	0.0001	0.00605	0.0777	1	0.2163	0.9979	0.115482
0.42	259.006	Glucose 6-phosphate	HMDB01401	0.1967	0.517407	0.0014	0.03388	0.2088	1	0.2117	0.9979	0.106506
10.97	803.627	SM(d18:1/20:0)	HMDB12102	0.2423	0.53702	0.1506	0.381876	0.1616	1	0.7027	0.9979	0.106316
10.07	671.46	PA(16:0/18:2(9Z,12Z))	HMDB07860	0.3069	0.55055	0.123	0.381876	0.5378	1	0.8312	0.9979	0.104569
9.96	616.466	CerP(d18:1/16:0)	HMDB10700	0.3064	0.55055	0.2479	0.445799	0.2853	1	0.4225	0.9979	0.103189
10.41	775.597	SM(d18:0/18:1(9Z))	HMDB12089	0.3726	0.593218	0.2919	0.470932	0.3219	1	0.8042	0.9979	0.101838
12.11	255.233	Palmitic acid (C16:0)	HMDB00220	0.0256	0.3872	0.0974	0.381876	0.8257	1	0.9832	0.9979	0.101684
10.94	832.61	PC(18:1(9Z)/18:0)	HMDB08102	0.172	0.5027	0.1264	0.381876	0.2962	1	0.5745	0.9979	0.100991
10.99	829.644	SM(d18:1/22:1(13Z))	HMDB12104	0.159	0.5027	0.1578	0.381876	0.1742	1	0.7044	0.9979	0.100103
6.09	564.329	LysoPC(18:2(9Z,12Z))	HMDB10386	0.3016	0.55055	0.8901	0.920634	0.1304	1	0.0011	0.1331	0.095586
10.1	697.476	Unknown lipid		0.3157	0.55055	0.297	0.472529	0.5405	1	0.9019	0.9979	0.0920159
0.37	179.056	Glucose	HMDB00122	0.0326	0.396275	0.0782	0.378488	0.4474	1	0.2479	0.9979	0.0830633
10.27	838.595	PC(20:4(5Z,8Z,11Z,14Z)/P-18:0)	HMDB08456	0.2299	0.535192	0.3333	0.492211	0.2005	1	0.9852	0.9979	0.0784398
10.08	717.468	PG(16:1(9Z)/16:1(9Z))	HMDB10586	0.3516	0.588922	0.6956	0.794034	0.5493	1	0.9177	0.9979	0.0778656
8.12	465.302	Cholesterol sulfate	HMDB00653	0.0134	0.32428	0.0048	0.0726	0.1066	1	0.5061	0.9979	0.0766104
0.37	225.061	Glucose	HMDB00122	0.0353	0.396275	0.0074	0.09317	0.4387	1	0.1815	0.9979	0.0755283
11.6	857.676	SM(d18:1/24:1(15Z))	HMDB12107	0.0517	0.396275	0.0588	0.309339	0.3386	1	0.6139	0.9979	0.0746943
9.51	861.547	PI(18:0/18:2(9Z,12Z))	HMDB09809	0.2488	0.537586	0.1526	0.381876	0.4373	1	0.4644	0.9979	0.072163
11.3	712.561	Unknown lipid		0.1828	0.5027	0.2539	0.445799	0.9322	1	0.3917	0.9979	0.0694752
0.42	448.992	Inosine diphosphate, [M+Na-2H]-	HMDB03335	0.2439	0.53702	0.0147	0.1617	0.4431	1	0.3353	0.9979	0.0688506
0.43	427.009	Inosine diphosphate	HMDB03335	0.5472	0.675995	0.0017	0.0342833	0.4192	1	0.1656	0.9979	0.0688309
12.59	859.689	SM(d18:0/24:1(15Z))	HMDB12095	0.9266	0.950158	0.0258	0.182172	0.6926	1	0.2049	0.9979	0.0686434
11.63	831.659	SM(d18:1/22:0)	HMDB12103	0.1257	0.451615	0.1827	0.40194	0.3045	1	0.4814	0.9979	0.0681756
10.33	854.593	PC(20:3(8Z,11Z,14Z)/18:1(9Z))	HMDB08401	0.1801	0.5027	0.2133	0.40327	0.2022	1	0.9163	0.9979	0.0668019
11.26	255.232	Branched C16:0 fatty acid		0.4271	0.597907	0.0946	0.381876	0.3964	1	0.6172	0.9979	0.0610341
7.45	568.36	LysoPC(18:0)	HMDB10384	0.0094	0.32428	0.3897	0.529817	0.2377	1	0.2324	0.9979	0.060333
10.42	804.578	PC(16:0/18:1(9Z))	HMDB07972	0.23	0.535192	0.3181	0.487523	0.2366	1	0.7891	0.9979	0.0571348
10.5	830.594	PC 36:2		0.2582	0.538659	0.1481	0.381876	0.1712	1	0.7497	0.9979	0.0536486
0.37	215.032	Glucose	HMDB00122	0.1269	0.451615	0.001	0.03025	0.8309	1	0.6825	0.9979	0.0527196
9.85	850.56	PC(18:2(9Z,12Z)/20:4(5Z,8Z,11Z,14Z))	HMDB08147	0.6324	0.7502	0.0355	0.214775	0.0649	1	0.1934	0.9979	0.0514861
0.43	191.02	Citric acid	HMDB00094	0.7878	0.882628	0.0004	0.0161333	0.2583	1	0.0417	0.9979	0.0512727
11.6	726.579	Glucosylceramide (d18:1/18:0)	HMDB04972	0.0129	0.32428	0.1906	0.40327	0.7058	1	0.9947	0.9979	0.0498733
10.48	699.494	PA(18:1(9Z)/18:1(9Z))	HMDB07865	0.5298	0.674449	0.0582	0.309339	0.7973	1	0.5552	0.9979	0.046918
6.49	540.33	LysoPC(16:0)	HMDB10382	0.0035	0.21175	0.9773	0.9773	0.7318	1	0.0156	0.6292	0.0425956
11.63	700.563	CerP(d18:1/22:0)	HMDB10703	0.1125	0.44809	0.7533	0.851863	0.0676	1	0.7125	0.9979	0.0357271
9.96	826.56	PC(20:4(5Z,8Z,11Z,14Z)/16:0)	HMDB08429	0.3073	0.55055	0.1551	0.381876	0.0297	1	0.7224	0.9979	0.0340757
9.97	747.566	SM(d18:0/16:1(9Z))	HMDB13464	0.5781	0.706567	0.3598	0.50623	0.4615	1	0.9249	0.9979	0.0318661
10.07	802.56	PC(16:1(9Z)/18:1(9Z))	HMDB08005	0.6294	0.7502	0.1992	0.40327	0.1581	1	0.8327	0.9979	0.0279372
10.43	870.583			0.0621	0.412852	0.2002	0.40327	0.3457	1	0.8087	0.9979	0.267455
10.54	846.577			0.085	0.412852	0.1391	0.381876	0.4151	1	0.7611	0.9979	0.205498
9.69	754.535			0.3959	0.597907	0.28	0.46411	0.3826	1	0.5213	0.9979	0.167329
12.63	669.563			0.0774	0.412852	0.8058	0.887987	0.0935	1	0.7473	0.9979	0.165764
10.36	884.591			0.223	0.535192	0.3007	0.472529	0.3319	1	0.6158	0.9979	0.164938
11	907.618			0.4812	0.646947	0.4707	0.612416	0.1554	1	0.8803	0.9979	0.155838
9.63	778.534			0.3692	0.593218	0.8146	0.887987	0.2094	1	0.1893	0.9979	0.151944
6.06	588.327			0.1599	0.5027	0.1883	0.40327	0.0013	1	0.2628	0.9979	0.150874
9.79	806.568			0.8037	0.892181	0.3377	0.492211	0.034	1	0.9281	0.9979	0.147818
10.97	819.61			0.0524	0.396275	0.2575	0.445799	0.3904	1	0.9755	0.9979	0.146325
10.49	860.593			0.0927	0.415433	0.3417	0.492211	0.3611	1	0.7276	0.9979	0.144255
10.52	882.564			0.4873	0.647948	0.8351	0.893277	0.0575	1	0.5732	0.9979	0.144029
10.06	756.538			0.2551	0.538659	0.2001	0.40327	0.4517	1	0.8742	0.9979	0.140802
11.02	845.627			0.0918	0.415433	0.3394	0.492211	0.4347	1	0.9923	0.9979	0.140018
10.07	788.535			0.4039	0.597907	0.1389	0.381876	0.3929	1	0.7441	0.9979	0.136209
10.74	872.609			0.4075	0.597907	0.3276	0.492211	0.1159	1	0.2877	0.9979	0.134971
10.08	730.471			0.4014	0.597907	0.2882	0.470932	0.8007	1	0.9607	0.9979	0.129581
0.43	619.036			0.9983	0.9983	0.0077	0.09317	0.5195	1	0.5241	0.9979	0.129459
11.5	873.661			0.0803	0.412852	0.1531	0.381876	0.309	1	0.9979	0.9979	0.128688
11.41	782.647			0.2206	0.535192	0.6816	0.793015	0.9855	1	0.1752	0.9979	0.126436
11.65	883.618			0.2829	0.55055	0.566	0.698837	0.3635	1	0.7833	0.9979	0.120238
11.6	909.635			0.3185	0.55055	0.4263	0.560677	0.172	1	0.825	0.9979	0.118873
0.42	280.988			0.2702	0.55055	0.0222	0.17908	0.0877	1	0.5023	0.9979	0.117401
10.45	670.512			0.1755	0.5027	0.2119	0.40327	0.5695	1	0.8091	0.9979	0.116477
10.94	862.609			0.0451	0.396275	0.6889	0.793875	0.3619	1	0.7292	0.9979	0.115848
10.2	878.588			0.3027	0.55055	0.1157	0.381876	0.2467	1	0.7857	0.9979	0.113323
10.98	855.657			0.1538	0.5027	0.1219	0.381876	0.2532	1	0.7789	0.9979	0.110352
9.65	804.55			0.4299	0.597907	0.8416	0.893277	0.4488	1	0.1188	0.9979	0.109613
10.24	864.571			0.1699	0.5027	0.5967	0.728904	0.2802	1	0.8659	0.9979	0.10504
11.28	686.546			0.8532	0.921761	0.5584	0.696561	0.7454	1	0.4219	0.9979	0.104175
9.21	857.511			0.7672	0.875766	0.0307	0.195511	0.2502	1	0.9213	0.9979	0.103611
10.42	908.578			0.5868	0.710028	0.4815	0.619803	0.6753	1	0.636	0.9979	0.103416
12.68	708.649			0.4986	0.655767	0.389	0.529817	0.1195	1	0.5157	0.9979	0.101317
8.91	431.335			0.2441	0.53702	0.4122	0.551547	0.7376	1	0.3463	0.9979	0.0988926
12.65	684.602			0.528	0.674449	0.019	0.176846	0.2591	1	0.3751	0.9979	0.0983814
12.68	756.669			0.0786	0.412852	0.8274	0.893277	0.3891	1	0.5393	0.9979	0.0972887
9.27	833.512			0.4186	0.597907	0.109	0.381876	0.64	1	0.459	0.9979	0.0960413
12.49	451.291			0.3484	0.588922	0.9687	0.976773	0.3626	1	0.9746	0.9979	0.0942398
6.72	566.343			0.7289	0.83997	0.1818	0.40194	0.0016	1	0.0272	0.8228	0.0940538
12.62	680.619			0.4136	0.597907	0.0247	0.182172	0.8013	1	0.7278	0.9979	0.0940058
12.16	845.67			0.037	0.396275	0.1169	0.381876	0.3671	1	0.4872	0.9979	0.0918803
10.42	732.492			0.4759	0.646947	0.2214	0.411767	0.8505	1	0.9863	0.9979	0.0890074
10.5	816.57			0.1883	0.506318	0.0918	0.381876	0.4428	1	0.2362	0.9979	0.0868983
10.5	754.534			0.6832	0.796506	0.0215	0.17908	0.773	1	0.3025	0.9979	0.0865822
9.96	1398.01			0.1219	0.451615	0.4148	0.551547	0.7058	1	0.0127	0.6292	0.0863565
10.46	840.583			0.6846	0.796506	0.6633	0.780861	0.7763	1	0.7284	0.9979	0.0859849
10.41	644.499			0.2052	0.528281	0.2747	0.461649	0.4712	1	0.9153	0.9979	0.0842474
12.79	761.592			0.0687	0.412852	0.5391	0.679491	0.5497	1	0.5836	0.9979	0.0830211
10	773.58			0.5475	0.675995	0.2246	0.411767	0.9371	1	0.4199	0.9979	0.0829817
9.71	906.606			0.912	0.950158	0.6647	0.780861	0.5549	1	0.3926	0.9979	0.0827627
11.6	752.594			0.056	0.398588	0.7689	0.861453	0.8716	1	0.8344	0.9979	0.0818672
10.42	673.477			0.4272	0.597907	0.2124	0.40327	0.6592	1	0.7198	0.9979	0.08147
10.06	1429			0.3695	0.593218	0.3766	0.523777	0.7624	1	0.8692	0.9979	0.0778989
10.98	885.658			0.1148	0.44809	0.8644	0.909499	0.5635	1	0.7303	0.9979	0.0776529
9.57	719.529			0.8382	0.913714	0.0271	0.182172	0.6824	1	0.9169	0.9979	0.0772248
12.53	465.305			0.4164	0.597907	0.8993	0.922164	0.9079	1	0.8691	0.9979	0.0756911
12.68	694.635			0.3553	0.588922	0.1088	0.381876	0.5079	1	0.707	0.9979	0.0752412
0.43	405.028			0.8945	0.94117	0.0027	0.0466714	0.4782	1	0.1779	0.9979	0.0748877
9.77	733.547			0.9738	0.990166	0.0681	0.343338	0.4119	1	0.9948	0.9979	0.0735688
10.1	1455.01			0.3911	0.597907	0.2655	0.452472	0.7055	1	0.9868	0.9979	0.0725569
8.27	403.304			0.3126	0.55055	0.1257	0.381876	0.8942	1	0.8834	0.9979	0.0724631
11.56	847.644			0.0477	0.396275	0.173	0.40194	0.5371	1	0.9072	0.9979	0.070995
10.13	812.561			0.0422	0.396275	0.643	0.770327	0.7402	1	0.9507	0.9979	0.0692209
11.61	785.625			0.0204	0.352629	0.9472	0.963119	0.2728	1	0.6563	0.9979	0.0660815
11.59	887.682			0.8897	0.94117	0.1467	0.381876	0.8849	1	0.987	0.9979	0.0644284
10.46	758.526			0.8672	0.928595	0.1354	0.381876	0.948	1	0.7006	0.9979	0.063503
10.11	828.576			0.0853	0.412852	0.1038	0.381876	0.1438	1	0.9136	0.9979	0.0606469
10.48	1485.07			0.1042	0.44809	0.8902	0.920634	0.3146	1	0.0543	0.9979	0.0597829
10.97	672.531			0.5065	0.658995	0.6024	0.728904	0.6425	1	0.7928	0.9979	0.0569698
9.41	621.434			0.1096	0.44809	0.5218	0.664608	0.5424	1	0.5901	0.9979	0.0538446
10.51	725.507			0.921	0.950158	0.1364	0.381876	0.865	1	0.3827	0.9979	0.053009
10.49	784.58			0.9956	0.9983	0.1574	0.381876	0.4722	1	0.2981	0.9979	0.0512928
9.62	745.548			0.8256	0.90816	0.2128	0.40327	0.9489	1	0.5959	0.9979	0.0471037
10.98	724.562			0.1716	0.5027	0.2579	0.445799	0.874	1	0.3063	0.9979	0.0449789
9.47	885.549			0.5351	0.674449	0.0171	0.172425	0.4465	1	0.6946	0.9979	0.0411465
10.99	698.546			0.1458	0.5027	0.0463	0.266776	0.7511	1	0.6321	0.9979	0.0381026

## Sheet: Hour
Supplemental Data to Table 2 (Blood)
Factor: Hour
Metabolite		Metabolite annotation	Database reference	Effect of Hour on metabolite intensity
RetTime (min)	m/z			Raw p-value	FDR	CV
6.49	1035.66	LysoPC(16:0), [2M+formate]-	HMDB10382	<.0001	0.00172857	0.156439
9.99	642.482	Unknown lipid		0.1078	0.241552	0.146195
10.23	786.563	PC(16:1(9Z)/P-18:1(9Z))	HMDB08030	0.0248	0.172761	0.141319
11.38	808.66	Glucosylceramide (d18:1/24:1(15Z))	HMDB04975	0.5326	0.602286	0.13523
12.11	255.233	Palmitic acid (C16:0)	HMDB00220	0.3175	0.417582	0.125281
9.78	798.559	Unknown lipid		<.0001	0.00172857	0.124998
10.97	803.627	SM(d18:1/20:0)	HMDB12102	0.0966	0.233623	0.12419
7.49	375.272	MG(0:0/16:0/0:0)	HMDB11533	0.3784	0.472025	0.122448
9.88	782.565	Unknown lipid		0.6856	0.72137	0.122086
10.94	832.61	PC(18:1(9Z)/18:0)	HMDB08102	0.0918	0.233623	0.114628
9.72	822.559	PS(P-20:0/20:4(5Z,8Z,11Z,14Z))	LMGP03030079	0.0961	0.233623	0.114588
10.99	829.644	SM(d18:1/22:1(13Z))	HMDB12104	0.0701	0.233623	0.11412
10.07	671.46	PA(16:0/18:2(9Z,12Z))	HMDB07860	0.11	0.242	0.113381
10.41	775.597	SM(d18:0/18:1(9Z))	HMDB12089	0.0394	0.2233	0.11202
9.96	616.466	CerP(d18:1/16:0)	HMDB10700	0.1209	0.249588	0.107728
11.6	857.676	SM(d18:1/24:1(15Z))	HMDB12107	0.0788	0.233623	0.101913
10.1	697.476	Unknown lipid		0.2196	0.345086	0.101491
0.42	259.006	Glucose 6-phosphate	HMDB01401	0.5497	0.615868	0.0901725
10.27	838.595	PC(20:4(5Z,8Z,11Z,14Z)/P-18:0)	HMDB08456	0.0148	0.127914	0.0832135
11.63	831.659	SM(d18:1/22:0)	HMDB12103	0.0682	0.233623	0.0814956
6.09	564.329	LysoPC(18:2(9Z,12Z))	HMDB10386	<.0001	0.00172857	0.0795334
8.12	465.302	Cholesterol sulfate	HMDB00653	0.3572	0.4598	0.0766304
10.08	717.468	PG(16:1(9Z)/16:1(9Z))	HMDB10586	0.8285	0.835404	0.0755838
11.26	255.232	Branched C16:0 fatty acid		0.1948	0.314277	0.0723445
0.37	179.056	Glucose	HMDB00122	0.0834	0.233623	0.0718099
10.33	854.593	PC(20:3(8Z,11Z,14Z)/18:1(9Z))	HMDB08401	0.1321	0.262034	0.0717108
7.45	568.36	LysoPC(18:0)	HMDB10384	<.0001	0.00172857	0.0700634
10.42	804.578	PC(16:0/18:1(9Z))	HMDB07972	0.0536	0.233623	0.0675653
12.59	859.689	SM(d18:0/24:1(15Z))	HMDB12095	0.2114	0.336571	0.0671772
11.3	712.561	Unknown lipid		0.3114	0.414059	0.0670458
0.43	427.009	Inosine diphosphate	HMDB03335	0.114	0.246321	0.0653722
9.51	861.547	PI(18:0/18:2(9Z,12Z))	HMDB09809	0.0005	0.00605	0.0639459
0.37	225.061	Glucose	HMDB00122	0.0881	0.233623	0.0633023
0.42	448.992	Inosine diphosphate, [M+Na-2H]-	HMDB03335	0.1588	0.28093	0.0629576
9.85	850.56	PC(18:2(9Z,12Z)/20:4(5Z,8Z,11Z,14Z))	HMDB08147	0.0236	0.172761	0.0619026
10.48	699.494	PA(18:1(9Z)/18:1(9Z))	HMDB07865	0.0443	0.233057	0.0563164
10.5	830.594	PC 36:2		0.2883	0.400969	0.055817
11.6	726.579	Glucosylceramide (d18:1/18:0)	HMDB04972	0.1539	0.28093	0.0504
0.43	191.02	Citric acid	HMDB00094	0.0651	0.233623	0.0496708
0.37	215.032	Glucose	HMDB00122	0.0208	0.167787	0.0474272
6.49	540.33	LysoPC(16:0)	HMDB10382	<.0001	0.00172857	0.0455424
9.96	826.56	PC(20:4(5Z,8Z,11Z,14Z)/16:0)	HMDB08429	0.1538	0.28093	0.0375212
9.97	747.566	SM(d18:0/16:1(9Z))	HMDB13464	0.0806	0.233623	0.0367903
11.63	700.563	CerP(d18:1/22:0)	HMDB10703	0.5206	0.602286	0.0350008
10.07	802.56	PC(16:1(9Z)/18:1(9Z))	HMDB08005	0.7121	0.742794	0.0287062
10.43	870.583			0.1054	0.24063	0.279825
10.54	846.577			0.0979	0.233623	0.222657
10.36	884.591			0.1602	0.28093	0.179552
11	907.618			0.1357	0.264834	0.165106
12.63	669.563			0.1001	0.233623	0.161563
9.69	754.535			0.6288	0.679329	0.159449
10.52	882.564			0.1854	0.312415	0.157316
10.97	819.61			0.2676	0.380936	0.15479
10.49	860.593			0.0795	0.233623	0.151655
11.02	845.627			0.2367	0.354589	0.148732
0.43	619.036			0.0257	0.172761	0.147608
9.63	778.534			0.6237	0.679329	0.1472
10.06	756.538			0.1162	0.24667	0.146979
10.07	788.535			0.1217	0.249588	0.144339
10.08	730.471			0.2389	0.354589	0.140373
10.74	872.609			0.4491	0.538031	0.140103
9.79	806.568			0.9251	0.9251	0.135023
10.2	878.588			0.1462	0.280797	0.134395
10.98	855.657			0.0857	0.233623	0.134006
11.5	873.661			0.1938	0.314277	0.133673
11.6	909.635			0.1004	0.233623	0.127357
11.41	782.647			0.2993	0.409787	0.125454
11.65	883.618			0.1242	0.25047	0.124914
6.06	588.327			0.0003	0.00403333	0.123746
10.94	862.609			0.0895	0.233623	0.113504
9.65	804.55			0.3783	0.472025	0.110967
10.45	670.512			0.1859	0.312415	0.110462
12.65	684.602			0.089	0.233623	0.109899
10.24	864.571			0.3997	0.493507	0.109576
10.42	908.578			0.1676	0.289709	0.1073
0.42	280.988			0.8247	0.835404	0.105585
12.16	845.67			0.3774	0.472025	0.104462
12.68	756.669			0.048	0.233623	0.102281
11.28	686.546			0.5284	0.602286	0.0997596
12.62	680.619			0.2711	0.381431	0.0992093
9.71	906.606			0.3048	0.409787	0.0977327
12.68	708.649			0.6554	0.695644	0.0948845
10.5	754.534			0.0334	0.20449	0.0943834
8.91	431.335			0.4126	0.504289	0.0935463
12.49	451.291			0.6525	0.695644	0.0929837
10	773.58			0.0758	0.233623	0.0912288
10.42	732.492			0.0948	0.233623	0.0900223
9.96	1398.01			0.0406	0.2233	0.0885989
9.21	857.511			<.0001	0.00172857	0.0879565
10.5	816.57			0.0126	0.117277	0.0873436
9.27	833.512			<.0001	0.00172857	0.0867484
10.46	840.583			0.594	0.6534	0.0861408
10.06	1429			0.0685	0.233623	0.0858864
6.72	566.343			0.0002	0.003025	0.0852198
10.41	644.499			0.2403	0.354589	0.0850018
12.79	761.592			0.0506	0.233623	0.0837525
9.57	719.529			0.5934	0.6534	0.0828141
9.77	733.547			0.0972	0.233623	0.0817645
11.56	847.644			0.2237	0.347022	0.0811086
10.42	673.477			0.302	0.409787	0.0781816
12.53	465.305			0.5325	0.602286	0.0777028
11.6	752.594			0.2634	0.379421	0.0764377
0.43	405.028			0.0656	0.233623	0.0758573
10.1	1455.01			0.2318	0.354589	0.0736255
10.98	885.658			0.1943	0.314277	0.0735473
12.68	694.635			0.3254	0.42337	0.0706217
8.27	403.304			0.7697	0.789269	0.0697896
10.13	812.561			0.058	0.233623	0.0661948
10.46	758.526			0.1491	0.28093	0.0660694
10.11	828.576			0.098	0.233623	0.0644046
10.51	725.507			0.0982	0.233623	0.0617852
11.59	887.682			0.7409	0.76623	0.0607127
11.61	785.625			0.0834	0.233623	0.0602438
9.41	621.434			0.1589	0.28093	0.0588021
10.49	784.58			0.0114	0.11495	0.057985
9.62	745.548			0.2537	0.369852	0.056825
10.48	1485.07			0.0037	0.0407	0.053085
10.97	672.531			0.4785	0.567632	0.0520375
10.98	724.562			0.4993	0.586556	0.0431298
10.99	698.546			0.4217	0.510257	0.0387745
9.47	885.549			0.0338	0.20449	0.0383543

## Sheet: Day
Supplemental Data to Table 2 (Blood)
Factor: Day
Metabolite		Metabolite annotation	Database reference	Effect of Day on metabolite intensity
RetTime (min)	m/z			Raw p-value	FDR	CV
6.49	1035.66	LysoPC(16:0), [2M+formate]-	HMDB10382	0.0489	0.655993	0.162874
9.99	642.482	Unknown lipid		0.8887	0.9924	0.147239
9.78	798.559	Unknown lipid		0.4601	0.9924	0.139514
10.23	786.563	PC(16:1(9Z)/P-18:1(9Z))	HMDB08030	0.0344	0.5203	0.134049
11.38	808.66	Glucosylceramide (d18:1/24:1(15Z))	HMDB04975	0.946	0.9924	0.124605
9.72	822.559	PS(P-20:0/20:4(5Z,8Z,11Z,14Z))	LMGP03030079	0.94	0.9924	0.123417
9.88	782.565	Unknown lipid		0.0015	0.0605	0.122117
7.49	375.272	MG(0:0/16:0/0:0)	HMDB11533	0.1134	0.722179	0.121099
10.97	803.627	SM(d18:1/20:0)	HMDB12102	0.7352	0.9924	0.116282
10.99	829.644	SM(d18:1/22:1(13Z))	HMDB12104	0.7321	0.9924	0.115522
10.07	671.46	PA(16:0/18:2(9Z,12Z))	HMDB07860	0.9191	0.9924	0.110905
12.11	255.233	Palmitic acid (C16:0)	HMDB00220	0.1369	0.788805	0.109868
9.96	616.466	CerP(d18:1/16:0)	HMDB10700	0.8801	0.9924	0.108008
10.94	832.61	PC(18:1(9Z)/18:0)	HMDB08102	0.4632	0.9924	0.105741
10.41	775.597	SM(d18:0/18:1(9Z))	HMDB12089	0.7937	0.9924	0.101899
10.1	697.476	Unknown lipid		0.9459	0.9924	0.0983418
11.6	857.676	SM(d18:1/24:1(15Z))	HMDB12107	0.9006	0.9924	0.0956974
6.09	564.329	LysoPC(18:2(9Z,12Z))	HMDB10386	0.0065	0.131083	0.0954456
0.37	179.056	Glucose	HMDB00122	0.6898	0.9924	0.0873622
0.42	259.006	Glucose 6-phosphate	HMDB01401	0.3284	0.986298	0.0847546
11.63	831.659	SM(d18:1/22:0)	HMDB12103	0.8027	0.9924	0.0814389
10.27	838.595	PC(20:4(5Z,8Z,11Z,14Z)/P-18:0)	HMDB08456	0.6394	0.9924	0.0789288
10.08	717.468	PG(16:1(9Z)/16:1(9Z))	HMDB10586	0.6263	0.9924	0.0785245
11.26	255.232	Branched C16:0 fatty acid		0.2996	0.986298	0.0765329
11.3	712.561	Unknown lipid		0.1859	0.90024	0.0745236
9.51	861.547	PI(18:0/18:2(9Z,12Z))	HMDB09809	0.0896	0.656761	0.0736617
10.33	854.593	PC(20:3(8Z,11Z,14Z)/18:1(9Z))	HMDB08401	0.7074	0.9924	0.0736444
12.59	859.689	SM(d18:0/24:1(15Z))	HMDB12095	0.3258	0.986298	0.0724772
8.12	465.302	Cholesterol sulfate	HMDB00653	0.0024	0.0726	0.0722905
10.42	804.578	PC(16:0/18:1(9Z))	HMDB07972	0.8482	0.9924	0.0688569
7.45	568.36	LysoPC(18:0)	HMDB10384	0.0012	0.0605	0.0684565
0.37	225.061	Glucose	HMDB00122	0.9421	0.9924	0.0666151
0.43	427.009	Inosine diphosphate	HMDB03335	0.2247	0.964662	0.0646734
0.42	448.992	Inosine diphosphate, [M+Na-2H]-	HMDB03335	0.3991	0.9924	0.0646585
9.85	850.56	PC(18:2(9Z,12Z)/20:4(5Z,8Z,11Z,14Z))	HMDB08147	0.626	0.9924	0.0614657
10.5	830.594	PC 36:2		0.6722	0.9924	0.0590714
10.48	699.494	PA(18:1(9Z)/18:1(9Z))	HMDB07865	0.6902	0.9924	0.0574609
0.37	215.032	Glucose	HMDB00122	0.5202	0.9924	0.0521699
11.6	726.579	Glucosylceramide (d18:1/18:0)	HMDB04972	0.5966	0.9924	0.0506158
0.43	191.02	Citric acid	HMDB00094	0.3908	0.9924	0.0495553
6.49	540.33	LysoPC(16:0)	HMDB10382	0.004	0.0968	0.0438493
11.63	700.563	CerP(d18:1/22:0)	HMDB10703	0.186	0.90024	0.0401565
9.96	826.56	PC(20:4(5Z,8Z,11Z,14Z)/16:0)	HMDB08429	0.4546	0.9924	0.0361304
9.97	747.566	SM(d18:0/16:1(9Z))	HMDB13464	0.6751	0.9924	0.0358676
10.07	802.56	PC(16:1(9Z)/18:1(9Z))	HMDB08005	0.6665	0.9924	0.0312197
10.43	870.583			0.9614	0.9924	0.28794
10.54	846.577			0.9702	0.9924	0.226326
10.36	884.591			0.9	0.9924	0.183102
12.63	669.563			0.2822	0.986298	0.168711
11	907.618			0.6699	0.9924	0.160102
9.69	754.535			<.0001	0.0121	0.154393
10.49	860.593			0.9745	0.9924	0.148601
10.52	882.564			0.0759	0.655993	0.148485
10.97	819.61			0.6024	0.9924	0.148304
10.74	872.609			0.6548	0.9924	0.147175
10.08	730.471			0.8785	0.9924	0.145241
6.06	588.327			0.2312	0.964662	0.144588
10.06	756.538			0.8951	0.9924	0.143666
9.63	778.534			0.0735	0.655993	0.143249
11.02	845.627			0.9191	0.9924	0.143012
9.79	806.568			0.0321	0.5203	0.141426
10.07	788.535			0.8659	0.9924	0.139889
0.43	619.036			0.2948	0.986298	0.137452
10.2	878.588			0.6194	0.9924	0.133007
11.5	873.661			0.9904	0.9924	0.130196
10.98	855.657			0.9924	0.9924	0.129899
11.41	782.647			0.6272	0.9924	0.123296
11.6	909.635			0.5862	0.9924	0.12114
10.45	670.512			0.4582	0.9924	0.119206
10.94	862.609			0.3725	0.9924	0.116709
11.65	883.618			0.5117	0.9924	0.115028
0.42	280.988			0.6001	0.9924	0.113403
10.5	754.534			0.6214	0.9924	0.109882
10.24	864.571			0.0891	0.656761	0.108521
8.91	431.335			0.0937	0.656761	0.108057
9.65	804.55			0.1349	0.788805	0.10741
11.28	686.546			0.072	0.655993	0.106651
12.68	708.649			0.1942	0.903777	0.106555
10.46	840.583			0.9783	0.9924	0.104765
12.65	684.602			0.3106	0.986298	0.102972
12.62	680.619			0.1487	0.794391	0.102561
12.68	756.669			0.534	0.9924	0.101751
12.16	845.67			0.0547	0.655993	0.101417
10.42	908.578			0.4173	0.9924	0.0989218
10.41	644.499			0.7918	0.9924	0.0970534
12.49	451.291			0.3077	0.986298	0.0959867
6.72	566.343			0.0977	0.656761	0.0951043
10.5	816.57			0.9478	0.9924	0.0939001
9.27	833.512			0.5629	0.9924	0.088431
9.96	1398.01			0.9478	0.9924	0.0882518
12.79	761.592			0.6448	0.9924	0.0880795
10.42	732.492			0.7615	0.9924	0.0830849
9.21	857.511			0.5784	0.9924	0.0828044
9.71	906.606			0.6738	0.9924	0.0800151
9.57	719.529			0.151	0.794391	0.0796964
10	773.58			0.6049	0.9924	0.0775242
11.56	847.644			0.29	0.986298	0.0767629
12.68	694.635			0.6347	0.9924	0.0749635
10.06	1429			0.8254	0.9924	0.0748529
9.77	733.547			0.2955	0.986298	0.0743425
12.53	465.305			0.7484	0.9924	0.0737641
10.11	828.576			0.865	0.9924	0.073726
11.6	752.594			0.3696	0.9924	0.0735534
0.43	405.028			0.3342	0.986298	0.0733935
8.27	403.304			0.9705	0.9924	0.0730027
10.98	885.658			0.8545	0.9924	0.0722202
10.42	673.477			0.8666	0.9924	0.070411
10.1	1455.01			0.2866	0.986298	0.0695165
10.51	725.507			0.7478	0.9924	0.0674866
10.46	758.526			0.4645	0.9924	0.0673284
11.61	785.625			0.0707	0.655993	0.0645491
10.49	784.58			0.9061	0.9924	0.0638301
10.48	1485.07			0.8224	0.9924	0.0637323
9.41	621.434			0.6622	0.9924	0.0630306
10.13	812.561			0.7414	0.9924	0.0604607
10.97	672.531			0.2041	0.91467	0.060081
9.62	745.548			0.8805	0.9924	0.0583905
11.59	887.682			0.5748	0.9924	0.0545534
10.98	724.562			0.5494	0.9924	0.0419731
10.99	698.546			0.299	0.986298	0.0402357
9.47	885.549			0.9093	0.9924	0.0400685
