# Supplementary material for: Mealtime, Temporal, and Daily Variability of the Human Urinary and Plasma Metabolomes in a Tightly Controlled Environment
Source: PLoS One. 2014 Jan 24;9(1):e86223. doi: 10.1371/journal.pone.0086223 (PMC3901684; doi:10.1371/journal.pone.0086223)
Supplement: File S2 — Raw and normalized LC/TOF-MS data, subject characteristics, and run order for (a) plasma and (b) urine. (XLSX) [file pone.0086223.s010.xlsx]

## Sheet: Raw Counts a
		SAMPLE ID
Ret. Time	m/z	487-1	444	342	407	104	347	426	106	408	407-1	502	366	405	7	82	369	205	449	107-1	446	30	403	65	149	466	490	250	7-1	150	183	470	26	206	469	169	270	387-1	188	3	510	46	166	429	423	506	27-1	302	384
11.7438	122.071	0	0	0	0	0	0	0	0	0	0	0	0	0	1.7058	0.9375	0	0	0	0	0	0	0	0	0	0	0	0	0	0	0	0	0	0	0	0	0	0	0	0	0	0	0	0	0	0	0	0	0
12.4671	122.07	0	0	0	0	0	0	0	0	0	0	0	0	0	0	0	0	0	0	0	0	0	0	0	0	0	0	0	0	0	0	0	0	0	0	0	0	0	0	0	0	0	0	0	0	0	0	0	0
12.4748	112.988	7.1065	7.0091	5.9029	6.6176	5.7691	5.1958	5.4028	5.9229	5.6777	6.4755	4.9278	5.447	5.3611	7.1707	7.0219	7.0597	5.1339	7.1969	4.7061	6.6497	8.0535	7.2412	6.8362	4.9005	5.1208	5.8285	4.8128	5.0315	6.4691	5.5259	4.4514	6.0208	3.9959	5.8949	6.0038	6.7481	0	6.6927	5.6431	5.4504	4.6066	0	5.0121	5.0163	3.55	3.5173	4.3055	4.2808
10.823	110.072	0	0	0	0	0	0	0	0	0	0	0	0	0	0	0	0	0	0	0	0	0	0	0	0	0	0	0	0	0	0	0	0	1.027	0	0	0	0	0	0	0	0	0	0	0	0	0	0	0
11.7993	110.072	0	0	6.5246	8.8618	4.1966	0	0	7.5243	0	0	0	0	1.2894	9.1486	3.1338	0	0	0	0	9.9395	8.6275	0	0.0811	0	0	1.5168	0	0	0	5.6776	1.2361	0	0	0	7.0792	0	0	4.825	2.2568	0	0	0	0	0	0	0	6.7759	0
12.3893	110.072	0	0	0	0	0	0	0	0	0	7.7165	0	0	0	0	0	0	0	0	0	0	0	0	0	0	0	0	0	0	0	0	0	0	0	0	0	0	0	0	0	0	0	0	0	0	0	0	0	0
11.3472	110.072	0	0	0	0	0	0	0	0	0.8963	0	0	0	0	0	0	0	0	0.8493	0	0	0	0	0	0	0	0	0	0	0	0	0	0	0	0	0	0	0	0	0	0	0	0	0	0	0	0	0	0
11.8673	93.0181	0	9.6691	4.8468	0	0	0	0	0	0	0	0	2.2212	0	0	4.5834	1.4956	0	3.0974	3.6243	7.3927	8.5103	2.6557	1.1504	0	0	0.657	0.367	0	0	2.7484	0	0	0	2.2468	3.3853	0.7829	0	5.7903	2.3253	0	0	2.974	0	0	0	0	0	6.2672
12.3801	93.0174	0	0	0	0	0	0	0	0	0	6.1557	0	0	0	0	0	0	0	0	0	0	0	0	0	0	0	0	0	0	0	0	0	0	0	0	0	0	6.6964	0	0	0	0	0	0	0	0	0	0	0
0.4444	147.031	5.5351	4.8527	5.2348	3.5533	2.2194	4.1467	3.8133	2.6775	3.9593	4.4372	2.998	3.1553	2.7776	4.7382	4.3924	3.6901	0	3.8475	2.2635	4.0241	5.1099	5.5448	3.0594	3.2906	3.7291	4.4772	3.1466	3.8199	3.8767	4.1818	2.7913	3.2359	2.6599	4.2527	2.4404	3.5667	4.084	4.6276	3.5649	4.7627	4.9858	2.8151	3.2097	3.934	2.793	1.8249	3.6877	4.2647
11.8166	138.103	57.064	0	77.0984	36.5224	48.4371	43.7324	40.5698	64.6247	74.2275	34.5861	18.8963	39.0565	15.9449	50.3418	46.2446	10.6772	20.081	44.2044	33.8905	25.7003	64.0552	12.1037	65.6445	11.5785	28.3304	27.8089	3.7862	15.1191	51.1344	53.3286	7.3503	18.538	10.3974	25.0652	81.5044	85.1102	35.8083	76.9361	11.3411	83.9505	41.4596	44.6853	11.5189	86.4573	14.5301	12.8593	15.9106	43.209
11.296	138.102	0	0	0	0	0	0	0	0	0	0	0	0	0	0	0	0	0	0	0	0	0	0	0	0	0	0	0	12.9805	0	0	0	0	0	0	0	0	0	0	0	0	0	0	0	0	0	0	0	0
12.4308	138.102	0	0	0	0	0	0	0	70.4931	0	30.9635	0	0	0	58.9877	0	0	0	0	0	0	0	0	0	0	0	0	0	0	0	0	0	0	0	0	0	0	0	0	0	0	0	0	0	0	0	0	0	0
10.5576	138.102	0	0	0	0	0	0	0	0	0	0	0	0	0	0	0	0	0	0	0	0	0	0	0	0	0	0	0	0	0	0	0	0	0	0	0	0	0	0	0	0	0	0	0	0	0	0	0	0
12.4888	137.059	0	0	0	2.7746	5.9357	0	2.7587	2.6245	0	2.1104	0	0	3.6806	2.7847	4.9961	0	0	0	4.8747	0	6.5489	0	0	0	2.181	0	0	2.6108	0	4.6648	0	0	2.4774	4.8176	0	0	2.1733	5.0376	0	0	0	0	0	0	0	0	0	2.768
12.435	125.024	0	0	3.8574	0	4.297	4.0344	0	0	3.3126	0	3.6371	3.4726	0	0	4.4259	4.8111	3.5	0	4.7802	4.3062	5.4333	0	4.6595	3.5402	0	4.0949	3.2899	0	0	3.714	3.3423	0	0	0	3.3945	3.3643	0	0	3.5575	2.867	0	2.3403	2.7569	2.8368	1.5958	2.5957	2.7146	2.5703
14.1161	193.071	21.5038	38.4525	19.7161	30.2735	19.7782	23.949	17.9354	26.1825	30.6077	28.0603	14.5846	17.9892	12.1132	44.8836	20.5971	20.0694	24.8396	16.9235	28.7426	29.3561	36.4571	31.2808	34.1935	16.6703	21.7055	24.6745	7.4005	20.7721	10.0673	12.9802	18.3158	16.6754	14.9621	8.8401	15.0914	18.6225	16.9808	20.6438	17.8163	23.9613	12.755	10.167	16.5368	17.3277	7.9646	11.3112	12.9567	21.1157
13.1665	193.071	35.9057	32.0343	29.6303	20.5665	21.131	16.0487	10.868	28.8443	28.0538	24.9179	0	0	0	33.6327	13.2968	11.1392	15.343	37.1195	3.6925	34.8065	39.2601	23.1806	29.3897	9.5583	16.0444	19.4569	12.1511	12.6118	27.3244	17.7754	12.3565	28.6845	7.8413	15.6587	30.8983	26.2553	24.4591	36.2728	20.4112	22.8947	19.8286	16.7669	18.0825	15.0415	13.0799	9.1839	9.7896	19.8825
10.2172	191.022	0	0	0	0.5976	0	0	0	0	1.7449	1.1651	0	0	0	0	0	0	0	1.9714	0	0	0	0	0	0	0	0	0	0	0	0.568	0	0	0	0	0.262	0	0	1.1938	0	0	0	0	0	0	1.1561	0	0	0
9.4895	191.021	0	0	0	0	0	0	0	0	0	0	0	0	0	0	0	0	1.8943	0	0	11.3992	9.2178	7.0044	0	0	0	6.2838	0	0	0	0	0	0	0	0	0	0	0	0	0	0	0	0	0	0	0	0	0	0
12.9527	191.021	2.9031	0	2.4777	0	1.7421	1.5661	0	0	0	0	1.1446	2.2732	0	0	3.0489	0	0	3.6056	0	0	0	0	0	0	0	0	1.2444	0	0	0	0	0	0	1.5955	0	2.8747	0	2.3302	3.353	0	0	0	0	0	0	0	0	0
13.8179	191.021	0	0	0	0	0	0	0.2159	0	0	0	0	0	0	0	0	0	0	0	0	0	0	0	0	0	0	0	0	0	0	0	0	0	0	0	0	0	0	0	0	0	0	0	0	0	0	0	0	0.2044
0.4261	191.02	588.103	513.056	492.275	417.83	406.43	434.81	409.634	463.303	396.796	353.708	307.319	354.794	310.935	459.224	380.81	367.649	400.714	341.09	325.486	425.353	402.288	679.537	492.814	383.018	380.835	420.612	251.381	355.058	372.964	327.186	314.852	430.422	332.194	415.089	565.83	376.762	407.009	424.951	366.779	476.608	516.263	471.411	341.249	386.855	350.948	328.871	363.081	406.54
12.2092	191.018	4.0318	0	0	7.5753	6.4274	0	8.0887	9.1615	14.3141	10.5126	8.3799	9.8633	9.7017	12.4097	10.3434	11.2351	14.1739	12.4976	11.9067	14.2894	15.1784	21.4867	16.0743	15.0736	14.5277	14.5078	12.3798	15.7058	15.9565	14.5684	12.3905	17.1971	15.3476	18.3051	22.0855	17.6033	16.7017	17.9549	16.3452	20.2537	20.6144	18.0089	17.9754	20.3524	15.8168	14.8539	16.609	18.3112
2.2483	187.006	28.5189	13.4333	19.7461	5.7392	0	0	7.8701	6.9482	6.4544	5.1253	0	0	0	11.161	0	0	8.194	13.4342	0	0	0	0	0	0	5.5489	14.0688	0	9.2606	0	0	0	0	0	7.9996	16.025	0	0	0	0	0	0	13.6455	0	8.3434	6.623	0	20.0246	15.7055
0.369	179.056	28.5394	31.2594	29.3636	26.1904	27.3442	28.1401	27.8942	29.9229	54.5665	27.8887	24.6164	26.8717	29.4929	23.0132	26.6397	23.463	23.2134	32.8809	29.8283	32.2782	30.9889	41.1654	24.862	30.2432	28.3517	32.0818	25.4736	24.4261	29.0331	32.1407	23.4956	29.1112	22.9029	25.2428	26.6807	24.3651	28.1686	26.7754	22.5148	34.5599	36.6217	28.5666	25.9795	23.0187	25.385	21.8501	25.7747	27.8658
0.431	173.01	5.5166	3.9857	3.6244	3.4764	4.9439	3.5908	3.8182	5.5394	5.1265	3.6576	2.4471	2.6998	3.6587	4.3349	5.5996	3.2336	5.013	2.8378	4.3117	5.4522	3.1008	4.2129	3.8219	5.6954	7.1281	4.5519	2.3379	3.2406	6.0339	4.4034	4.4369	2.9382	5.2857	4.7695	6.0465	2.589	3.6115	9.4358	3.0173	3.3555	4.769	4.2861	2.6606	3.6634	2.4214	2.2526	3.4509	4.1037
9.907	172.09	6.1865	11.1731	7.5137	7.282	6.6173	8.2483	4.1974	7.5011	10.6005	7.1357	0	5.4111	7.5606	5.4429	6.9213	5.8109	8.5248	6.9679	4.4897	14.8786	0	8.4164	15.6365	0	4.9315	6.0501	5.7878	10.0307	8.953	0	0	11.2686	0	0	10.9509	7.7419	9.6165	7.0734	6.6177	2.2471	6.2903	5.9264	7.4787	12.7187	2.0867	5.5862	2.2945	7.753
12.7374	172.088	0	8.4453	0	0	0.7265	3.0087	0	6.8622	4.5559	0	1.1472	0	0	7.3966	0	5.804	0	3.8143	0	8.8418	0	0	7.1869	2.6343	3.8081	4.4524	0	3.2536	0	0.6842	0.2499	3.428	2.2129	0	6.9624	4.942	4.3702	3.8107	0	1.7344	0	4.2146	2.5317	0	1.5546	1.6229	0	0
3.3401	172.088	30.2512	24.5714	25.7284	23.888	19.5688	20.5537	22.0263	22.103	19.8338	22.1339	15.7166	16.4993	15.3677	25.9973	19.5863	17.6348	19.6502	21.2555	19.0627	24.5476	25.0718	22.4907	23.5087	12.3476	18.4415	19.2154	13.7418	19.7187	19.4761	20.1793	15.0622	20.064	13.3851	20.5865	25.3171	22.4819	22.9865	23.8153	22.9026	20.7517	16.6535	17.4253	18.0748	22.9129	13.8827	13.5404	16.8887	17.428
11.9777	172.088	7.0527	0	5.128	0	0	0	0	0	4.6628	0	0	0	0	0	2.0837	2.4899	1.5169	0	0	0	0	0	0	0	1.7503	0	0	0	0	0	1.78	0	0.0521	0	0	0	0	0	1.962	0	0	0	0	0	0	0	2.0601	0.5203
0.3667	215.032	129.603	161.536	136.07	151.153	161.747	140.005	154.765	173.612	256.135	142.07	133.704	138.363	150.47	114.484	128.92	92.444	104.973	146.744	137.155	143.475	135.012	165.763	131.649	133.846	153.374	144.713	130.717	105.254	135.92	135.527	107.595	165.701	114.768	102.612	132.873	93.6757	140.166	113.855	107.246	156.529	184.298	150.043	112.959	99.1527	125.171	115.696	123.619	120.423
13.1576	212.085	6.6041	0	0	0	0	0	0	0	0	0	0	0	0	0	0	0	0	3.7497	0	0	8.3511	0	0	0	0	0	0	0	0	0	0	0	0	0	0	0	0	6.1135	1.9771	0	0	0	0	0	0	0	0	0
14.2095	212.083	2.6517	0	0	3.9173	0	6.1735	0.7911	0	2.2321	0	0.2896	1.9134	0	0	0	0	0	0	0	4.0122	0	1.0359	0	0.2399	9.2018	1.615	0	0	0	0	1.0475	0	0.9529	3.2216	0	0	2.0194	0	0	9.1942	0	0.7573	8.8984	2.3875	5.6775	0	2.2071	0
12.6905	212.079	0	0	0	0	0	0	0	0	0	0	0	0	0	0	0	0	0	0	0	0	0	0	0	0	0	0	0	0	0	0	0	0	0	0	0	0	0	0	0	0	0	0	0	0	0	0	0	0
11.8669	212.074	2.1411	0	3.4464	6.0377	9.0735	0	0.3158	0	0	0	0	0	0	11.2279	4.2863	6.2213	0	0	6.255	1.771	0	0	13.8133	0	0	5.0457	0	0	3.2655	3.241	6.178	8.5731	0.7174	0	10.8581	0	0	3.5979	6.6973	0	0	0	0	7.4726	0	0	6.165	0
14.2227	205.072	0	0	0	0	0	0	0	0	0	0	0	0	0	0	0	0	0	0	0	0	0	0	0	0	0	0	0	1.2073	0	0	0	0	0	0	0	0	0	0	0	0	0	0	0	0	0	0	0	0
13.0899	205.069	0	7.6625	0	0	0	0	0	0	0	0	0	2.1626	0	0	0	0	0	0	0	0	0	0	0	0	0	0	0	0	0	0	0	0	0	0	0	0	0	0	0	0	0	0	0	0	0	0	0	0
2.941	201.022	0	0	0	0	0	0	0.7395	2.1618	0	0	0	0	0	0	0	0	0	0	0	0	0	0	0	0	0	0	0	0	0	0.5957	0	0	0	0	0	0	0	0	0	0.3834	0	0	0	0.47	0	0	0.5535	0.3166
14.2461	200.093	0	0	0	0	0	0	0.9076	1.0984	0	0	0	0	1.0257	0	0	0	0	0	0	0	0	0	0	0	0	0	0	0	0	0	0	0	0	0	7.1358	0	0	0	0	0	0	0	2.4617	0	0	0	0	0
0.3717	197.026	2.7652	1.8911	2.9365	2.5426	1.0684	5.0288	1.9762	1.3378	3.11	2.0267	1.7612	1.8535	1.3704	1.6505	1.7195	2.2272	0.4365	1.9834	1.6534	2.0436	0.9656	4.751	1.0991	2.7709	1.3471	2.2946	1.4217	2.0838	1.4601	1.8779	2.1665	0.9722	1.1268	1.7103	0.896	1.9154	2.5655	1.785	0.9888	2.1247	2.7224	0.9849	0.8194	1.2858	0.9434	1.2708	2.0995	1.3379
14.254	242.098	4.1907	0	0.9851	0	0	0	0.4762	1.0022	0	0	0	0	0	0	0	1.0043	1.936	0	0	1.9697	0	0	0	0	0	2.1605	1.4592	0.4599	0.6238	0	0	0	0.765	0.8526	0	0	0	0.8509	0	0	2.4341	0	1.7168	0	0	0	0	0
3.8556	241.148	0	3.8961	5.2941	6.4331	3.1677	3.9858	3.2109	4.6418	11.4974	0	2.4749	2.2045	2.6979	4.4573	3.0634	3.1662	4.0333	4.1102	2.6426	1.9979	4.1937	3.3447	3.6148	3.8144	3.8465	3.3571	2.5383	2.1656	2.7569	3.6014	2.5411	2.8442	2.1646	3.2723	2.8487	4.7349	3.9959	0	3.2113	4.7343	0	3.2401	3.0319	4.4004	3.7486	5.8018	3.5983	2.4946
14.2534	240.119	0	0	0	0	0	0	0	0	0	0	0	0	0	0	0	0	0	0	0	0	0	0	0	0	0	0	0	0	0	0	0	0	0	0	0	0	0	0	0	0	0	2.0663	0	0	0	0	1.608	0
3.5761	239.092	0	0	0	0	11.2203	0	5.0796	8.8274	0	0	6.4595	22.5208	0	0	0	21.6234	0	0	8.4206	0	8.1846	0	0	0	0	0	0	0	0	0	0	0	0	0	14.0528	0	0	0	0	10.2939	0	11.3875	4.8271	0	7.2192	0	0.1568	0
14.2259	235.081	0	0	0	0	0	0	0	0	0	0	0	0	0	0	0	0	0	0	0	0	0	0	0	0	0	0	0	0	0	0	0	0	0	0	0	0	0	0	1.9612	2.5545	0	0	0	0	0	0	0	0
13.0693	235.078	0	0	0	0	0	0	0	0	0	0	0	0	0	0	0	0	0	0	0	0	0	0	0	0	0	0	0	0	0	0	0	0	0	0	0	0	0	0	0	0	0	0	0	0	0	0	0	0
3.3958	229.053	0	0	0.6122	0	5.0203	0.213	0.8262	3.0039	0	0	0.253	1.0881	0	0	0	10.0355	0	0.6142	0.7358	0	0	0.205	0.2325	0	0	0.4232	0.9756	0.178	0	0	0	0	0	0.241	0.2537	0	0	0	0	0	4.889	0.5616	1.811	0.9017	0.4246	0	0	0.2656
11.3027	227.204	0	0	0	0	0	0	0	0	0	0	0	0	0	0	0	0	0	0	0	0	0	0	0	0	0	5.1551	1.2211	0	0	0	1.6892	0	0	0	2.6832	0	0	2.2839	0	0	0	0	0	0	0	1.7217	0	0
3.3539	225.111	5.2692	0	0	0	5.5136	0	0	5.7521	7.1347	0	0	0	0	0	0	0	0	0	0	0	0	5.0523	5.8839	0	0	5.7846	0	0	0	0	0	5.1822	0	0	7.7449	0	0	0	0	0	5.9402	6.6788	0	0	0	0	4.4901	0
0.3696	225.061	62.6316	70.9847	60.6605	55.9647	55.4681	57.0009	57.7795	63.162	106.062	56.2906	57.0219	57.4228	60.0426	53.2884	57.0582	48.4495	53.2822	70.0669	62.1072	70.1965	64.3732	91.5039	60.0681	64.3586	58.4686	63.4433	54.4415	52.5088	64.5809	73.3305	56.14	64.1677	50.1095	58.7715	60.3297	51.1247	64.2318	56.6114	52.0558	74.8613	74.3969	75.1163	61.6237	52.2462	57.1002	53.094	54.8104	60.6525
14.0678	223.082	10.4097	14.1467	6.0951	13.7988	6.7312	0	8.2233	10.2292	9.8438	9.6765	7.3983	0	6.2085	17.5655	11.2441	10.7309	6.7465	11.7455	9.3885	12.6841	20.7761	11.4905	17.4056	7.184	9.9282	10.257	0	10.2178	8.1736	11.2537	7.3244	9.7843	6.8394	12.0088	12.7774	8.8558	7.853	10.1565	8.1868	11.347	0	9.3582	10.5642	11.4625	0	0	8.2061	11.2173
13.164	223.081	17.0041	15.2296	25.1129	15.3299	12.5731	10.9597	6.9224	11.4606	11.0558	14.5483	0	7.1268	6.7181	18.5454	9.8919	8.3212	11.9189	20.566	11.2791	20.5803	28.8446	19.0043	26.4035	9.9338	10.9528	13.8237	7.9187	10.5651	14.6007	11.7256	9.6913	20.9107	5.1399	12.9413	21.3798	17.6443	20.8455	17.9577	16.5121	20.1978	13.0964	15.3973	9.7684	13.5185	8.1144	5.6348	10.4466	18.8147
14.0949	219.12	0	0	0	0	0	0	0	0	0	0	0	0	0	0	0	0	0	0	0	0	0	0	0	0	0	0	0	0	0	0	0	0	0	0.5193	0	0	0	0	0	0	1.6923	0	0	0	0	0	0	0
13.0598	219.12	0	9.1545	0	0	0	0	2.2166	0	0	2.8461	0	0	0	7.231	0	0	0	0	0	0	3.8759	0	0	0	2.8702	0	1.9713	0	0	3.348	0	0	0	0	0	2.0199	0.1199	0	0	0	0	0	0	0.7999	0	0	0	1.464
13.9337	265.095	0	0	0	1.0087	0	3.4397	0	0	0.6231	0	0	0	0	0	1.0015	0	0	2.7611	0	3.0515	0	5.3747	0	0	0	2.848	3.1872	0	3.2536	0	0	0	0.0925	1.0069	0	0	1.4649	0	2.0952	0	0	0	1.2084	0	0	1.871	0	1.6024
14.2545	265.091	1.2921	0	0	0	0	0	0	3.9543	0	0	0.3602	0.963	0	0	0	0	0	0	0	0	0	1.2633	0	0	0	0	0	1.5102	0	0	0	0	0	0	0	0	0	0	0	0	0	0	0	0	0	0	0	0
13.0877	265.09	0	0	0	0	0	0	0	0	0	0	0	0	0	0	0	0	0	0	0	0	0	0	0	0	0	0	0	0	0	0	0	0	0	0	0	0	0	0	0	0	0	0	0	0	0	0	0	0
0.4222	259.006	45.941	39.2137	36.4113	32.4138	25.9345	29.2043	26.1442	32.9245	31.4734	28.0323	21.8745	21.0302	19.1681	37.161	27.552	27.5323	31.3786	26.9382	24.2482	30.0643	32.2622	51.3643	38.509	24.0882	26.7281	28.9393	17.6472	28.3508	27.4245	26.9699	24.3074	29.897	22.7428	31.2098	38.549	33.096	32.4827	31.8247	30.0697	32.9028	34.6603	27.8349	26.3212	29.315	21.4295	22.7849	23.3087	27.3759
12.108	255.233	23.7524	119.969	67.3146	135.814	37.7705	80.9022	90.2165	87.6154	131.214	108.073	75.7132	56.7147	68.6961	98.4059	78.4695	85.8133	86.461	32.7058	61.6492	124.969	97.8852	86.0358	113.06	77.1523	83.9576	106.192	45.2679	79.8663	89.6965	71.6766	48.2576	98.4428	59.7402	48.6763	63.165	75.4576	91.0946	16.119	83.7675	78.1923	77.707	71.6114	80.4387	78.0364	47.0544	49.1455	66.6556	67.4157
11.2588	255.232	27.2668	31.722	27.9269	39.248	21.3925	24.6933	22.305	22.3338	59.0634	29.1718	22.3898	23.9412	22.4643	25.7912	26.1953	28.0265	29.3503	26.8316	24.8177	32.5073	27.3599	29.3641	31.5824	27.4429	29.9493	52.6308	21.1416	29.0714	30.6577	25.1193	18.3099	29.4723	20.148	25.7404	27.8445	33.3321	27.9071	29.2849	29.6481	27.6861	20.962	26.7364	26.6472	19.7693	16.713	18.8645	21.4942	22.7276
12.5153	255.232	0	0	0	0	3.9373	0	0	0	0	0	0	0	0	0	0	0	0	0	0	0	0	0	0	0	0	0	1.3158	0	0	0	0	0	0	3.1717	0	0	0	3.4193	0	0	0	0	0	0	0	0	0	0
10.7523	255.231	4.8783	3.7474	3.323	5.2203	0	0	0	0	9.4302	3.0284	0	2.3147	2.3471	0	0	0	0	2.0747	0	0	0	0	0	0.6374	1.3028	6.7221	1.5314	0	0	2.0891	0	2.7674	0	1.0471	0	5.7404	0	0	0	2.8929	0	2.6604	0	0	0.6877	1.4184	2.3451	2.2026
7.6162	255.231	9.5773	8.5809	4.5616	11.8841	6.7343	12.087	4.7191	5.0521	8.8081	9.2958	4.3988	5.1447	4.4718	6.4937	0	8.5716	0	9.4449	8.587	0	0	0	9.0363	13.5297	5.1527	6.1477	0	7.9473	0	5.0895	0	10.053	4.5902	6.2526	11.7276	0	10.6504	0	5.9301	5.4617	4.6494	5.1945	6.9521	0	4.854	7.214	5.4166	9.906
14.2577	255.063	0	0	0	0	2.2378	0	0	0	3.9018	0	1.8141	0	0	0	0.9617	0.6113	0	0.8762	1.6109	0	0	0	0	0	0	0	0	0	3.5361	0	2.4828	0	0	0	3.3417	4.3861	0	0	0	4.921	0.746	0	1.4788	0	1.909	0	2.7166	0
13.1218	255.06	0	0	0	0	0	0	0	0	0	0	0	0	0	0	0	0	0	0	0	0	0	0	0	0	0	0	0	0	0	0	0	0	0	0	0	0	0	0	0	0	0	0	0	0	0	0	0	0
3.0191	245.051	5.1345	2.8171	1.4913	1.2691	0	1.2179	1.483	1.351	7.5606	1.0557	0	1.6653	2.8488	1.6722	0	0	3.3335	0	0.5374	2.2383	0	1.7709	2.5829	0.3844	2.7358	6.1951	0	1.3607	1.4213	1.3641	3.1306	2.1035	2.6079	1.6882	0	4.3979	1.3132	1.4304	1.981	4.3913	2.6591	4.0492	0.4661	1.4552	1.9674	0.8908	3.2371	2.1627
13.1491	244.99	0	0	0	0	0.5809	0	0	0	0	0	0	0	0	0	0	0	0	0.8023	1.1392	0	2.168	0	0	0	0	1.6731	0	0	0	0	0	0	0	0	0	0	0	0	0	0	0	0	0	0	0	4.4514	0	0
13.8469	244.984	0	0	0	0	0	0.115	0	0	0	0	0	0	0	0	0	0	0	0	0.6525	0.3796	0	0.6932	0	0	0	0	0	0	0	0	0	0	0	0	0	0	1.3948	0	0	0	0	0	0	0	0	0	0.6161	0
3.6353	242.177	1.7119	0	11.1773	0	5.0121	11.6031	0	13.1141	13.517	7.6014	10.7307	0	4.2119	7.8415	3.9821	0	0	1.3542	0	4.5212	2.6	0	14.7749	0	0	2.2198	5.7687	4.9904	10.113	5.5248	5.3427	10.5026	3.2602	9.1254	3.2256	4.0491	11.4421	5.1714	2.8575	2.321	4.745	2.6785	5.3771	0	2.938	9.1004	0	0
7.0369	283.115	0	1.6558	3.1255	0	0	0	1.2462	0	9.0386	0	0.9291	0.1866	1.3543	2.0063	7.5246	0.8379	0.4036	0.9158	0	0.6778	0	0	0.7448	0.5079	0	1.4711	0.5502	0.6529	0.5867	0.1306	0	0	0	0	0.6717	1.0505	0.4741	0	0	0	0.4119	0	0.1296	0	0.3849	0.2998	0	0
11.3153	281.248	17.597	7.5724	17.2615	16.9742	11.3773	9.297	7.2464	11.3086	41.5139	17.9694	0	19.6303	8.028	22.9847	8.2211	31.7737	12.372	9.6074	14.2283	6.2594	13.1304	10.2915	19.8678	12.3564	10.6035	34.5598	10.4708	20.4569	16.0586	17.1353	5.9113	10.2343	6.4863	8.5122	31.5877	33.7024	9.4667	19.9324	22.8924	11.219	6.2028	12.2648	11.6843	7.5215	6.0337	12.6836	11.5986	9.314
10.8027	281.248	12.9067	0	8.6709	12.8201	11.7708	0	4.0707	10.7871	25.5768	0	0	10.8592	0	11.2435	0	12.1285	0	8.0542	8.5603	0	6.3474	5.5389	0	3.8743	4.1992	0	5.9936	8.1558	6.8636	9.2915	2.2746	0	0	3.1077	20.5451	16.7782	7.0498	10.6971	0	5.1272	4.823	8.796	6.054	0	1.6586	5.6177	8.4234	7.2062
7.879	281.246	16.4988	18.2261	12.5517	44.9408	26.8564	42.161	6.3286	10.9714	16.3635	28.2092	0	14.6188	5.745	15.7059	0	28.9005	4.9768	45.7013	35.6791	5.1666	0	10.1127	13.6536	46.9732	0	6.3641	0	18.823	7.1509	6.0208	0	41.8216	9.8261	27.3832	58.2435	0	61.4532	5.9683	11.217	10.2609	8.8499	14.2662	60.2814	0	18.1249	29.6042	0	50.2145
0.4223	280.988	26.7512	22.2798	22.7241	20.2989	15.8194	15.0657	14.3817	20.5084	20.7365	16.8828	12.1269	11.2938	12.2437	23.5344	16.8208	19.5477	18.5343	15.901	15.0186	21.0166	22.9268	30.7873	22.3126	13.6605	14.6531	17.8561	11.5918	17.4277	18.0051	15.1262	13.648	19.375	12.507	18.6171	21.397	18.6773	19.8417	20.6626	18.3392	21.0665	18.279	15.4714	14.2491	18.5963	12.493	14.404	16.7345	15.9805
10.8051	279.232	16.6115	9.5558	10.8166	15.3247	13.252	7.032	5.4224	13.8838	33.2307	13.4945	0	13.5505	7.6953	11.5866	5.8546	12.4856	9.3789	9.0598	12.2807	5.3715	7.2775	8.3197	15.1005	6.3923	5.4563	27.1488	7.6894	8.9535	8.8973	12.6364	3.2126	5.77	6.2451	4.653	22.497	21.8548	7.3412	13.0413	11.7214	6.3405	6.1055	11.4568	5.7886	4.9914	3.4176	6.991	10.2073	9.442
10.3757	279.232	11.0214	7.7644	6.0924	9.489	16.6692	0	3.0291	13.2666	18.9065	10.6949	0	9.8635	5.8455	6.0052	4.6972	5.6703	4.6757	7.5602	8.4827	0	0	6.1818	10.7041	3.9405	3.072	18.4618	5.121	0	4.6263	8.8655	1.5946	3.4272	0	1.9929	11.3321	15.0015	8.0957	8.2696	6.4938	3.2899	4.9829	7.2032	4.6702	0	1.8925	0	7.6759	8.85
7.3041	279.231	11.2067	20.8026	4.6406	17.2414	16.305	23.1207	0	6.9781	10.7561	15.6737	0	7.398	6.3882	5.4065	0	9.9728	4.7189	40.2859	15.4554	4.805	1.5358	6.965	8.8852	19.4537	0	6.1885	0	5.3013	0	6.6657	0	13.9548	4.2923	10.0192	36.4755	0	35.0863	0	9.5635	5.6539	0	7.3203	19.9096	0	6.9986	9.7199	0	34.5759
14.2657	278.086	0	3.0755	0	0.7731	0	0	0	0	0	0	0	0.9927	0.4877	0.6633	0.4103	0.4411	0	2.2884	0	0	0	1.3375	0	0.9772	1.2595	1.483	0	0	0	0	0.3006	1.8048	0	0.3964	2.2761	2.3079	0	0	0.9033	0.5565	1.8577	1.1973	0	1.4996	0	1.437	2.0207	0.8135
13.0908	270.137	0	2.4672	0	0	0	0	0	0	0.1827	0	0	0	0	0	0	0	0	1.4458	0.388	0	0	0	0	0	0	0	0	0	0	0	0	0	0	1.7582	0	0	0	0	1.9431	0.5561	0	0	0	0	0	0	0	0
14.2735	270.128	0	0	0	0	2.0657	0	0	0	0	0	0	0	0	0	0	0	0	0	0	0	0	0	0	0	0	0	0	1.6915	0	0	0	0	2.9445	0	0	0	0	0	0	0	0	0	0	0	0	0	0	0
0.3637	269.089	1.3301	3.8223	3.3095	6.1241	2.2785	1.2815	2.1103	5.036	20.0311	4.836	8.2405	3.0792	10.2586	2.3238	3.9087	1.4335	2.094	5.9494	4.8391	4.628	8.9472	1.1595	6.0748	1.9279	3.4396	5.3823	9.4665	2.9913	10.8064	9.0471	4.9385	3.2993	1.425	2.1851	1.1592	4.0298	2.948	2.1621	3.7801	10.1662	1.4828	4.1438	2.7383	4.2267	2.8403	1.7141	5.6382	4.4391
3.9209	267.127	0	0	0	0	0	0	0	0	0	0.1455	0	0	0	0	0	0	0	0	0	0	0	0	0	0	0	0	0	0	0	0	0	0	0	0	0	0	4.1409	0	0	0	0	0	0	0	0	0	0	6.022
4.6714	265.147	0	0	0	0	1.7111	0	0	0	0	0	0	0	0	0	0	0	0	0	0	0	1.1521	0	1.5775	0	0	0	0	0	0	0	0	0	12.5327	16.7313	0	0	0	0	0	0	1.2868	0	0	0	0	0	0	0
4.7296	297.15	0	0	0	0	0	0	0	0	0	0	0	0	0	0	0	0	0	0	0	0	0	0	0	0	0	0	0	0	0	0	0	0	0	0	0	0	0	0	0	0	0	0	0	0	0	0	0	0
14.2606	296.091	0	0	0	2.2691	1.6825	0	0	0	0	0.5952	0	0	0	0	0	0	0	0	0.9413	2.1628	0	0	0	0	0.6491	1.5257	0	0.5387	0	0	0.5009	0.5902	0	1.5505	0	0	0	0.4829	0	2.5585	0	0.6173	0	0	0	0	0	0
3.721	295.159	1.4841	2.0268	0.3327	1.5495	0.7045	0.1908	2.3785	5.0146	4.4751	0	0.5898	1.5537	0	0.7647	1.5533	0.1546	0.6658	1.026	2.4774	0.9763	0	1.6219	0.9969	0.991	1.3941	0.4068	0.9213	2.9171	0.5857	0.3242	0	0	2.3385	0.1675	0	0.7701	0.6674	0.8349	0	0.4478	0	0.3705	1.0948	0.3511	4.4709	4.0631	0	1.938
13.1396	294.988	0	0	0	0	0	0	0	0	0	1.9141	0	0	0	0	0	0	0	0	0	0	1.7998	0	0	0.5748	0	1.1227	0	0	0	1.2231	0	0	0.3921	0	0	0	0	0	0	0	0	0	0	1.0449	0	4.791	0	0
13.811	294.983	0	1.015	0	0	0	0.5624	0	0.6027	0	0	0	0	0	0	0	0	0	0	0	0	0.8424	0	0	0.6567	0	0.6359	0	0.5568	0	0	0.2514	0	0.9467	0	0	0	0	0	0	0	0	0	0	0	0	0	0	0
5.6229	293.181	1.0878	1.951	1.0869	1.6792	0	0	1.5116	0	0.9313	0	1.2536	0	1.2482	1.2293	1.0574	2.8306	1.3269	1.4627	1.2377	1.5213	0	1.4373	1.7329	1.241	0	2.1799	0.6428	2.8723	1.3671	1.716	0.869	0.8187	3.727	12.3619	0.954	1.2558	1.4839	1.3678	1.2493	1.2963	0	0	1.2427	0.6377	0.8004	0.912	1.4361	1.4416
3.9353	293.173	0	0	0	0	0	0	0	0	0	0	0	0	0	0	0	0	0	0	0	0	0	0	0	0	0	0	0	0	0	0.2086	0	0	0	0.1367	0	0	0	0	0	0	0	0	0	0	0	0	0	0
13.009	288.106	0.5827	0	0	0	0	0	0	0	0	0	0	0	0	0	0	0	0	0	0	0	0	0	0	0	0	0	0	0	0	0	0	0	0	0	0	0	0	0	0	0	0	0	0	0	0	0	0	0
14.2554	288.105	0	0	0	0	0	0	0	0	0	0	0	0	0	0	0	0	0	0	0	0	0	0	0	0	0	0	0	1.2702	0	0	0	0	0	0	0	0	0	0	0	0	0	0	0	0	0	0	0	0
14.1216	286.13	0	0	0	0	0.1819	0	0	0	5.882	0	0	0	0	7.01	0	0	0	0	0	0	0	0	0	0	7.9375	0	0	0	0	0	0	0	0	0	6.1079	0	0	0	0	0	6.6608	0	0	0	0	0	0	0
13.0861	286.126	0	0	0	0	0	0	0	0	0	0	0	0	0	0	3.8503	0	0	6.0495	0	0.3698	7.2553	0	0	0	0	5.0995	0	0	0	0	0	5.957	0	0	0	0	0	0	0	0	0	0	0	0	0	0	0	0
9.6618	283.266	0	0	5.9668	0	0	0	0	0	8.2688	0	0	0	0	6.7459	0	0	0	0	0	11.5054	0	0	11.2508	0	0	0	0	0	5.0466	0	0	0	0	0	5.8524	0	0	0	0	0	0	0	6.4828	9.2773	0	0	0	5.5645
12.1265	283.264	28.5429	145.603	81.6652	153.092	47.2452	94.9516	104.329	109.699	160.743	132.243	93.2255	68.2904	79.3134	119.581	97.6059	106.476	99.8362	39.8969	73.3424	146.847	118.833	98.8353	129.29	94.123	105.507	128.502	54.923	98.2153	111.761	87.7371	60.5754	121.738	67.8757	58.0416	79.2486	93.4802	105.299	18.9554	102.205	90.5266	96.1671	84.6305	101.918	90.0637	58.1321	58.8314	86.0428	84.7247
8.3535	283.262	25.5298	18.0596	24.4181	15.3605	18.9631	23.8739	15.8489	24.9941	26.3433	21.2209	15.5816	17.0704	15.9265	20.7657	15.8236	14.5033	18.5228	31.5118	22.558	20.8097	23.8293	19.3803	19.8126	25.1555	20.7589	23.1527	14.1493	20.0884	21.789	17.6252	18.3691	23.2484	21.1716	30.9442	25.7927	21.1401	20.6942	12.3971	21.2598	28.5092	20.2655	17.4002	23.4415	22.6277	17.6153	15.7489	19.6168	19.01
11.2755	283.261	0	0	0.1261	5.7831	0	0	0	2.4049	6.5065	0	0	3.1875	1.8945	4.6812	0	2.8966	0	3.0363	2.3	0	0	4.036	0	0	5.4248	5.7675	2.7054	0	0	3.249	1.7543	0	0	4.102	0	0	0	4.3729	5.3365	2.5041	0	1.9906	0	0	0	2.2596	1.7926	1.7663
12.5659	283.261	6.0054	4.9639	8.5851	5.5474	5.1005	6.958	6.0826	0	6.384	5.5696	6.8895	5.9002	6.375	5.9087	6.7942	5.4924	4.608	5.6113	6.109	6.9213	8.9169	4.9627	8.7003	4.7092	5.5222	7.5439	5.2976	5.2854	7.3203	5.5062	5.6494	5.6692	0	5.6666	5.7904	8.1268	4.6859	5.0744	6.5186	6.6531	8.0897	0	7.4515	0	0	0	5.1546	0
4.037	323.155	8.5838	10.9914	9.9631	8.7818	8.8467	8.3359	8.8352	8.8583	8.6577	8.1004	7.4268	6.0654	7.2128	7.1031	8.2289	6.7034	7.541	6.8454	7.5446	6.3191	7.4779	7.384	7.3782	5.5348	6.4566	5.4738	6.039	5.124	6.8848	5.4085	5.1534	5.9695	5.3164	6.4293	5.6679	6.4174	6.6748	6.0192	5.6865	5.1669	4.974	5.199	5.3754	4.5129	3.8744	4.3082	3.8958	4.5943
3.6637	313.121	1.2202	0	0	0	0	2.5159	0	0	0	0	0	0	0	0	1.9701	0	2.1978	0	1.2856	0	0	0	1.3724	0.5984	0	0	0	0	0	0	1.3525	0	0	0	3.6708	0	0.9994	1.7129	0	0	0	2.6051	0.0878	0	0	0.3855	0.182	0
10.0039	312.291	12.7457	31.8721	22.5645	31.5199	15.8739	27.1995	23.593	33.7812	10.4284	17.2983	14.4167	22.3112	26.9385	35.2809	34.6723	42.6707	25.7795	23.6391	31.76	22.0659	30.1259	36.7891	31.4634	18.9524	15.6266	18.5079	13.5454	25.4635	12.8787	4.8984	13.0516	12.0527	22.6098	22.0585	22.0871	30.7526	19.8906	20.6259	22.6865	12.1289	21.1772	10.0451	17.6057	23.3407	16.7025	16.6643	23.9967	20.6727
8.9132	311.292	7.1307	6.2506	6.6494	8.5779	4.4993	6.2977	5.8677	4.9491	12.1364	6.4007	5.811	7.6745	5.2363	4.0863	6.2928	6.9371	4.4618	5.0702	5.7011	5.9682	3.6789	5.655	4.3026	5.5396	5.6882	10.6238	4.8103	5.7524	4.4041	5.6938	4.5814	4.931	5.1297	4.6054	4.3975	4.7731	6.3939	5.1127	5.4659	5.3337	7.0847	4.7629	5.9346	0	4.3628	5.7258	6.2167	5.3734
12.6163	311.29	0.2997	0	0	0	0.3709	0	0	0	0	0	0	0.2235	0	0	0	0	0	0.19	0	0.1355	0.5786	0	0.5287	0	0	0	0.5314	0	0.4404	0	0	0	0	0.3195	0	0.3036	0	0.2774	0.5856	0	0	0	0	0	0	0	0	0
5.1815	311.166	3.0826	0	0	0	2.6238	0	0	0	0	0	0	0	0	0	0	0	0	0	0	0	3.179	0	0	0	0	5.878	0	0	0	0	0	0	0	3.0058	0	0	0	0	0	0	0	2.376	4.8069	2.7676	0	0	2.4693	2.6874
5.0942	309.175	0	0	0	0	0	0	0	0	0	0	0	0	0	0	0	0	0	0	0	0	0	0	0	0	0	0	0	0	0	0	0	0	0	9.7512	0	0	0	0	0	0	0	0	0	0	0	0	0	0
14.225	306.115	0	0	1.8808	5.5031	2.722	1.4133	1.544	0.5439	0	0.9382	0.5816	0.4071	0.1473	0	0	0	0	0	0	1.6085	0	2.0468	0	0	0.9848	2.6744	0	0	0	1.5864	0.5538	4.2796	0	0.7734	0	0	2.2076	0	7.0853	1.6463	2.9122	0	0	2.2305	0	3.1682	0.7847	0
13.1209	306.114	0	0	0	0	0	0	0	0	0	0	0	0	0	0	0	0	0	0	0	0	0	0	0	0	0	0	0	0	0	0	0	0	0	0	0	0	0	0	0	0	0	0	0	0	0	0	0	0
7.2122	303.231	7.4093	0	0	0	5.3598	0	0	0	7.1142	0	0	0	0	0	0	5.4074	5.4546	8.3515	5.819	0	2.6869	0	0	5.336	4.7519	4.6008	0	0	0	0	4.4337	5.0197	5.8828	10.6152	7.6492	0	7.814	5.0264	0	4.6524	0	0	9.1403	0	0	0	0	7.0521
12.9109	303.149	0	0	0	0	0	0	0	0	0	0	0	0	0	0	0	0	0	0	0	0	0	0	0	0	0.4638	0	0	0	0	0	0	0	0	0	0	0	0	0	0	0	0.6986	0	0	0.4411	0	0	0.2065	0
11.2265	301.242	7.761	7.4622	5.7808	8.2425	5.1783	6.2357	5.3164	0	10.8998	6.5774	3.3162	4.1636	4.2016	5.8936	5.0083	5.7415	5.3992	0	5.9033	6.773	5.2073	5.3789	5.7186	5.5174	0	8.6697	3.052	0	0	5.0976	0	3.8254	0	4.3054	0	5.5745	0	0	4.8967	2.3644	0	4.064	3.5677	0	2.5283	0	3.5314	3.328
12.1311	301.239	6.3532	20.0336	11.2805	15.3659	8.2188	10.0936	11.1107	11.533	19.2414	12.6369	7.5037	8.953	8.5644	11.0339	9.5202	7.1555	10.7879	5.8783	8.9362	13.2806	10.6926	9.3794	10.9191	8.0748	8.5191	12.0058	5.4159	7.9498	9.8341	7.7519	5.2878	10.0275	6.7708	5.5856	7.2048	8.4056	7.665	0	7.0722	8.962	7.1293	6.6963	7.7343	7.1876	0	5.0348	0	5.9247
7.6318	301.236	10.4044	12.0407	6.2257	11.7267	7.6295	12.8551	5.0679	5.7238	10.67	9.5537	4.7751	5.4214	6.0596	8.6646	4.4292	10.5711	0	11.9252	11.2221	0	0	5.7641	8.931	14.4152	5.5897	6.578	0	7.6533	0	6.1659	0	11.9769	5.291	7.7619	13.2019	0	12.4629	4.7925	6.9209	6.0453	5.0275	5.1542	10.0261	0	6.0182	7.7758	4.5939	11.8561
3.9358	339.178	0	0	0	0	0	0	0	0	0	0	0	0	0	0	0	0	0.643	0	0	0	0	0	0	0	0	0	0	0	0	0	0	0	0	0	0	0	0	0	0	0	0	0	0	0	0	0	0	0
12.9391	334.143	0	0	0	0	0	0	0	0	0	0	0	0	0	0	0	0	0	0	0	0	0	0	0	0	0	0	0	0	0	0	0	0	0	0	0	0	0	0	0	0	0	0	0	0	0	0	0	0
12.0948	329.268	7.5955	25.3838	14.7361	24.768	9.9137	15.289	14.6476	15.666	27.7314	17.065	12.5017	10.8945	10.4526	12.1685	14.605	12.4167	15.1612	8.5847	11.4621	16.5953	15.2235	13.3127	16.9017	10.9805	12.3897	16.1669	8.21	10.3137	12.3711	9.6559	6.9461	12.7975	8.0799	7.4504	8.3209	10.9724	9.4009	3.5877	11.1663	12.1004	8.3355	9.1406	9.3003	10.1528	5.1123	6.5815	7.2463	8.9862
8.3567	329.266	30.3685	19.5666	27.4913	17.3052	20.6817	28.3358	18.0327	29.2847	28.585	26.9743	15.7307	19.9155	17.7692	21.6153	20.3946	19.9802	20.2201	33.3058	25.649	25.2243	27.6678	19.9584	27.021	29.7138	22.334	22.7413	16.6989	23.9701	21.7647	18.7786	19.6091	23.2304	20.6532	28.0457	25.6528	21.7381	21.4066	18.1231	20.4158	27.8154	18.7139	19.418	23.203	22.6764	15.6792	16.9138	20.2155	18.829
12.5686	329.264	5.0879	5.6092	0	0	1.3771	5.5321	0	0	0	5.0241	0	3.5625	0	0	3.4491	0	0	2.9472	0	5.1856	3.6486	0	0	0	0	0	0	0	4.8455	0	0	0	0	3.1892	0	0	0	2.4352	0	0	0	0	0	0	0	0	0	0
12.4321	327.302	0	0	0	0	0	0	0	0	0	0	0	0	0	0	0	0	0	0	0	0	0	0	0	0	0	0	0	0	0	0	0	0	0	0	0	0	0	0	0	0	0	0	0	0	0	0	0	0
11.3047	327.253	6.2079	0	3.1588	6.3496	3.3198	0	0.8527	0	10.9571	2.6445	0	3.1668	0	0	0	7.7647	0	0	2.4293	0	0	3.8095	0	2.1092	0	6.7195	2.2851	0	0	2.6523	1.5971	0	0	0	0	4.8575	0	0	3.0463	0	0	1.5052	0	0	1.9094	0	2.3113	3.3393
7.8876	327.252	23.229	23.6085	15.2844	52.4056	29.6464	53.2437	7.5358	13.4783	22.7595	34.687	0	14.4084	6.8759	21.1956	4.876	34.0834	6.3905	58.4127	42.867	6.8028	3.529	11.2563	15.8644	58.5854	4.9406	7.6585	5.6509	19.2571	8.472	7.744	4.5521	53.4558	12.2123	30.7096	70.9387	0	67.652	6.9291	13.0954	11.086	10.5834	14.2668	68.3185	0	17.7465	34.9023	0	55.1462
7.0721	327.231	4.9024	0	0	0	4.7273	0	0	0	4.6119	0	0	4.3687	0	0	0	13.9384	0	5.0014	4.3282	0	0	0	0	0	0	0	0	0	0	0	0	0	0	7.2557	10.9018	0	0	0	0	0	0	0	4.139	0	0	0	0	0
10.3519	325.245	4.591	3.2998	1.8467	0	5.4631	0	1.1191	4.6836	7.5476	5.5572	0.7482	3.1245	1.5257	1.5137	0	1.621	0	0	0	0	0	1.6853	0	0.7496	0	6.6299	0	0	0	2.137	0	0.5399	0	0	0	0	0	0	0	0	0	2.5525	1.255	0	0.3128	0	1.3246	3.9719
10.7887	325.238	6.1802	0	2.8195	4.5368	4.0706	0	0	7.4475	10.5933	3.8475	1.5085	2.2065	1.6411	0	0	2.0936	0	0	0	0	0	3.3848	0	1.3844	0.6254	5.2035	0.2563	0	0	3.2428	0	0	0	0	5.0054	2.8922	0	3.8934	0	0	0	2.0934	0	0	0	1.5648	3.617	1.8867
7.3108	325.237	16.4305	23.6119	4.901	21.5026	19.9557	25.8626	0	8.5126	12.3811	17.0263	0	8.9128	6.6923	6.2492	0	13.2635	0	47.6465	18.717	0	1.6344	8.9849	10.2912	19.2981	0	6.9413	0	5.5075	4.3469	7.6095	0	15.682	5.3573	12.1762	38.2864	0	36.3713	0	8.888	6.0532	4.3485	9.7161	23.5943	0	7.5762	10.2021	0	36.4007
5.6238	325.181	0	0	0	0	0	0	0	5.3865	0	0	0	0	0	0	0	0	0	0	0	0	4.8021	0	0	0	0	0	0	0	0	0	0	0	0	0	0	0	0	0	0	0	0	0	6.098	0	0	0	0	0
3.7424	369.172	7.0148	4.4955	1.2407	0	4.0635	0.1565	1.3464	5.2652	1.902	0	1.2196	5.0146	1.1535	2.8433	1.9322	5.2588	2.9653	3.4132	4.1991	3.6885	0.7881	0.8207	2.652	0.2758	2.0797	6.4677	0.7368	2.4039	0.44	0.2563	2.0338	1.5368	1.5912	1.8832	2.1702	2.2882	1.8088	0	2.4911	2.7278	5.2438	1.7691	1.6734	1.3043	1.9694	0.8093	2.3179	1.6356
9.7515	367.356	10.609	11.95	10.483	13.9294	13.1582	14.7604	13.9086	13.0636	8.3575	11.6202	9.6648	10.0081	11.3828	16.2533	12.89	11.832	12.3168	10.1158	13.3197	11.8317	12.6238	12.8205	15.7583	11.765	10.9235	10.7962	8.8033	13.1426	12.2256	10.815	8.2977	11.8103	9.8332	9.718	11.2577	11.6318	12.7701	9.5628	12.4062	11.0679	10.3677	8.7621	11.3556	13.5046	8.4212	8.7161	10.2407	9.8723
9.4764	367.352	0	0.3288	0	0	0	0	0	0.395	0	1.001	0	0	0	0.3817	0	0	0	0	1.1522	0	0	0.342	0	0.4145	0	0	0	0	0	0	0	0	0	0	0	0	0	0	0	0	0	0	0	0	0	0	0	0
3.5797	367.156	28.7191	6.0727	11.1588	5.7905	9.8112	8.2252	1.5728	10.2567	15.1269	5.6614	11.8409	11.328	6.8446	5.7804	9.4896	11.3988	6.3654	7.5619	7.6721	5.1235	6.3839	3.8414	9.9102	7.0513	8.6258	43.2123	4.8951	5.0905	8.4674	1.5785	9.3234	4.7618	4.8915	9.81	2.1519	6.5007	0.9881	1.171	7.7853	18.826	16.5544	2.4394	1.3844	0.7566	12.5408	4.894	12.0482	1.6123
0.3535	367.102	0.2431	1.978	1.4158	1.0308	0.6734	0.316	1.3337	2.3055	8.0011	1.2944	1.2916	1.9712	0	0.4325	0.5776	0.8024	0.7079	0.609	1.1941	0.6855	0.5696	0.4185	0.477	1.0122	0.6825	1.5747	0.3582	0.823	0.6145	0.5286	0.1822	4.2573	1.9089	1.1765	0.4119	4.5325	3.036	0.6426	2.9928	0.3535	0.3189	1.6719	0.7749	0.544	0.8815	0.611	0.2885	1.0052
6.1908	365.269	0	0	0	0	0	0	0	0	0	0	0	0	0	0	0	0	0	0	0	0	0	0	0	0	0	0	0	0	0	0	0	0	0	0	0	0	0	0	0	0	4.6219	0	0	0	0	0	0	0
8.9143	357.297	7.4126	5.1323	6.0227	8.5266	4.92	5.8653	5.3068	5.1721	11.3516	6.2359	4.5024	6.7066	4.9698	4.0757	5.2578	5.2649	4.5203	5.4694	5.017	6.5892	3.3888	5.2712	4.4831	6.5929	6.2061	8.7033	3.8133	5.6742	3.9651	6.3921	4.346	4.3006	4.9735	4.6571	5.501	3.6432	5.2359	5.4921	3.746	4.6599	6.0299	4.7481	5.3473	4.455	4.6065	4.9545	6.4686	5.2603
7.6852	355.285	0	0	0	0	1.3317	0	0	0	6.1174	0	0	0	0	0	0	0	0	0	0	0	1.4933	0	0	0	0	4.7367	0	0	0	0	0	0	0	0	0	0	0	1.568	0	0	0	0	0	0	0	0	0	0
7.251	349.239	5.3465	0	2.9212	0	3.7015	0	0	0	4.8518	0	1.6565	0	0	0	1.4626	4.127	4.0433	5.8913	0	3.5068	2.2643	0	2.0882	4.4247	0	3.4642	1.716	1.7811	2.0437	2.6383	3.0295	0	0	7.4219	5.7361	0	5.3996	0	0	3.0185	2.0295	3.3036	5.5241	1.033	0	2.1873	1.8203	5.1332
13.1271	344.986	0.5464	0	1.4106	0	0	0	0	0	0	0	0	0	0	0	0	0	0	1.1283	0	0	0	0	0	0	0	0.9305	0	0	0	0	0	0	1.3316	0.1771	0	0	0	0	0	0	0	0	0	0	0	6.0429	0.879	0
9.3773	339.32	0	0	0.2927	0	0	0	0	0	1.2006	0	0	0	0	0	0	0	0	0	0	7.5228	0	0	0	0	0	0	0	0	0	0	0	0	0	0	0	0	0	0	0	0	0	0.6637	0	0	0	0	0	0.4908
6.076	339.196	0	0	0	0	0	0	0	0	0	0	1.3214	0	0	0	0	0	0	0	0	2.9732	1.5693	0	0	0	0	5.5196	0	0	0	0	1.119	0	0	2.3191	0	0.7328	0	0	0	2.4083	0	0	3.0561	0	0	0	0	1.3183
9.8993	395.388	7.7252	7.4759	5.9954	7.2848	6.0941	6.4621	6.7521	8.0848	0	7.1381	5.8393	4.6417	6.4785	10.3105	10.3518	7.9415	8.1052	5.3466	8.3328	6.7048	5.7706	9.0945	9.6348	4.6025	6.9336	7.6247	6.1349	9.7534	7.6476	6.7478	6.3423	6.2182	5.8183	7.3701	6.1101	6.6249	6.4234	4.9887	8.0909	6.845	7.0151	4.5784	4.6743	8.524	5.935	5.2385	8.1249	5.1932
9.4875	395.384	0	0	0	0	0	0	0	0	0	0	0	0	0	0	0	0	0	0	0	0	0	0	0	0	0	0	0	0	0	0	0	0	0	0	0	0	0	0	0	0	0	0	0	0	0	0	0	0
8.2753	393.278	5.729	7.4881	5.3235	8.4317	3.7538	0	3.9764	5.95	11.7233	7.0471	3.4296	3.6097	3.7032	7.2672	4.8055	3.1752	4.6014	4.2534	0	8.84	7.9449	5.7028	8.1393	4.4537	5.2362	5.7083	2.8575	4.4363	4.8006	4.2472	0	7.5916	4.5466	4.5418	7.8727	5.3415	4.7367	5.6134	6.2179	6.9178	4.6997	4.2537	4.8406	6.5806	2.5079	3.1993	3.3095	4.186
9.3559	385.325	0	0	0	0	0	0	0	0	0	0	0	0	0	0	0	0	0	0	0	0	3.2954	0	0	0	0	0	0	0	0	0	0	0	0	0	0	0	0	0	0	0	0	0	0	0	0	0	0	0.1825
2.9752	385.149	0	0	0	0	5.3705	0	0	0	7.0068	0	2.0676	0	0	0	2.7304	2.8534	3.7391	2.0805	0	0	4.5052	6.2398	6.5346	0	0	4.3535	1.9017	0	0	2.3629	0	0	2.3818	4.3712	10.4261	2.9792	0	3.3539	0	5.4063	9.4523	6.4	0	0	0	2.3262	0	0
8.8406	382.335	0	0	0	4.9912	0	0.2791	0	3.4687	0	0.2298	0	0.8162	0	0	0	0.4064	0	0	0	0.3182	0	0	0	0.2952	0	0.3334	0	0	0	0.6807	0	0.2982	0	0	0	0	0	0	0	0	0	0	0	0	0	0	0	0
9.8148	381.372	9.5295	8.8255	8.8208	10.4378	8.0867	8.9739	10.0404	10.9819	5.6685	8.1356	6.5339	6.0228	7.0864	12.6246	9.6519	8.8026	9.273	6.3021	9.2033	8.6412	8.939	9.3209	10.7969	6.305	7.4542	8.2071	6.0915	10.1028	8.5794	6.4878	6.7127	7.0753	8.2027	8.5918	6.458	7.5413	7.6353	6.6015	9.6307	7.4605	8.6341	5.3322	8.0922	10.6227	6.7082	5.6925	8.1848	6.1459
9.4418	381.368	0	0	0	0	0	0	0	0	0	0	0	0	0	0	0	0	0	0	0	0	0	0	0	0	0	0	0	0	0	0	0	0	0	0	0	0	0	0	0	0	0	0	0	0	0	0	0	0
7.9783	381.174	0	4.0394	0	5.7437	0	5.4033	1.108	1.3186	2.1999	3.771	0.407	0	1.1483	1.8173	0.9026	0	1.0718	4.3326	3.8803	0.812	0	1.532	0	3.3622	0.6296	1.3786	0	0	0	0.1225	0	3.2114	0.8483	0	4.3436	0.7211	0	0	1.3664	0	0.7249	1.2753	2.7856	0	0.6535	0	0	0
7.4943	375.272	13.8929	12.3839	13.3778	15.3423	9.0053	9.1401	12.0281	11.6825	20.5113	10.3314	7.8582	12.8536	6.8513	10.6335	9.1651	10.856	8.0408	9.5829	8.729	12.5041	10.4991	11.6488	13.148	11.1149	8.3181	15.0182	9.2104	10.6118	7.2837	7.9665	9.5744	10.3068	9.0446	9.3913	14.4592	7.9784	12.1761	10.4542	10.1476	9.2744	9.9151	12.4216	9.9423	7.975	11.1237	7.022	8.6947	9.1396
7.1143	373.241	4.283	0	1.2548	0	3.2212	0	0	0	0	0	1.1558	0	0	0	0	9.6817	1.6425	4.5385	0	0.7308	2.1349	0	0	0	0	2.5571	0	0	0	0	0.854	0	0	6.279	7.9081	0	0	0	0	0	0.7093	0	0	0.4442	0	0	0	0
9.1975	425.358	0	0	0	0	0	0	0	0	0	0	0	0.3572	0	0.3601	0	0	0	0	0.4302	0	0	0	0	0.0984	0	0	0	0	0	0.6896	0	0	0	0	0	0	0	0	0	0	0	0	0	0	0	0.3128	0.6338	0
9.8833	423.415	0	0	4.4048	0	0	0.4878	0	0	0	0	2.4546	0	0	0	0.105	0	0.7789	0	0	0	0.5521	0	6.8368	0	0	0	0	0	2.3538	0	0	0	0	0	0	0	0.1869	0	0	0	0	0	0	7.8193	0	0	0	0
11.9148	419.302	0	0.8126	9.9773	6.7251	0	7.1366	6.512	0	0	0	9.2822	0	0	10.7887	5.8297	0	0	0	0	11.4542	2.7735	0	6.0013	0	0	0	0	0	7.8028	1.6471	0	0	0	0	2.6783	0	0	0	10.1438	0	7.8418	0.3222	0.3914	0	0	0	0	0
12.4232	419.295	8.3919	0	6.3779	20.4838	11.2668	0	6.4092	13.2958	14.4863	6.6107	11.0634	3.5206	7.2691	13.016	6.5474	0	0	3.7653	3.2706	0	8.4319	5.8269	0	7.0439	6.2382	1.3835	4.5133	0	2.8309	2.715	5.4091	11.2749	0	4.7042	0	7.4519	0	5.0775	1.6242	0	1.597	0	0	0	0	0	7.2383	0
10.59	419.295	0	0	0	0	0	0	0	0	0	0	0	0	0	0	0	0	0	0	0	0	0	0	0	0	0	0	0	0	0	0	0	0	0	0	0	0	0	0	0	0	0	0	0	0	0	0	0	0
11.1158	419.295	0	0	0	0	0	0.2839	0	0	0	0.0574	0	0	0	0	0	0	0	0	0	3.0553	0	0	0	0	0	0	0	0	0	0	0.1965	0	0	0	0	0	0	0	0	0	0	0	0	0	0	0	0	0
9.8195	413.363	9.8354	9.852	7.898	9.3215	8.583	8.4181	9.1719	8.7978	5.1732	9.4908	5.9442	5.2442	7.1707	9.8343	7.7616	8.2203	9.1049	6.086	7.3948	8.9163	7.635	8.8161	10.5862	5.9122	7.1702	7.691	5.6833	8.1816	7.1169	7.965	5.8737	7.4997	6.4862	6.8934	7.371	8.5728	7.7581	7.2627	7.7391	6.2659	6.0761	4.8149	7.2852	8.6813	6.3434	7.3977	6.0544	7.8134
9.4605	413.358	0.8571	0	0	0	0	0	0	0	0	0	0	0	0	0	0	0	0.2489	0	0.4239	0.3318	0	0.6061	0	0	0.4501	0.5495	0	0	0	0	0.2333	0	0	0	0	0.447	0	0.5875	0	0	0	0	0	0	0	0	0	0
8.9476	411.37	0	0	0	0	0	0	0.926	0	0	0	0	0	0	0	0	0	0	0	0	0	1.1113	0	0	0	4.4361	0	0	0	0.5026	0	0	1.5298	0	5.2485	0	0	0.1727	0	0	0	0	0	0	0	0	0	0	0
9.8142	409.404	0	0	0	0	0	0	0	0	0	0	0	0	0	0	0	0	0	0	0	0	0	0	7.2919	0	0	0	0	0	3.7394	0	0	0	0	0	0	0	0	0	0	0	0	0	0	6.075	0	0	0	0
12.3985	405.28	5.2708	0	4.3001	0	6.3075	0	0	0	0	0	0	0	0	0	3.4807	0	0	2.1281	0	0	0	0	0	0	0	0	0	0	0	0	0	0	0	2.6438	0	0	0	2.4708	0	0	0	0	0	0	0	0	0	0
0.4299	405.028	110.337	80.7568	91.1502	69.283	70.0371	81.0359	69.3122	80.1689	59.4559	64.9145	51.6348	61.713	58.4699	85.1524	69.7393	69.7337	78.2032	61.0641	54.7554	68.5371	72.7629	127.494	86.75	67.6556	64.6487	73.1601	45.5512	67.8517	66.8939	58.7433	57.1432	69.0243	63.0802	73.8817	98.8523	66.7471	69.0205	70.4324	70.1572	73.4259	83.1919	79.2767	52.7916	71.4699	64.9958	60.5033	68.1549	69.4882
8.2747	403.304	176.369	176.675	150.285	214.72	102.828	118.644	117.516	139.13	232.902	147.968	111.398	133.109	82.245	133.223	113.42	116.547	91.9803	107.865	108.928	158.247	140.48	127.962	132.479	111.848	118.674	147.52	89.4367	111.73	108.653	103.74	103.652	123.688	91.6899	86.7968	140.237	133.823	103.701	110.469	97.1505	140.693	103.879	91.6066	101.884	115.988	97.8586	100.049	102.526	84.6526
12.5354	403.301	7.5491	5.5601	5.3617	6.3583	5.2679	0	0	0	0	0	3.6137	4.0353	0	0	5.6356	4.7428	0	5.1271	3.8221	4.6598	3.6051	0	0	0	0	0	2.0195	0	4.052	3.3381	0	0	0	3.0162	0	0	0	2.3918	0	0	0	0	0	0	0	0	0	0
3.6781	397.204	4.1523	1.6074	0	0.4233	1.7295	1.5934	0.3099	0	0.6826	0	2.497	0	0.4009	1.254	0.6893	1.7633	0.9221	1.2721	1.1745	1.0967	0.5567	0	1.9827	1.8579	1.1957	5.2988	0.8342	0	2.5031	0	1.2276	0.4985	0.7013	1.9629	0	0.8569	0.183	0	1.1733	4.6954	1.2165	0.2001	0.3331	0.4321	2.0145	0.5462	1.1132	0.225
8.1258	447.339	8.9496	6.4256	5.7218	6.8769	6.1749	5.1871	4.8791	6.1379	11.4472	5.3306	8.96	7.0054	4.6821	5.8925	6.4795	5.8434	7.8867	5.7312	5.3359	11.2998	6.7219	4.9613	5.8027	6.288	6.2971	12.1452	5.7113	5.0892	5.3815	7.181	5.4464	5.2281	4.7748	7.1214	6.2933	6.1916	7.3955	6.5027	5.3808	7.1123	10.4788	6.7653	6.607	0	6.8829	4.7221	7.5604	4.6669
7.7377	445.328	0	0	18.4006	7.6152	12.2375	9.1359	0	15.8453	15.6222	6.712	0	8.3537	0	0	11.5596	9.4007	8.4911	7.4483	10.769	0	7.4383	0	6.8036	0	0	0	0	0	0	0	4.975	8.6782	0	5.8009	11.4678	6.7703	9.5476	0	0	19.7437	27.947	0	0	0	6.5807	0	18.5793	12.4094
9.969	441.397	5.5624	4.4921	0	6.344	5.6201	6.4853	4.589	4.9294	0	4.9972	5.385	0	0	6.9339	6.688	0	5.8594	0	0	0	0	0	6.6809	0	4.9293	4.7726	0	5.8869	0	0	0	3.5975	4.543	5.4506	0	0	0	0	4.8522	0	5.4158	0	4.0582	6.5888	0	0	5.337	0
8.4145	441.396	1.6845	0.632	0.4706	0	1.3756	0	0	0	0.7274	0	0.5386	0.9078	0	1.2516	0	1.2484	1.2443	0	0	0.5794	0.743	0	0	0.4826	4.8589	0	1.3694	1.0916	0.5127	0.9063	0	0.2504	0	5.9317	0	0.6853	0.5885	0	0.221	1.4226	1.4436	0.4926	0.5714	0.2465	0.8462	0.2978	1.3737	0.3489
8.5572	439.317	0	0	0.4447	0	0	0	0	0	0.4784	0	0	0.2857	0.4318	0	0	0	0	0	0	0	0	0	0	0	0	0	0	0	0	0	0	0	0.2093	0	0.6504	0.5112	0	0	0.4694	0	0	0	0	0	0	0	0	0
9.9763	437.437	0	3.9313	0	0	0	3.7878	0	0	0	4.0977	2.5968	0	0	6.3074	4.1978	0	0	0	0	5.9453	0	5.6171	8.741	0	0	3.7571	0	5.4552	0	0	0	3.4508	0	0	0	0	4.7901	0	4.048	0	4.5205	0	0	7.9232	0	0	0	0
4.9393	437.284	0	0	0	0	0	0	0	0	0	0	0	0	0	0	0	0	0	0	0	7.6518	0	0	0	0	0	0	0	0	0	0	0	0	0	0	0	0	0	0	0	0	0	0	0	0	0	0	0	0
2.1918	433.077	0	0	3.2073	0	0	0	0	0	0	0	0	0	0.181	0.8175	0	0	0.5449	0	0.3437	0	0	0	0.8281	0	0.3835	0	0.1796	0	0	0.6432	0.3572	1.2453	0.6061	0.4737	0	0	0.7684	0	0	0	0	2.1214	0.3871	0	0	0.4654	5.0378	0
8.9078	431.335	16.0808	14.9368	16.597	24.8542	10.6376	12.0696	12.8719	16.0207	34.1376	14.0918	11.2712	14.7587	11.0723	13.0518	13.0711	11.804	12.6732	12.3333	14.6188	16.3071	13.6325	14.1881	14.3129	12.2022	13.097	20.6956	10.4218	11.6432	10.3191	12.789	8.2322	12.0027	10.4115	13.0233	13.3528	11.5493	14.2802	13.2464	10.9549	12.2818	14.8065	12.5334	13.6224	11.7759	10.0332	12.6425	9.5675	13.6974
4.4852	431.184	2.8144	4.0896	2.4741	2.5679	3.9079	2.4433	2.8511	3.1132	4.7551	0	2.9163	0	2.9851	1.6704	2.1824	3.2467	3.4033	2.5372	2.8388	4.2119	2.9927	2.7141	2.0912	1.6138	3.1996	3.022	2.3744	2.3667	2.3444	2.3497	3.5373	2.5699	3.2569	3.9153	1.8435	2.38	2.9062	2.7569	2.7028	2.3576	2.1793	2.7474	2.9267	3.1696	3.3363	2.2716	1.7476	3.806
9.9188	429.368	2.4816	3.1913	1.8553	3.2513	2.973	0	3.5018	2.4493	1.5983	2.6806	0	1.8455	2.4609	2.5867	0	3.0637	0	3.0973	2.8474	0	0	2.6338	0	3.1051	2.1464	2.2835	2.2751	0	0	3.9264	2.7657	2.9708	0	2.377	2.7424	2.0832	0	2.6371	2.6362	2.6334	0	1.9711	3.2245	0	2.381	2.2292	1.8962	1.8143
9.8908	427.381	6.7538	6.5996	6.0605	7.8148	6.532	6.5776	5.9476	6.7251	5.5224	7.1641	5.3155	0	5.676	7.9296	6.3735	5.2622	7.344	5.2999	6.073	7.2374	6.0271	5.4271	6.3762	0	6.4849	7.016	4.7797	7.821	5.5734	5.0798	5.0379	5.8994	5.6826	5.4545	0	5.3141	5.6934	0	5.451	5.6289	6.3807	0	5.7728	7.7998	4.8699	0	5.2095	0
0.425	427.009	66.0514	56.8406	59.6233	51.1021	44.9627	49.984	46.6795	54.1013	46.5845	45.5897	35.7824	38.8744	36.1127	59.7166	45.0916	46.3228	48.8832	41.4985	40.854	50.0622	50.3856	68.7224	59.8798	39.3302	42.7674	48.2595	32.4678	45.9061	44.3916	41.6685	36.3626	48.718	41.2597	45.0351	65.0562	45.4152	48.2576	48.2442	47.6332	51.4258	52.6746	45.0081	39.3713	46.2762	37.6973	38.9588	44.3435	50.0049
8.3293	425.361	5.5963	0	0	0	3.78	0	0.8461	0	4.9919	0	2.381	0	0	0	2.4149	0	3.396	0	0	0	1.7587	0	2.4522	0	0	6.9561	0	2.6207	1.2832	0	0	1.212	0	2.6801	0	0	1.3963	0	3.0176	6.2469	10.1854	1.651	0	1.5896	2.5074	1.1587	6.0049	1.6845
7.777	467.371	13.423	7.2809	8.8473	6.148	9.0319	0	0	11.1846	12.3011	5.769	5.4635	4.6115	0	6.9186	6.7188	5.193	7.9601	4.7688	8.0604	8.0103	0	0	0	0	5.1091	15.0083	0	0	0	0	5.2836	0	5.52	6.5921	8.9857	0	0	0	0	10.5198	16.2789	4.5579	0	0	5.0486	0	10.9198	7.7317
10.108	465.469	0	0	0	6.4261	0	5.4491	0	0	0	0	4.9033	0	3.9064	7.649	0	5.1873	0	0	5.1482	0	5.8783	5.9724	7.032	0	0	4.2517	0	5.0534	0	5.8559	0	5.8587	0	5.1664	0	6.1531	6.2943	0	6.2739	5.4542	5.1237	0	4.3753	7.5843	3.7629	0	0	5.5865
10.7001	465.316	5.7065	0	0	0	0	6.6573	0	0	0	0	0	0	2.3274	0.9008	1.3514	0	0	0	0	0	0	0	7.8128	0	0	0	0.3396	2.4321	0	0	0	1.178	0	0	0	0	0	0	0	0	0	0	0	0	0	0	0	0
8.1189	465.302	25.4948	34.3291	34.6344	15.9793	20.9018	20.2696	18.8172	21.1607	33.0713	11.3445	17.0406	37.7063	17.524	19.6431	19.5918	32.1505	34.7584	29.319	15.3161	32.0713	21.2945	15.4884	22.9404	19.2106	29.1646	41.9425	27.173	16.9888	23.0689	21.8867	27.4281	22.7794	26.9759	33.751	33.8295	23.8307	15.9831	26.5579	24.2011	25.5413	33.0941	39.2823	17.7549	17.462	16.275	15.1958	26.459	22.0531
12.5324	465.305	156.663	127.056	119.529	112.864	102.061	101.704	94.7452	97.2397	101.126	97.8931	74.6333	75.938	82.2781	100.755	86.662	83.7803	88.354	93.2973	86.6455	104.629	97.3764	85.5566	97.6697	65.3417	68.2882	71.3282	59.5403	80.0036	71.7531	69.2176	57.292	79.6281	61.4001	69.3608	77.7949	80.3914	69.3214	79.9729	74.5576	73.0791	67.0182	61.8677	65.298	69.33	53.6496	51.1756	61.9441	63.1001
9.4058	459.368	3.2746	3.2089	3.6033	3.8489	2.9421	3.2624	2.7432	3.2503	6.6852	2.9713	2.9038	3.3771	0	2.792	3.4136	2.7834	3.8278	3.1123	3.5392	5.4516	0	2.544	3.4814	2.7222	0	5.1161	2.633	2.8912	3.7906	3.28	2.595	3.6003	0	3.2139	0	2.9165	2.7294	3.7892	0	2.6424	2.8836	2.9276	0	2.6506	2.7503	2.2379	3.1792	1.6846
4.3224	453.282	0	0	0	0	0	0	0	0	0	0	0	0	0	0	0	0	0	0	0	4.5311	0	0	0	0	0	0	0	0	0	0	0	0	0	0	0	0	0	0	0	0	0	0	0	0	0	0	0	0
6.4976	452.281	1.4508	3.4448	2.1508	1.7945	0	0	2.2983	0	4.7516	0	2.032	0	3.1473	2.36	2.3885	4.4025	2.165	2.0981	0	4.2568	4.8593	2.1431	3.5416	3.4505	0	3.1819	1.2922	2.3918	3.8357	3.627	3.5032	3.5643	1.6853	3.3833	3.673	3.7503	1.5307	5.1868	0	2.8059	4.7979	4.6003	1.6286	1.3152	3.792	3.3928	2.1675	2.6797
10.0051	451.452	0	0	0	4.9079	0	0	0	0	0	6.2348	0	0	0	0	5.4669	5.2611	0	0	6.0929	0	5.885	0	8.8843	0	0	0	0	3.75	5.9048	5.7019	0	2.6516	0	0	0	0	5.1693	0	0	0	0	0	4.0781	8.957	0	0	0	0
12.4946	451.291	87.0196	67.6023	67.009	57.216	57.0533	50.3513	46.2229	44.0556	54.2759	47.0581	39.3989	39.0553	42.634	49.998	43.788	42.1436	40.7341	52.5627	46.5739	51.6558	48.4304	44.5636	47.8978	34.1131	32.3941	33.7083	34.7262	36.226	36.3467	34.6311	29.7549	39.121	29.2596	37.4745	42.172	42.0104	33.4194	47.2866	39.1924	36.9958	30.7747	31.6207	34.2983	37.7374	23.1134	27.2079	31.3601	30.5402
8.7401	451.284	6.7169	0	0	8.5019	0	0	0	0	8.4062	0	0	0	0	0	0	0	0	0	0	0	0	0	0	0	0	0	0	0.391	0	0	0	0	0	0	0	0	0	0	0	0	0	0	0	0	0	0	0	0
13.2876	451.284	0	0	0	0	0	0	0	0	0	0	0	0	0	0	0	0	0	0	0	0	0	0	0	0	0	0	0	0	0	0	0.329	0	0	0	0	0	0	0	0	0	0	0	0	0	0	0	0	0
4.5933	449.251	7.3162	0	0	0	0	0	0	0	0.4863	0	0.8302	0	0.1563	0	1.2297	0	0	0.2116	0	0	0.5697	0	0.86	0	0	10.4469	0.3415	0.2009	0	0	0	0	0	0.8484	0	0	0	0	0	0	2.4766	0	0	0	0	0	0	0
0.4221	448.992	44.1989	42.2435	45.2976	37.0917	33.876	35.3886	33.1926	42.6817	38.2942	35.3999	26.962	27.7545	27.7533	40.2206	33.9479	33.5246	36.463	33.1106	31.7999	37.775	39.9333	50.3727	43.3011	28.1937	33.4752	35.5939	25.3237	34.1334	33.7985	29.6894	26.3666	38.5346	27.8326	36.4535	42.791	35.1994	37.4864	37.3859	34.9809	40.539	38.1855	34.3458	30.239	34.8215	27.1518	28.7408	30.8866	36.268
3.722	448.306	0	0.8579	3.0591	0.6716	0	0.2292	0	0.6997	1.3855	0.7127	0	0	0.9644	0.3592	0	0	0	0	0.3664	0.2571	0	0.4673	0	6.7726	0.5163	0.2509	0.6618	0.3411	2.9761	1.1555	0	0.4096	0.2278	0	0.2227	0.7035	0	0	0	0.3407	0	0.2307	0	0	0.2612	0.2137	0	1.6727
4.0692	448.303	0	18.3883	16.7423	9.1941	12.6524	0	6.3965	6.9733	12.0992	5.8299	4.7709	9.175	7.4611	0	4.8873	4.6567	0	6.3505	0	6.103	2.6023	5.521	8.6899	16.715	6.8894	15.4999	4.8585	0	14.1381	5.9902	7.2446	0	0	0	3.4961	0	0	6.2668	5.9968	8.2107	3.7677	0	4.7462	7.6796	0	0	6.7531	12.5288
8.5683	501.392	0	0	0	0	2.2086	0	1.1497	0	0	0	0	0	0	0.3638	0	0	0	0	0	2.4642	0	0	0	0	0	5.9091	0	0	0	0	0.2321	1.466	0	0	0	0	0	0	0.0765	0	9.1017	0	0	0	0	0	0	1.6726
6.0831	500.28	0	5.254	3.5465	0	0	3.4817	2.0952	0	2.9259	0	2.5217	2.1499	2.0935	3.4494	2.4853	2.8022	4.773	3.4108	1.9974	3.0755	0	1.6958	6.2743	4.5239	0	3.5737	1.9395	2.9723	3.2094	3.5122	3.7263	2.7357	0	4.2281	4.4029	4.0119	3.0088	3.9787	2.8146	5.0893	4.7563	3.0359	3.0614	2.2916	3.6258	2.407	3.7255	4.0414
8.5706	495.403	0	0	0	0	5.2129	0	0	6.2189	5.3023	0	0	0	0	0	0	0	7.1729	0	4.9207	0	2.8061	0	2.2234	0	8.1538	7.0707	0	0	0	1.0797	4.1035	0	0	6.8994	0	0	0	1.3789	0	5.3156	10.7748	0	0	1.4621	0	0	5.8374	1.0469
4.6077	495.258	4.5334	0	0	0	0.4618	0	0	0	0.4088	0	0.519	0	0	0	0.6914	0	0.514	0.2884	0	0	0.4417	0.2033	0.6672	0	0	5.4682	0.371	0	0.3149	0	0	0	0	0.3428	0	0.2188	0.3201	0	0.1818	0.9967	0.9865	0	0	0	0	0	0.5142	0
10.2121	493.499	5.7699	7.251	6.7369	7.077	5.5337	5.9539	6.8038	6.577	7.6134	6.3472	3.8902	4.8382	4.8008	6.4613	5.51	5.7899	5.4195	0	5.6665	6.0053	6.8011	7.1071	8.2603	4.8599	6.3369	6.3793	0	5.2265	5.3002	5.3998	5.0047	7.1356	0	6.6151	6.8559	7.1293	5.8958	7.6752	6.6749	6.3881	0	5.4307	5.4495	8.9465	3.8301	0	6.0404	6.3027
8.5168	493.336	0	0	0	0	1.0362	0	6.1249	0	0	0.917	1.3643	2.2843	0	0	0	0	0	0	0	2.9561	0.4601	1.1844	1.5803	1.8885	0	3.6717	1.5811	0	1.7551	2.5945	0	0.1449	0.2168	2.7838	4.8292	3.1121	2.0369	3.1219	0	1.6079	1.0812	3.3549	5.8953	2.4664	1.3529	0.5994	2.4034	1.7721
7.4584	480.315	1.5908	4.1352	3.1662	0	0	2.2024	2.2934	0	6.4216	1.5987	2.0577	3.4458	2.3024	2.102	2.7796	2.9145	3.3278	3.4186	1.927	4.287	0	2.1776	2.9834	3.8996	5.3735	3.3392	2.5918	2.8861	3.8195	3.9131	4.2677	2.825	3.5115	3.6238	4.9981	4.1637	2.5635	5.5208	2.1686	2.7981	3.996	4.4597	2.0892	0	2.5361	3.6304	3.1594	3.9609
6.4517	480.308	2.1171	0	0	0	4.3512	0	0	0	0	0	1.7889	0	3.3258	0	2.5455	3.3223	3.0286	0	0	3.4723	3.3546	0	3.0871	0	0	3.2772	1.9705	0	0	0	3.1079	0	0	3.72	0	2.8545	0	4.9733	0	3.1668	5.2053	5.6065	0	1.5447	0	2.4683	0	3.1244
10.158	479.484	7.005	0	6.994	7.2226	5.2546	4.9823	0	5.978	6.9571	6.7423	3.1804	0	0	6.1662	5.0873	5.8226	5.0735	0	0	0	6.6462	6.6842	6.7394	0	5.4779	5.4442	0	0	5.157	0	0	6.0104	0	5.539	6.215	5.9513	5.8445	6.9398	5.1164	6.098	5.1371	5.2784	5.358	5.708	0	0	5.302	5.609
7.5571	478.388	5.9113	7.5751	7.6866	8.8287	5.8443	5.1844	5.4069	7.3153	6.1395	7.3244	4.6444	4.8898	0	8.1369	6.1386	7.3063	7.0462	5.744	6.1028	8.6451	9.0913	8.5358	10.0084	5.6339	6.2658	6.453	4.7678	7.4981	6.1342	6.6626	6.2548	7.8998	6.3357	7.3612	9.2154	8.4415	10.1086	9.0521	9.3201	8.3222	7.1039	7.903	6.7951	8.2348	5.8603	4.6319	6.4404	7.5397
6.7399	478.296	0	3.6376	3.8921	0	0	1.143	3.25	0	2.7663	0.5299	2.1388	2.2845	2.7578	1.6323	2.0541	2.9359	4.1161	1.3702	1.1695	3.4515	0	2.182	5.0178	2.5817	4.9781	2.0156	1.8478	1.7889	2.1398	4.1373	3.2393	0	2.0446	4.1606	1.3636	2.464	0.8935	2.3238	4.1946	2.3478	3.3813	3.951	1.7738	3.0954	3.3629	2.1013	1.8992	2.7091
8.1132	477.344	4.7662	4.8896	4.7014	5.9333	3.9964	3.8542	4.003	4.7873	10.1224	3.2375	4.0945	5.1211	3.8826	3.5897	3.8906	4.2936	4.0668	3.6971	4.4803	5.9575	5.2664	4.3476	0	4.7005	4.6691	5.971	3.4278	3.6602	4.191	3.5833	0	4.3472	4.5315	4.1116	4.2453	3.8592	3.6486	3.8755	4.5146	4.8815	3.3892	4.4791	4.4211	3.9543	3.5365	4.1231	3.93	3.7356
6.106	476.279	2.1696	10.3492	6.8906	2.4753	9.6589	5.1293	4.0074	10.2658	7.0083	2.2711	5.7508	7.9287	9.1602	5.4711	4.2829	5.2616	10.8322	4.2507	3.9505	7.5373	4.71	5.8978	12.7562	7.9569	9.0879	5.8674	3.6365	4.9652	7.3873	7.8559	7.944	6.6765	5.1093	7.3509	6.1681	5.5019	4.3903	6.6735	9.004	7.6041	9.0193	11.4793	2.9214	5.7548	10.5732	4.3508	6.6139	9.0422
8.0487	473.345	0	0	0	0	0	0	0	0	0	0	0	0	0	0	0	0	0	0	0	0	0	0	0	0	0	0	0	0	0	0	0	0	0	0	0	0	0	0	0	6.0891	6.3457	0	0	0	0	0	0	0
7.1845	531.178	5.8056	3.8986	2.6512	0	0	2.1772	3.9142	4.8602	6.9722	2.8534	3.3754	4.3859	3.9839	3.2376	4.0495	2.719	3.7831	1.6592	3.3482	2.7492	4.544	4.5064	5.1866	3.8985	5.126	6.0934	3.5272	3.979	3.5132	4.0757	4.2382	0	4.9038	4.1338	5.5291	2.3003	2.4133	4.6467	3.5112	6.0372	10.1353	4.8191	1.2941	0	1.4771	3.2082	4.9843	3.1967
8.8923	529.424	0	0	0	0	0	0	0	0	0	0	0	0	0	0	0	0	0	0	0	0	0	0	0	0.252	0	0	0	0	0	0	0	0	0	0	0	0	0	0	0	6.3327	5.6027	0	0	0	0	0	0	0
5.9631	526.304	1.7495	1.8573	0.7735	0	0	0	0	0	2.6082	0	1.1459	0	2.5258	1.8417	1.3966	1.5353	1.4563	1.2284	0	2.0361	0	0.9964	2.0601	2.8291	0	2.8343	0.7868	1.4111	4.3146	2.14	2.8939	2.1073	1.0088	3.0957	3.592	1.7858	1.2907	2.1847	1.2852	1.6211	1.6406	2.7279	0.8542	0.9803	2.2575	1.1023	1.6987	2.0664
6.7915	524.333	0	0	0	0	2.7294	0	0	0	0	0	0	0	0	0	0	2.0759	0	0	0	4.1532	2.5032	0	0	0	0	0	1.4414	0	0	0	0	0	0	2.5686	0	0	0	4.6847	0	2.7833	5.3049	0	0.9592	1.0232	0	0	0	0
6.0317	524.278	1.3633	2.8467	0.9276	0	0	1.6481	0.5495	0	2.8589	0	1.913	0	1.9159	1.5065	1.2429	3.471	1.5224	2.7043	0	2.4216	0	0	2.2094	2.4782	0	2.2588	0.6498	1.6486	2.1439	1.7666	2.226	1.9427	0	2.3792	4.7312	0.921	0.9886	2.2462	0	2.8755	1.5162	2.4345	0.9829	0.9363	2.905	0	0	1.7359
12.6277	523.336	11.8072	11.7213	10.8591	11.5339	9.0039	9.5417	10.0331	10.6308	9.3532	10.9453	7.4014	6.965	8.5457	10.0675	7.9692	8.9696	10.219	7.9639	8.1918	10.3744	9.4395	9.9286	9.7529	6.3902	8.3606	7.8417	5.9197	7.6076	7.8021	7.252	6.5987	9.1979	7.0646	7.22	8.1831	7.949	8.2986	7.8104	7.4765	7.5962	7.1103	6.8175	7.5421	7.9162	5.1832	5.3578	7.4072	7.6183
10.2926	521.531	0	0	0	0	0	3.0704	0	0	0	5.7874	2.5043	0	0	0	3.7931	0	0	0	0	0	5.3437	0	0	0	0	3.3847	0	4.1857	0	0	0	3.4689	0	0	0	0	4.5057	0	0	0	3.512	0	3.6981	5.6352	0	0	0	0
7.79	520.33	0	0.4217	0.9798	0	0.8642	0.6469	0.2564	0	1.6785	0	0	0.7589	0	0.4163	0.7235	0	0.6347	1.0117	0.6893	0.8956	0	0.2503	0.7579	1.4082	0.9742	0.6662	0.4663	0.2434	1.1247	0	0.4452	0.8175	0.8333	1.0195	1.2984	0	0	3.0308	0	0.395	1.2459	1.7045	0.2766	0	0	0.2933	0.7609	0.625
12.4828	519.363	0	0	0.2329	0	0.2282	0	0	0	0	0	0	0.2658	0	0	0	0	0	0	0	0	0.2614	0	0	0	0	0	0	0	0	0.2208	0	0	0	0.2686	0	0	0	0	0	0	0	0	0	0	0.2344	0	0	0
5.4296	512.295	2.1252	2.1617	0	0	1.4647	0	0	0	0	0	3.442	0	0	0	0.9949	0	2.1931	1.3427	0	0	2.5088	0	3.1895	0	0	4.561	0	0	4.3341	0	4.8022	0	0	4.7715	0	2.2666	0	2.3688	2.0089	0	2.9599	2.6765	1.4407	1.0055	0	0	2.0185	3.4398
8.3874	509.325	0	0	0	0	0	0	0	0	0	0	0	0	0	0	0	0	0	0	0	0	0	0	0.4478	0	0	0	0	0	0	4.3492	0.3908	0	0	0	0	0	0	4.624	0	0	0	0	0	1.2268	0	0	0	1.546
6.4987	508.293	0	0	0	0	1.5044	0	0	0	0	0	0	0	0	0	0	0	0	0	0	0	2.2246	0	0	0	0	0.8036	0	0	0	0	0	0	0	1.5114	0	0	0	0	0	0	0	0	0	0	0	0	0	0
10.2621	507.514	0	7.4924	7.3013	7.4319	5.4792	5.4966	4.5176	0	6.21	6.6095	3.2118	0	4.3439	7.1479	0	5.4946	0	0	0	0	6.166	5.8979	6.5501	0	0	5.242	0	0	0	0	0	5.2333	0	5.234	6.4096	0	0	0	4.7693	6.2879	0	0	3.6253	6.9065	0	0	0	0
4.1356	507.226	2.7848	2.9583	0	0	0.4866	1.5352	2.8931	0	1.1361	0	5.7099	0	0	0.5098	0.5593	2.6016	0.6556	2.4334	0	2.0716	0.6208	0	0.7984	0.2013	0	3.1055	3.4972	0	0.4848	4.6932	0.6945	0	0.4473	0.7754	1.7391	2.0378	0.7915	5.7789	0.661	5.9324	2.4226	1.5458	3.1922	2.4864	5.8535	0	0	0
6.4583	557.314	0	0	0	0	2.8431	0	0	0	2.0498	0	1.2631	0	1.6783	2.4019	0	2.1344	2.5938	1.8946	0	2.7031	3.1598	0	2.3965	0	0	2.1866	1.564	2.2685	2.1988	0	2.4056	0	0	3.2568	2.8556	3.0163	1.6606	2.6288	0	1.7848	0	2.9609	0	1.5192	2.6567	1.7204	0	2.0287
6.1153	556.293	1.3756	2.3001	1.7303	0.9982	0	0	0.9532	0	1.3778	0	0.9157	0	0.7976	2.1452	1.6647	0.9927	2.57	1.3773	0	1.7989	1.237	0	3.6052	2.0401	0	1.8396	0.6499	1.9229	1.276	1.9045	2.4161	1.3128	1.1774	2.1236	2.8402	2.2978	0	1.7059	1.9277	2.3024	1.9516	1.5879	1.0195	0.5355	1.343	1.5706	1.5719	2.3315
9.0279	555.445	0	0	0	0	0	0	0	0	5.8095	0	0	0	0	6.0275	0	0	0	0	0	0	0	0	0	0	0	0	0	0	0	0	0	0	0	0	0	5.6922	0	0	6.031	0	14.2828	0	0	0	0	0	6.6253	0
6.9386	554.345	2.9476	0	2.5874	0	2.6701	0	0	0	0	0	0.7598	0	2.7188	0	0	3.0989	4.1222	3.3546	0	5.3912	5.4114	0	3.7539	0	4.8686	4.2557	0	4.4009	6.8618	3.0121	3.6305	0	0	3.7957	6.9628	4.7848	0	6.821	3.9158	3.2645	3.5703	4.8773	2.0189	2.7092	0	2.5085	3.9287	0
9.848	549.526	6.6583	7.4781	7.3522	8.63	5.837	6.7096	6.6278	6.7321	4.9707	6.8202	3.7768	3.6589	5.8553	9.3877	6.6193	6.0605	7.0115	5.3015	0	8.3519	7.2461	7.5738	9.758	3.8883	4.478	5.7646	4.4008	8.6953	7.1453	5.5721	4.7118	7.0294	0	6.2318	8.2196	7.8575	8.9498	6.5268	5.5858	6.0839	4.9666	4.8899	6.9222	8.8766	4.3295	4.6292	4.5415	6.7773
6.4917	540.33	244.534	313.397	272.967	155.567	370.843	171.323	230.5	344.398	374.172	144.646	173.757	357.251	259.974	292.101	255.377	323.61	352.798	294.337	320.245	340.418	317.882	130.166	333.405	347.983	384.128	358.073	210.036	321.625	445.131	364.006	328.178	318.075	291.209	366.933	439.24	290.963	271.738	461.894	252.25	283.71	426.426	491.271	244.367	193.796	268.702	264.467	297.53	345.359
7.909	539.428	7.2635	0	0	0	7.8698	0	0	6.6134	7.1496	0	0	0	0	0	0	0	0	0	0	0	0	0	0	0	6.6243	8.1949	0	0	0	0	11.1775	0	0	12.3819	0	0	0	0	6.8767	5.418	0	0	0	0	0	0	5.6316	0
5.7224	538.315	2.4425	0	6.0051	0	2.6188	0	0	0	7.0014	0	2.4152	0	3.3371	0	0	0	3.1363	0	0	0	5.7211	0	5.4576	5.2275	6.6427	0	0	0	4.4478	0	4.8987	5.6633	0	6.3556	7.2561	0	0	4.9318	2.773	4.9722	4.7608	5.0445	3.4259	3.2104	4.6305	0	0	0
9.1721	537.478	0	0	0	0	0	0	0	0	0	0	0	0	0	0	0	0	0	0	0	0	0	0	0	0	0	0	0	0	0	0	0	0	0	0	0	0	0	0	0	0	0	0	0	0	0	0	0	0
7.8256	537.413	14.956	9.7157	11.1497	5.9507	15.6613	6.6897	0	15.8373	11.1031	0	8.8014	6.4729	5.5444	6.6774	10.7622	6.3149	9.4093	8.3874	13.2259	8.7685	0	0	0	0	8.6467	20.2613	5.8494	4.801	0	0	7.5759	5.1176	6.9366	8.7171	9.688	5.4693	5.7916	0	6.3413	19.7125	20.078	6.1789	4.56	0	11.1464	0	14.1271	8.6435
10.2463	536.5	3.0554	7.1416	8.7982	4.9264	4.9166	5.8218	2.7744	3.8215	9.5687	6.6474	4.114	8.9497	7.4255	4.7371	5.0898	6.6756	8.4945	7.5696	4.0522	6.3715	6.8712	6.1128	6.5763	5.6951	7.3961	8.5965	6.528	0	8.4252	10.3055	5.7091	8.2926	6.2338	9.2174	12.5485	7.6171	7.9254	12.0324	5.2286	5.1624	0	12.2337	5.409	0	3.4542	5.0733	8.182	6.5415
7.4502	536.331	2.664	0	3.8752	0	3.405	0	2.9389	0	7.8853	0	2.3869	3.3402	2.8699	0	2.5808	4.3231	3.6208	3.7775	0	5.8915	0	2.5116	3.752	4.7783	6.403	4.5602	2.8473	3.6458	6.3441	5.237	4.5577	5.6974	3.1644	4.7114	6.6109	5.9616	3.3953	8.1142	2.7697	3.9602	5.4121	5.8706	2.272	1.8891	2.9472	4.0808	3.7071	5.1947
10.3678	535.545	0	0	0	0	0	4.0614	4.0207	5.8684	0	0	2.8522	0	4.2407	4.4322	4.712	0	0	0	0	0	4.8113	4.14	6.2123	0	0	2.2649	0	0	0	0	0	3.0577	0	0	0	0	0	0	4.6527	0	0	0	4.0914	0	0	0	0	0
6.7743	534.313	0.3029	2.9483	1.7372	0.5816	0	0.9727	2.547	0	1.9372	0	1.4684	0	1.5623	1.2792	0	2.7958	3.0472	1.1108	0	1.8008	1.9849	0	3.0681	1.7351	2.9077	1.6139	1.3539	1.6813	1.4105	2.3772	1.7977	0	1.404	2.8933	1.3065	1.1489	0.8657	1.5172	0	1.847	3.0395	2.6989	1.068	2.9591	2.2788	1.0673	1.7283	1.6088
6.1458	532.295	1.1272	5.7701	3.4849	0	0	2.1937	0	0	3.5756	0	2.0619	0	3.7728	3.3463	1.6917	2.4256	5.2608	2.1177	2.1435	3.1279	0	3.1138	6.0376	0	0	1.7135	1.8601	2.3776	2.6241	3.1632	2.8343	0	0	3.2928	2.5094	2.5247	2.0944	3.1857	5.2789	3.5188	4.2563	4.4715	1.3634	2.596	4.0901	0	3.1819	4.4472
8.9878	577.47	0	0	0	0	0	0	0	0	0.8582	0	0	0	0	0	0	0	0	0	0	0	0	0.3152	0	0	0	0	0	0	0	0	0	0	0	0	0	0	0	0	0	3.6316	0	0	0	0	0	0	0	0
8.9035	575.463	0	0	0	0	0	0	0	0	0	0	0	0	0	0	0	0	0	0	0	0	0	0	0	0	0	6.8882	0	0	0	0	0	0	0	0	0	0	0	0	0	12.3994	6.4312	0	0	0	4.9157	0	7.3405	0
8.5474	573.448	0	0	0	0	0	0	0	0	0	0	7.1321	0	0	0	0	0	0	0	0	5.8196	0	0	0	0	0	6.1198	0	0	0	0	0	0	0	0	0	0	0	0	0	10.1664	6.9704	0	0	0	6.9052	0	5.7032	0
7.8567	573.438	0	0	0	0	0	0	0	0	0	0	0	0	0	0	0	0	0	0	0	0	0	0	0	0	0	0	0	0	0	0	0	0	0	0	0	0	0	0	0	0	0	0	0	0	0	0	0	0
7.4467	568.36	124.632	155.226	111.679	55.7705	139.883	74.4724	78.7893	135.872	124.31	49.8667	60.3824	143.344	97.5965	119.232	134.482	128.155	187.754	149.951	110.382	162.228	101.8	56.4753	98.8918	164.59	195.83	172.579	98.8768	132.348	214.148	129.904	164.747	130.929	172.441	189.049	242.544	144.133	125.591	234.272	81.1919	130.07	212.926	273.436	115.941	65.99	111.936	100.058	126.916	188.744
6.7164	566.343	26.2447	56.4683	60.426	18.3084	58.7011	33.8197	58.2658	50.476	46.5938	15.9639	31.7138	48.7407	33.2947	62.4189	47.5798	68.0674	58.2581	47.7707	39.5304	56.4731	52.8991	20.0861	47.8343	67.5083	89.1002	33.9592	28.5386	61.8904	71.8197	53.8166	62.9507	58.6052	45.994	79.0355	83.3017	37.2473	34.8998	64.9559	47.8049	48.7399	81.0993	92.0095	51.3247	48.1297	53.6703	42.4419	48.9505	54.9802
12.6348	565.379	28.5542	29.896	26.5952	29.411	20.642	22.9492	23.7061	25.8774	24.2861	26.0514	19.9962	16.2113	19.0582	26.4369	19.9422	20.9287	19.9528	18.7312	20.036	26.2456	24.3783	23.3637	26.8492	16.791	21.5654	17.5559	15.3226	19.5237	17.9609	16.1961	14.1424	22.3821	16.2598	16.6583	19.603	19.4666	18.8992	17.1431	19.0349	19.0743	19.6225	15.4145	16.484	19.0703	12.3919	14.0447	16.5684	16.7262
10.7978	564.53	3.4665	0	0	0	2.6754	0	0	2.7015	6.9203	0	0	0	0	0	0	2.3758	0	4.3232	1.7717	0	0	0	0	2.1652	1.5512	5.0824	3.9034	0	0	3.9598	2.412	0	0	0	7.6858	4.2072	0	5.5105	0	0	0	5.9837	0	0	2.1612	2.5949	0	0
6.085	564.329	54.5746	182.955	127.847	31.9016	208.281	81.2916	118.287	178.977	133.781	26.559	90.4813	140.45	120.42	102.321	108.898	121.159	184.685	111.333	99.6401	171.464	107.045	62.7109	166.597	188.622	166.336	83.4236	98.2634	94.494	137.329	148.225	157.148	131.548	119.255	172.463	144.211	63.7962	62.6615	125.012	146.521	104.057	217.889	218.875	66.876	95.4417	123.02	94.4484	143.215	169.786
9.8639	563.536	0	0	0	0	0	3.3668	0	0	0	0	2.9735	0	0	6.1494	4.5014	0	0	0	0	0	0	0	5.883	0	0	3.9237	0	4.8294	0	0	0	4.1302	0	0	0	0	5.6766	0	0	0	5.8162	0	4.7229	6.8784	0	0	3.959	0
9.4844	561.485	0	0	0	0	0	0	0	0	0	0	0	0	0	0	0	0	0	0	0	0	0	0	0	0	0	7.1185	0	0	0	0	0	0	0	0	0	0	0	0	5.6556	7.7761	9.4271	0	0	0	0	0	7.0793	0
9.3525	559.467	0	0	0	0	0	0	0	0	0	0	0	0	0	0	0	0	6.215	0	0	12.0675	0	0	0	0	0	12.9126	0	0	0	0	0	0	5.1917	0	0	6.1575	0	5.9382	0	12.6098	14.8524	0	0	0	6.8194	0	15.1	0
12.2168	557.463	9.6964	0	7.6465	0	6.2126	0	0	0	7.8557	0	8.8304	3.5327	0	0	7.4501	0	0	4.4535	2.8738	0	3.7717	0	0	0	0	5.6449	1.8814	0	0.5674	1.6753	0	0	0	1.0685	0	0	0	2.0437	0.6802	0	0	1.4778	0	0	0	0	0	0
9.1544	557.452	14.8012	10.7166	9.2242	0	11.4785	7.6385	0	14.812	19.5697	6.1703	18.3837	8.3905	8.0531	7.2218	22.4087	11.8391	13.1399	15.5789	15.7269	24.971	17.8088	9.3444	6.0631	0	7.7152	40.7731	9.6295	6.8339	5.7244	12.8222	5.7785	13.8549	14.4614	9.9533	19.6583	10.0755	10.9232	13.4157	13.4185	60.6464	52.0292	18.0204	6.9527	0	33.3585	7.4099	55.4707	13.0839
8.1002	591.42	9.5791	5.9289	0	6.3284	5.9291	0	2.5757	0	9.7832	0	9.9405	3.0821	5.1406	0	0	0	3.07	0	0	7.0125	5.6873	4.9648	2.3052	0	0	13.2817	0	2.6934	1.6784	4.5578	0	4.9014	0	2.3675	6.4258	0	0	0	4.7863	14.1202	13.2296	7.0159	0	1.123	8.4447	0	9.5125	4.2873
6.4524	590.342	4.0314	3.8636	5.1768	2.7523	0	0	2.7463	0	7.7332	0	3.9773	4.3988	6.6674	5.6408	4.1011	4.1371	5.9418	4.1392	2.6876	4.4571	0	2.8841	6.8267	6.7588	7.5521	5.1776	2.3531	5.2357	5.3159	5.7297	8.5264	4.9147	5.0283	10.8534	3.5458	4.5427	3.3354	6.1108	3.6876	5.8939	5.3606	4.2195	2.914	2.6286	5.6699	3.6009	5.9459	5.9111
9.5522	588.43	0	6.0132	0	0	1.461	0	0	0	3.1153	1.529	3.2349	3.0469	0	2.6529	0.8277	0	4.4465	2.7198	0	7.0669	0	0	4.6613	2.6967	0	2.975	1.9705	2.5003	4.33	3.948	1.6581	5.2087	0	2.8484	5.3223	2.1498	3.4982	5.0818	0	2.9342	1.287	3.4254	0.9841	1.6646	2.5242	2.027	2.2673	2.6754
6.0619	588.327	12.9457	21.6192	15.9132	4.5377	21.7426	13.0267	16.8821	19.2536	15.2389	0	9.8633	15.4229	8.5118	17.604	19.6474	16.5665	20.2426	18.3872	17.6657	22.6713	13.7645	5.674	21.511	20.8926	22.7639	16.0094	8.0699	16.1672	17.1448	18.4541	21.4785	17.9352	17.3903	28.0776	19.9657	15.6658	13.3722	22.6169	10.8118	14.4081	33.434	20.8404	13.3717	12.7826	16.5123	11.7773	20.3787	21.5971
3.9522	587.35	0	0	0	0	0	0	0	0.2892	0	0	0	0	0	0	0	0	0	0	0	0	0	0	0	0	0	0	0	0	0	0	0	0	0	0	0	0	0	0	0	0	0	0	0	0	0	0	0	0
6.4902	586.338	3.9052	5.2126	3.1006	0	0	2.2347	2.5292	0	3.7952	0	2.3532	2.7437	3.3085	2.7672	3.2557	3.6233	2.7564	3.027	3.0774	3.6856	0	1.7395	2.7742	2.7339	3.6163	4.0482	2.1575	3.0302	4.7538	3.4422	3.2479	0	2.6039	4.067	4.7406	2.8887	2.7506	4.1737	2.0417	2.6734	4.8492	4.5057	2.5073	1.6312	2.7263	2.818	3.4414	3.3777
5.5218	586.312	0.5126	1.0215	0	0.3047	1.3434	0	0	0	0.438	0	0	0	0.5465	0	0.5008	0	1.5046	0.5711	0	0	4.7879	0	0	0	0	0	0.2348	0	1.9003	0	1.8392	0	0	3.187	0	0.7935	0	1.3191	1.5181	0	0.6451	4.3166	0.8334	1.1027	0	0	0.7508	1.6819
7.0251	583.256	0	0.4645	0	0	0.7111	1.1605	0.5043	0	3.3401	0	0.702	0	2.0001	2.2723	9.524	1.3778	1.2269	2.3199	9.5347	1.4308	0	0.8109	0	2.7971	2.1599	10.0481	1.9619	4.2688	5.6534	2.3794	2.6657	5.4231	3.0202	4.9125	5.9248	4.5548	8.209	1.5017	1.9312	2.9473	12.3836	2.0529	2.3826	0	2.1289	3.2753	5.1473	0.7933
6.2844	583.246	0	0.435	0	0.1797	0	0	0	0.4328	0.2092	0	0	0	0	0	0	0	0	0	0	0	0	0	0	0	0	0	0	0	0	0	0	0	0	0	0	0	0	0	0	0	0	0	0	0	0	0	0	0
10.2422	582.509	16.6796	25.9162	29.9209	19.8191	18.0885	18.7998	12.5119	18.2943	43.6335	16.4565	14.0665	26.3577	21.4987	15.2703	14.0204	20.6756	23.948	31.0648	14.3298	21.8102	18.8087	15.9969	27.6816	17.4462	19.4364	27.7661	23.682	13.8305	18.8287	25.0731	17.2664	26.7634	16.0522	23.0238	43.0011	22.8102	18.9164	34.4015	15.6787	22.3139	16.7563	38.9659	14.9643	10.6356	12.5944	16.7873	19.7735	22.9662
9.8971	580.506	2.461	3.0079	2.6181	2.6928	2.7403	0	1.7788	2.5376	5.3285	2.4294	0	2.7163	3.4251	2.4674	0	2.4892	0	3.6458	2.2647	0	0	1.3965	0	1.8583	1.4178	2.6437	2.6474	0	0	4.8944	2.3155	0	0	2.9601	6.649	2.4866	0	5.7271	2.2219	2.2321	0	5.2429	0	0	0	2.4996	2.4626	3.1867
6.0553	580.298	1.502	1.4015	0	0	2.0138	0	0	0	0	0	0.7546	0	1.1841	0.5286	0	1.818	0.5446	1.4601	0	1.4973	1.126	0	1.4643	0	0	0	0	0	0.8497	0	1.099	0	0	1.9628	0	0.9154	0	0.9286	0	1.6041	0.7036	1.4317	0.6202	0.6994	1.7787	0	0	1.1892
9.3504	579.53	0	0	0	0	0	0	0	0	0	0.5544	0	0	0	0	0.368	0	1.7678	0	0	0	0	0	0	0	0	0	0	0	0.216	0	0	1.0294	0	0	0	0	1.2339	0	0	0	0	0	0	0	0	0	0	0
8.4484	579.384	0	0	0	0	2.0675	0	0	0	0	0	0	1.4223	0	0	0	0	0.7109	0	0	0	0.714	0	0.9751	1.446	0	0	0	0	1.8279	0	0.7096	2.1066	0	0	0	0	4.9529	0	1.0027	1.3637	0	0	0	1.9556	0	1.2267	0	5.8966
9.9597	577.556	0	4.6535	0	5.9307	0	5.2577	4.6696	0	0	4.3578	3.4574	0	3.2325	5.582	4.3837	0	0	0	5.182	6.0403	0	0	6.002	0	0	3.2502	0	5.2357	5.0636	0	0	4.4923	0	0	0	0	5.4242	0	3.7644	0	4.511	0	4.3471	6.5231	0	0	0	0
9.2675	577.481	0	0	0	0	0	0	0	0	0	0	0	0	0	0	0	0	0	0	0	0	0	0	0	0	5.6422	0	0	0	0	0	4.8341	0	0	6.4871	0	0	0	0	0	0	0	0	0	0	0	0	3.3071	0.5442
9.9643	616.466	59.1023	100.153	73.7436	72.6417	72.5628	75.3377	67.9304	87.26	71.0487	70.5207	57.4136	75.859	61.4405	67.8602	67.5226	79.8371	79.9767	85.4213	64.8818	80.7718	65.9677	71.0156	78.032	60.5263	61.3974	65.8621	60.0918	57.7073	76.4166	68.6985	52.779	64.711	52.0781	65.9756	92.694	48.7002	59.5715	62.2226	56.491	61.1122	58.7188	81.7077	43.6589	58.1815	51.0111	51.609	69.0498	52.2629
9.6239	614.449	7.3732	13.9319	7.8218	8.9213	7.4688	8.3772	7.7298	6.8601	9.5655	7.0277	6.5942	6.9889	6.3256	7.6577	5.5118	7.4853	7.8286	10.4698	6.587	19.4551	7.6831	5.2134	9.8363	5.7114	7.106	7.6801	4.6527	6.1647	7.743	9.1845	4.8637	8.9633	5.0195	6.536	12.6185	6.168	10.0259	7.7137	5.8027	6.2061	7.2909	9.2733	7.7391	8.7039	4.4612	4.9921	6.9662	6.7811
6.0065	612.328	3.7093	5.9268	2.5705	0	7.2948	0	0	6.7617	6.6544	0	2.9778	8.3887	3.3396	3.47	3.4492	9.6175	2.9771	4.86	5.2592	5.1802	6.3869	2.2904	4.6484	5.7743	4.2671	4.5873	1.7046	3.0318	4.2018	3.5739	4.5753	5.4725	0	6.8077	7.7182	1.9101	0	5.7789	0	4.2868	3.2848	7.8266	4.0865	3.2505	5.1202	0	2.0878	2.9698
10.7542	610.547	8.2239	6.6103	5.7356	5.6003	4.7813	4.9804	0.9141	4.7585	13.9003	6.183	2.9301	5.4917	5.4996	4.3801	0	4.4303	6.3178	6.888	3.2137	0	5.4056	3.602	7.04	3.5666	5.0693	8.3312	6.7394	0	0	8.6834	4.0527	5.901	5.2771	5.5917	9.8868	6.3249	0	10.3384	0	7.25	0	8.9614	2.2001	0	2.8823	0	3.6016	5.7656
6.5253	608.327	3.4985	3.267	3.2574	1.9922	0	2.9027	3.4604	3.7752	0	1.706	0	4.1423	0	0	3.5773	4.0269	0	0	3.3188	0	0	2.6806	0	3.7015	4.8148	4.0136	0	0	5.1348	4.0312	0	4.2202	3.2587	0	0	0	0	0	3.7159	0	0	0	0	0	0	3.0961	3.269	0
9.4342	607.56	0	1.28	0	0	0	0	0	0	0.2706	0	1.1703	0	0	0	0	0	0.8851	0	0	0.6371	0.8555	0	0	0	0	0	0	0	1.493	0	0	0	0	0	0	0	0	0	1.5126	1.0595	0	0	0	0	0.7316	0	1.7311	0
11.8275	606.583	4.7371	3.086	2.6026	3.2023	2.239	0	0.7803	2.1818	5.1131	2.8138	0	2.7327	2.7741	3.9398	1.6325	3.5153	0	0	0	0	0	2.5814	0	3.6685	3.0723	8.3706	2.2391	0	4.6886	7.6177	2.6953	3.4261	0	4.1745	6.263	3.7926	0	8.0822	0	6.5775	0	5.2331	0.6248	0	2.6794	0	2.4309	3.6162
8.2813	605.404	2.1155	6.1972	0	0	1.4808	0	6.8909	0	4.5567	0	0	1.9479	0	0	0	2.224	0.6366	0	0	3.3006	2.0597	0.8913	1.2136	0	0	2.8555	0	2.111	1.0466	15.0413	0	1.6287	0.4487	1.9058	0	0.6694	1.2809	15.2102	3.2071	5.4485	1.7477	2.1735	6.5248	5.3855	2.8114	0	1.2497	1.4213
9.7658	602.445	0	0	0	0	0	2.6614	0	0	5.914	3.3412	2.3234	2.7636	0	4.0552	2.7593	0	4.7185	2.7963	0	5.144	0	3.0115	0	3.0211	0	3.1183	2.2252	3.3841	0	3.9347	2.4033	3.2122	0	2.3074	5.6678	2.1587	3.2624	3.7832	0	3.1473	1.991	4.7108	2.0557	0	1.5122	1.9265	1.7747	2.2393
10.2761	599.488	1.5313	0	0	0	0	0	0	2.2413	0	0	0	0	0	0	0	0	0	0	1.9717	0	0	0	0	2.0372	2.4357	0	3.4252	0	0	2.3009	0	0	0	0	3.9657	3.0071	0	3.5069	0	0	0	0	0	0	0	2.5499	2.5234	0
8.7568	595.491	28.5073	14.8961	21.5936	8.2511	27.6284	12.3771	11.0199	30.2822	20.2733	7.8033	19.1737	14.9598	7.7315	33.0515	21.912	22.3444	24.8787	10.7662	27.9062	18.3131	14.7101	6.8778	16.808	0	74.4936	41.658	12.5968	24.7608	6.5448	12.3568	43.8674	11.333	19.2653	70.7845	24.0192	16.8615	8.6954	15.0191	31.2758	52.9172	58.9357	17.0253	13.2074	12.5263	25.7319	5.4717	34.9307	11.3499
9.3895	593.544	0	0	0	0	0	0	0	0	0	0.2142	0.8523	0	0	0	0	0	0	1.0869	0	0	0.4363	0	0	0	0.1688	0	0	0	0	0	0.9106	0	0	0	0	0.6437	0	0	0	0	0	0	0.081	0	0	0	0	0
8.5058	593.474	34.4588	4.6982	14.3923	12.2068	26.473	10.0652	5.4845	30.3267	23.3673	9.1468	26.3552	9.3855	8.6194	16.3435	21.2413	15.4692	20.9162	17.7588	23.1911	25.7809	18.2299	0	14.2571	0	24.8351	46.9184	12.1222	12.1429	6.6591	15.4424	13.4495	12.3226	13.1968	23.7456	15.2646	9.9959	9.5612	21.2058	17.2604	61.575	56.0241	11.9404	6.6878	0	32.2091	6.3491	31.8675	8.7686
9.0129	593.415	0	6.223	6.1888	2.6315	0	2.6673	0	4.26	0	2.1838	3.1439	0	3.1018	0	3.9299	2.7954	3.4495	3.0956	2.179	3.9533	2.8101	0	0	2.5335	2.214	0	2.6477	1.889	2.0208	3.7436	2.3506	3.0912	2.2229	1.5249	4.6302	2.8904	2.8104	5.2693	2.9663	0	0	5.137	2.5054	0	3.7365	1.7188	6.8994	0
11.4422	592.563	4.6767	0	3.6754	4.6523	3.9796	0	0	4.1446	10.0282	4.5435	0	5.5513	5.8776	5.6264	0	5.8971	6.6012	4.735	3.5205	0	0	3.8385	5.4669	4.7736	4.3994	9.3554	4.9004	4.7493	4.8942	10.952	4.5829	6.9003	0	6.1001	9.7529	7.9594	5.7618	10.7355	5.4066	7.9198	0	8.719	2.3316	0	4.1261	4.8535	5.2323	5.829
10.0159	591.574	7.5596	6.181	7.9327	8.6839	7.0472	7.7247	8.0093	8.0876	6.3556	8.5971	6.9698	5.3517	5.8544	9.9768	9.8167	7.5307	9.4408	5.8551	7.6757	10.2345	7.6793	8.7374	8.2156	5.1608	7.9437	7.327	6.4271	9.0092	8.4222	7.4618	6.6191	9.7474	8.3459	7.6536	7.7814	7.0259	9.0552	6.6379	7.9139	8.6515	7.4465	6.4377	7.0507	9.15	6.1449	6.2433	6.9368	7.601
8.8093	635.407	0	0.3306	0	0	0	0	0	0	0	0	0	0	0.3269	0	0.2868	0	0	0	0	0	0	0	0	0	0	0	0	0	0	0	0	0	0	0	0	0	0	0	0	0	0	0	0	0.4203	0	0	0	0
12.5121	634.602	0	0	0	0	0	0	0	0	0	0	0	0	0	0	0	0	0	0	0	0	0	0	0	0	0	0	0	0	0	0	0	0	0	0	0	0	0	0	0	0	0	0	0	0	0	0	0	0
10.1559	633.62	8.6164	6.9447	8.3598	8.2447	7.389	8.2282	7.759	7.8438	8.4391	9.8523	7.2582	6.5566	7.1626	9.5737	8.1013	7.7117	7.3791	8.8186	7.6913	6.7258	8.444	7.8395	7.9411	7.8134	7.3855	6.474	6.7942	6.8756	7.367	7.6779	6.9478	7.4378	5.9517	7.9623	7.5325	7.8125	7.2004	7.9769	7.3753	8.5729	7.4151	7.1089	7.1014	8.5313	6.0797	6.3389	7.0651	7.005
11.8841	632.6	0	3.6367	4.8229	3.9404	3.1064	0	1.4641	0	7.2709	3.2462	2.1809	3.949	2.5395	6.6249	0	3.9945	0	4.8361	0	0	0	2.5094	0	3.7843	0	9.9145	0	0	0	8.7309	0	4.9522	0	5.0554	11.6556	6.5171	7.0487	11.7231	3.3274	5.972	0	6.3101	1.9856	0	2.0566	3.3304	3.7417	5.9914
10.161	630.475	0	0	0	0	0	1.9264	0	0	3.1682	0	2.0527	0	2.0216	3.3726	2.2304	2.3598	0	0	0	0	3.3377	2.9767	0	0	0	2.8141	0	2.0118	0	2.2155	0	4.1165	0	0	0	2.6842	3.264	0	2.4256	2.8171	0	3.5944	1.5484	0	0	0	2.1675	3.1058
12.4969	622.602	0	0	0	0	0	0	0	0	0	0	0	0	0	0	0	0	0	0	0	0	0	0	0	0	0	0	0	0	0	0	0	0	0	0	0	0	0	0	0	0	0	0	0	0	0	0	0	0
9.8826	621.577	0	2.8531	0	2.5669	1.5317	0	0	0	0	2.5599	2.2053	3.0985	4.1251	4.6369	0	4.0078	0	3.8739	5.4751	0.2571	5.9794	5.7176	5.3504	4.8878	4.9518	5.6923	4.7225	6.2585	6.1842	4.8634	5.1136	5.961	0	5.8236	5.3614	6.2273	5.8276	6.2068	6.3983	7.3963	7.9182	5.5507	8.0928	6.598	4.9449	6.0789	5.2614	5.3188
9.4554	621.573	0	0	0	0	0	0	0	0	0	0	0	0	0	0	0	0	0	0	0	0	0	0	0	0	0	0	0	0	0	0	0	0	0.4785	0	0	0	0	0	0	0	0	0	0	0	0	0	0	0
12.5462	621.448	4.3905	0	0	0	3.2516	0	0	0	0	0	0	3.8156	0	0	4.1679	0	0	3.8772	0	5.2823	4.0205	0	0	0	0	0	0	0	0	0	0	0	0	3.2679	0	0	0	4.2315	0	0	0	0	0	0	0	0	0	0
9.408	621.434	23.8523	25.1531	24.1351	27.1061	23.0007	23.306	25.3154	25.4336	25.9628	26.6856	23.1467	22.4404	20.8679	25.5486	24.8073	22.7218	24.2918	24.7775	23.5275	29.6837	28.9064	25.4067	25.4122	20.3281	23.3161	22.7145	19.9892	24.0866	24.4635	24.5029	20.3127	26.1557	22.4911	24.5898	28.0174	26.3048	27.1195	22.8823	27.3067	24.0183	21.7703	22.6515	24.2899	24.3118	21.3334	18.1917	21.77	24.6772
12.4314	620.588	0	0	0	0	0	0	0	0	0	0	0	0	0	0	0	0	8.3342	0	0	14.0043	0	0	0.1546	0	0	0	0	0	0	0	0	0	5.7059	0	0	0	8.8848	0	0	0	0	0	0	10.8329	0	0	0	0
9.1774	620.449	0	0	0	0	0	0	0	0	0	0	0	0	0	0	0	0	0	0	0	0	0	0	0	0	0	5.6822	0	0	0	0	0	0	0	0	0	0	0	0	0	7.0829	6.7435	0	0	0.8538	0	0	6.8725	1.3931
10.1543	619.602	0	3.6042	2.5762	2.9348	3.5491	0	2.9656	0	0	4.1619	0	3.5336	3.5453	4.0981	0	3.9206	0	0	2.5937	0	0	3.2782	0	3.8257	2.9545	0.1709	3.1546	0	0	4.1329	3.0037	0	0	0	0	3.3053	0	0	5.0984	0	0	0	4.0395	0	2.7687	3.556	3.6612	0
0.4282	619.036	34.4513	23.6467	27.9042	20.5682	24.0704	26.5925	20.8657	24.4486	16.3475	20.2216	16.3681	19.205	20.3353	25.4275	22.1935	22.9693	26.077	19.8754	16.785	20.109	19.6854	49.0194	27.0236	24.0031	21.9909	24.1698	13.2218	21.0238	20.1239	18.0447	20.1865	22.5725	21.9255	23.5402	34.3677	19.4517	21.5726	21.2127	19.9869	21.9645	31.1757	27.0459	16.7833	19.7037	22.6186	21.6742	21.1497	21.6835
11.4815	618.581	0	3.7804	6.4878	3.7788	3.7813	0	2.0575	4.0119	7.939	3.2042	0	4.8337	0	6.534	0	5.7715	5.4607	6.0851	3.4071	0	0	2.62	0	4.855	4.244	10.1594	4.589	5.0197	5.5526	8.5691	0	6.2499	0	6.8471	12.8129	6.8178	6.0641	12.1512	0	7.5921	0	8.4923	2.9226	0	2.9843	4.0482	3.9563	7.3114
10.1415	618.493	0	5.7663	0	0	0	2.9114	0	0	0	0	2.9507	5.2475	0.9778	1.0287	1.1845	4.1154	0	7.3154	5.2458	5.6363	2.612	0.7123	0	1.5348	0	0.6809	1.1683	0	0	1.9479	1.4235	1.4747	0	1.8064	0	0.5953	0	0	0.6629	2.1166	0	2.8904	3.7558	0	2.7042	1.0666	1.6439	2.0545
9.7819	649.601	0	0	0	0	0	0	0	0	0	0	0	1.0738	0	0	0	0	2.2909	0	0	0	0	0	0	0	0	0	0	0	3.7556	0	0	0	4.0177	0	0	0	0	0	0	0	0	0	0	4.5094	0	0	0	0.3657
4.796	649.122	0	0	0	0	0	0	0	0	0	0	0	0	0	0	0	0	0	0	0	0	0	0	0	0	0	0	0	0	0	0	0	0	0	0	0	0	0	0	0	0	0	0	0	0	0	0	0	0
12.5762	648.619	0	0	0	0	0	0	0	0	0	0	0	0	0	0	0	0	0	0	0	0	0	0	0	0	0	0	0	0	0	0	0	0	0	0	0	0	0	0	0	0	0	0	0	0	0	0	0	0
12.4188	646.604	0	0	0	0	0	7.8825	5.6179	0	0	8.7884	0	0	0	10.091	1.2475	0	23.6281	0	0	15.6691	0	0	19.6627	0	0	0	0	13.5104	1.5654	0	0	0	15.3448	0	0	0	17.255	0	0	0	0.5163	0	0	19.1749	0	0	0	0
10.6445	646.512	0	0	0	0	0	1.1107	0	0	0	0	1.4495	0	0	0	1.3172	0	0	0	0	0	1.7598	0	0	0	0	2.4898	0	0.6826	0	1.3229	0	1.9792	0	0.7165	0	0	0	0	0.6165	1.7633	0	3.2432	0.8361	0	1.4158	0	1.4687	0
11.4748	644.596	6.2247	0	8.6609	5.1736	4.8761	5.0077	2.4046	5.2702	10.2133	0	0	6.1017	4.9988	7.8093	0	6.2091	6.3939	7.2487	5.0577	0	0	0	6.6025	5.1352	5.5958	10.4225	5.7499	7.1556	6.2602	10.3609	6.3172	8.5235	0	8.3445	15.0676	6.9399	6.3871	13.3021	6.5326	9.9951	5.1356	10.3782	4.8705	0	3.6739	6.1685	5.1003	6.9557
10.407	644.499	21.7886	35.0225	21.0026	30.6459	25.4611	13.8254	13.1732	25.2408	34.2069	29.9527	22.214	20.1789	22.7068	21.9018	15.6414	19.0268	27.2691	30.5978	19.2387	39.3692	26.3723	22.7207	29.6643	21.1169	16.7961	26.9722	26.8581	17.3175	20.8306	27.7772	17.856	22.1742	23.5826	19.6008	30.753	25.0029	22.8422	32.7285	17.0541	31.9958	21.8414	26.9602	13.6627	11.8617	21.1249	16.8297	24.922	23.8774
9.985	642.482	12.2259	19.9301	14.0043	17.1575	15.6072	14.4586	13.8387	17.1921	14.7532	13.9573	12.4726	12.6833	12.454	15.0614	14.1537	13.6991	15.427	17.6223	14.6225	19.1177	15.9456	14.7186	15.8558	11.6919	12.7863	16.0502	12.2711	11.6258	15.5284	15.3237	10.0156	13.4769	11.3411	13.3504	23.6115	12.1608	14.3548	15.141	12.6626	15.2096	12.1464	17.5402	8.8824	13.0418	13.1862	11.4214	14.9222	12.6217
12.205	641.531	5.0978	14.6028	9.0835	16.7911	6.941	8.9402	9.1441	9.2836	15.9157	10.3336	7.4444	8.7148	7.5049	12.5174	10.9944	8.2579	11.7913	6.3457	9.0031	12.4714	11.9827	13.0579	10.9596	9.1858	9.7708	13.1812	6.5118	9.4232	10.1255	8.5632	5.9029	9.5791	6.4699	7.5762	7.7298	9.3789	8.7431	5.479	9.4155	11.2773	10.1253	9.6079	9.0568	7.9856	5.7962	5.6343	6.855	8.8353
0.4266	641.017	36.3861	23.8833	30.817	21.4681	23.2192	26.9927	22.8254	25.826	20.3392	20.6729	16.3668	22.1095	22.7034	27.1751	25.3437	22.2433	26.4115	19.1034	18.0856	21.7236	21.918	43.9631	28.2889	25.0763	22.9209	26.0107	15.3237	20.675	22.709	18.2707	21.002	23.405	21.9092	24.3396	34.7405	20.2034	22.4821	23.9969	20.6622	26.0175	32.5731	28.0485	18.3801	21.7401	21.9033	21.368	22.1726	23.3388
9.6796	640.461	1.623	3.1832	1.2581	0.6842	2.1498	1.6751	0	1.1759	0	1.2351	1.1956	1.6295	1.8528	0	0	2.2805	0	1.4265	1.0315	0	0	1.6043	0	0	1.3803	0.0886	0.6338	1.9237	0	0	0	2.0554	0.8495	0	0	1.2909	0	1.9884	0	0	0	1.2045	1.6608	0	0	0	0	0
11.8404	638.606	0	7.4108	5.4178	3.368	3.4469	0	3.5186	0	0	3.2135	3.1837	4.2078	2.5725	3.1619	2.448	5.281	0	5.0199	0	5.74	0	4.1986	5.0146	2.6037	3.5195	4.6223	3.039	0	0	4.0181	0	3.8732	0	3.7427	0	3.7773	0	0	3.5059	4.0675	0	5.9993	2.0977	0	2.6949	0	3.2377	5.2007
11.4249	638.58	7.2244	5.8028	4.9414	5.2561	3.9706	0	2.3133	3.2456	10.6651	4.1583	0	5.8629	4.7014	5.2417	0	5.5202	5.4191	5.839	3.8031	0	0	4.1582	0	4.2553	4.7413	8.357	4.6736	0	4.8039	8.1271	3.8456	4.6969	0	5.2166	7.8241	5.2146	0	9.6904	0	6.1635	0	6.8622	2.6212	0	2.7247	2.8857	2.7589	5.2129
12.5555	636.615	0	0	0	0	0	0	0	0	0	0	0	0	0	0	0	0	0	0	0	0	0	0	0	0	0	0	0	0	0	0	0	0	0	0	0	0	0	0	0	0	0	0	0	0	0	0	0	0
9.868	635.591	0	1.809	0	0	0	2.4526	0	0	0	2.1601	2.3674	0	2.5607	3.236	2.211	0	0	0	0	0	0	0	0	0	0	3.8435	0	4.6595	0	0	0	3.7643	0	0	0	0	3.8941	0	4.2793	0	4.7977	0	4.9577	0	0	0	0	0
9.4689	635.586	0	0	0	0	0	0	0	0	0	0	0	0	0	0	0	0	0	0	0	0	0	0	0	0	0	0	0	0	0	0	0	0	0	0	0	0	0	0	0	0	0	0	0	0	0	0	0	0
10.8005	663.539	2.6665	1.7922	2.5742	3.0911	1.8991	0	0.3358	2.6107	5.4743	2.7338	0	2.4936	1.1522	3.35	0	2.3965	0	2.1976	2.5668	0	0	1.8959	0	1.4805	0	4.6783	0	0	0	3.2344	1.0289	0	0	0.4088	0	4.2724	0	1.9725	0	0	0	1.4117	1.1032	0	0.7662	0	2.4863	2.071
0.4227	663	24.3043	18.1134	23.7669	16.8315	17.7595	20.7216	17.4582	20.7433	17.6303	15.4192	12.1851	17.4288	17.1392	19.4807	19.5591	18.8978	19.8915	15.217	13.9742	17.5791	18.9131	27.0974	20.1638	16.5387	17.3083	20.5021	12.0158	17.5998	17.0985	15.4391	14.7578	17.5448	15.6546	17.3304	24.7935	15.5679	18.5661	18.7994	16.6585	20.4998	24.0144	20.3708	14.3572	14.7963	15.2895	17.4506	16.9525	18.8155
12.6148	662.634	0	0	0	0	0	0	0	0	0	0	0	0	0	0	0	0	0	0	0	0	0	0	0	0	0	0	0	0	0	0	0	0	0	0	0	0	0	0	0	0	0	0	0	0	0	0	0	0
12.4784	660.618	0	0	0	0	0	0	0	0	0	0	0	0	0	0	0	0	0	0	0	0	0	0	0	0	0	0	0	0	0.304	0	0	0	0	0	0	0	0	0	0	0	0	0	0	0	0	0	0	0
12.6102	659.527	0	0	4.5373	4.921	3.5128	0	0	4.8898	0	4.9089	6.7045	0	0	0	4.7895	0	5.1124	0	0	0	4.9729	0	5.2547	4.3602	4.618	0	0	0	4.6997	0	0	0	4.5089	3.1071	0	0	4.8701	3.6757	0	0	0	4.9873	0	5.1122	0	0	0	0
10.7525	659.499	0	8.1097	5.5454	6.5408	0	0	5.7783	0	7.4037	0	0	0	5.0119	0	3.4424	6.0298	5.97	6.0225	0	7.4657	8.1701	0	0	0	0	5.3007	0	3.2354	0	0	0	7.5211	0	0	11.5329	0	3.9408	7.427	3.8718	8.0411	7.1351	6.7428	0	0	0	0	0	0
10.6622	658.507	0	0	0	6.1837	0	1.5512	0	0	8.6102	6.092	3.9591	3.2353	0	4.4962	2.8881	5.1259	0	5.0372	0	6.4951	5.7915	3.6298	0	3.1589	0	5.5581	0	0	0	6.5945	0	5.2463	0	3.2579	8.3794	3.4043	0	8.1487	3.2835	6.8769	0	8.1357	2.9167	0	4.2068	2.5505	3.8122	3.143
8.7358	658.486	0	0	0	0	0	0	0	0	0	0	0	0	0	0	0	0	0	0	0	0	0	0	0	0	8.7974	6.0194	0	0	0	0	6.8948	0	0	9.1994	0	0	0	0	5.6061	6.9126	7.1265	0	0	0.9836	0	0	5.4207	0
10.6568	657.475	0	0	0	0	0	2.206	0	0	0	1.5495	2.7256	0	0	0	2.2003	2.6831	0	2.8201	0	0	4.4844	1.1194	0	2.4875	1.7683	2.5822	1.4157	0	0	3.8492	1.5794	3.8152	0	2.1941	0	1.8364	0	3.1104	1.8614	2.7788	0	3.2486	3.4213	0	2.8964	1.9735	2.1407	1.7728
12.5041	656.568	3.8863	5.287	6.0362	0	3.777	0	0	0	4.9298	0	1.3871	3.9609	0	0	2.2974	3.6155	0	3.8246	0	0	3.0232	0	0.8599	0	6.2879	6.6168	3.0547	0	3.9504	0	0	5.117	0	4.1361	6.4342	5.3212	0	9.0265	3.2001	4.8664	2.7332	5.534	0	0	0	0	0	8.4506
8.5163	656.474	0	0	0	0	2.2373	0	0	0	0	0	0	0	0	0	0	0	0	0	0	0	0	0	0	0	0	0	0	0	0	0	1.1929	0	0	0	0	0	0	0	0	7.3661	5.5295	0	0	0	0	0	0	0
11.4215	655.569	0	3.6574	0	4.6035	0	0	3.1321	0	7.0323	3.7063	3.2598	4.0983	4.6129	5.1015	3.6318	5.0464	4.7055	3.6167	0	5.0623	4.8475	3.584	0	0	0	6.3833	3.2117	0	0	6.3958	0	4.4592	0	4.9387	5.6983	5.1949	4.984	7.8384	5.7734	6.6439	3.5602	5.0073	2.7533	0	3.048	0	0	0
10.2396	655.462	0	5.3631	0	0	0	0	0	0	0	0	3.1499	0	2.2292	0	2.2516	0	0	5.4794	0	5.1428	5.0739	2.3088	0	0	0	3.7184	0	0	0	3.4665	0	4.9098	0	0	0	2.0787	0	0	2.3193	0	0	3.8104	3.2125	0	2.2948	0	4.0034	2.9692
11.4831	654.597	5.8756	5.7294	5.5316	7.0504	6.288	5.8755	5.1351	5.072	6.8699	7.0721	5.4031	4.8312	6.3021	7.5725	6.6041	6.9204	6.1639	5.7049	6.6557	7.2073	6.1337	6.9936	8.1659	5.1353	5.665	5.8917	5.4814	5.8991	6.075	6.9535	4.5549	6.4624	5.1211	6.5498	7.3922	7.4878	7.4769	6.6998	6.3075	7.79	6.034	4.5783	6.1882	7.1454	5.364	4.988	7.5108	6.4665
9.0905	654.302	9.4037	16.2321	13.611	13.6772	9.799	8.9713	11.2372	13.7737	15.4707	11.1241	5.5312	9.576	11.1533	14.8677	9.9716	15.4192	11.5988	13.5637	10.7356	14.5835	18.5942	12.938	11.8141	7.7815	8.2941	12.3371	5.4348	10.0296	4.7204	0	5.9112	7.2562	8.5582	11.7198	15.6414	14.3856	12.5718	14.7327	11.711	8.334	9.7387	4.8479	13.2315	9.7532	6.0669	6.4659	12.7028	11.7068
11.898	652.598	4.8615	0	0	0	1.3719	0	0	0	5.0948	0	0	0	0	0	0	0	0	0	0	0	0	0	0	0	0	0	0	0	0	0	0	0	0	0	2.907	0	0	5.256	0	0	0	0	0	0	0	0	0	0
10.965	672.531	51.4865	68.4995	38.2428	58.7129	39.1135	28.4187	30.971	39.4909	96.1879	52.4382	35.0077	50.315	48.1328	46.3077	28.5165	57.8799	44.2631	54.4642	30.4424	63.8313	44.5227	46.1861	46.9771	38.5007	34.3999	56.989	36.9355	35.6476	40.6512	57.5531	32.4656	48.3979	36.4344	34.575	70.41	45.1344	54.9672	64.5258	36.1754	60.4671	32.1745	57.2149	29.534	26.9631	36.8101	30.733	36.7396	55.7128
12.5204	671.569	0	0	0	0	0	0	0	0	0	0	0	0	0	0	0	0	0	0	0	0	0	0	0	0	0	0	0	0	0	0	0	0	0	0	0	0	0	0	0	0	0	0	0	0	0	0	0	0
10.0741	671.46	46.3738	66.5945	53.3765	77.1019	54.0855	47.1037	52.1104	60.923	56.3398	72.1631	42.3754	42.8508	51.8128	69.0762	52.1107	55.7867	53.0222	51.1388	54.9253	65.9536	74.6225	63.7642	79.5958	39.9459	52.5859	55.1413	47.4783	51.6129	50.2251	47.3698	39.4334	63.6894	38.5022	43.1294	58.7542	50.6962	52.9213	46.6194	61.3938	49.4025	49.1519	45.1723	40.3003	63.5163	37.2359	36.6984	43.8592	42.09
12.6394	670.587	13.2642	0	17.1058	0	17.4069	0	0	0	0	0	19.1622	16.3687	0	0	17.166	15.4891	0	16.4824	0	14.2901	21.9912	0	19.7211	0	0	20.7327	14.006	12.6901	18.8177	15.4314	0	0	0	16.3031	0	14.7226	12.4175	19.3421	12.9408	0	12.5466	16.9049	0	0	0	0	0	0
10.4456	670.512	10.1808	14.2759	9.7597	13.6776	10.1566	7.2002	8.4848	9.5506	15.8884	11.7902	9.0055	7.7742	10.2035	9.7194	6.6092	9.5731	10.7708	12.1597	9.267	14.7229	10.8187	11.5223	11.9895	6.6666	7.7851	10.0854	10.4371	7.7109	7.8331	13.4214	7.4057	10.0873	9.3296	9.3211	14.2244	11.57	10.6789	16.7047	7.5622	15.6733	8.1921	12.248	9.0191	8.4492	9.5239	7.3549	10.7742	12.2583
12.6323	669.563	26.2729	31.2446	33.0896	26.6435	33.7953	22.9889	21.5867	27.5721	37.6606	22.1978	44.9784	33.9177	24.1589	23.6243	34.1559	32.3325	31.3878	30.3096	33.6804	27.9151	45.4077	27.1707	38.4711	33.0635	21.201	35.4667	27.7002	24.1081	34.9349	28.3014	21.6652	24.6407	18.5393	26.2368	24.82	27.5055	16.2072	24.2124	19.7747	21.7663	25.2937	27.1177	20.068	16.3522	19.2411	20.3542	18.9168	18.5844
9.7955	669.435	0	0	0	0	1.6303	2.3479	0	0	4.7018	3.8883	1.333	0	3.5765	0	1.8697	0	0	2.3977	0	0	2.5879	2.1554	0	0	0	3.157	1.1498	2.9455	0	1.6436	0.8098	3.4611	0	0	0	0	3.305	1.9912	1.5944	2.418	1.2485	1.912	2.606	0	0	1.8324	1.3216	2.7407
12.6297	668.62	8.547	15.4368	10.2	8.7587	13.2323	0	7.1345	11.5719	23.1067	8.1915	7.1912	14.4031	9.073	6.6025	7.1067	17.0612	5.4725	15.9262	12.1469	14.293	10.4403	8.575	10.2388	8.4149	8.7202	12.47	6.2032	0	9.0627	13.056	8.3173	11.221	4.9946	13.2897	18.259	10.4814	6.5089	17.6505	10.4031	14.9257	10.2006	14.9715	5.8706	6.5373	6.8428	7.4424	9.5754	13.2959
11.8812	668.615	0	4.6318	5.2278	5.0953	5.0686	0	4.7252	5.256	0	5.1943	3.3831	3.8775	3.181	4.5387	5.0989	5.2533	0	0	3.9727	0	6.094	4.1143	0	3.7924	0	4.4315	3.4395	0	0	4.1975	0	4.9841	0	3.3359	0	3.6468	0	0	5.1395	0	0	3.6477	3.9901	0	3.2131	2.7859	3.5858	3.9791
12.5249	667.563	17.4849	0	18.1801	0	11.8457	5.2169	0	0	0	0	9.6303	17.3028	0	0	9.4671	15.1182	0	21.3316	10.6763	0	0	0	0	0	0	19.8974	15.6371	0	15.0547	19.128	0	0	0	17.8235	0	15.7025	0	38.5425	12.7941	0	10.1853	23.2661	0	0	0	0	0	0
7.5039	667.535	6.061	6.1244	6.0401	8.0963	5.642	4.1516	4.8598	5.6704	11.2695	5.2414	4.7931	6.8074	4.8904	4.4957	5.5375	5.2602	4.9777	4.6966	4.7679	6.3406	4.4957	5.4533	4.8284	6.0227	6.2907	9.1167	5.3312	4.3622	4.7834	4.6824	4.9434	5.765	5.4144	5.3488	6.5636	4.4855	5.2485	5.6549	4.8368	5.5703	5.1477	5.4937	5.1296	4.0052	4.6946	4.5716	5.8448	5.838
12.5186	666.602	43.308	26.2598	35.1771	13.0207	28.3757	10.882	7.1042	11.702	46.1955	7.1464	20.4743	42.0649	18.0999	14.2569	22.3191	37.7532	10.8005	52.6122	24.8362	12.1375	22.0291	14.4358	11.2979	32.1373	25.7966	52.5414	39.181	14.1049	35.057	49.4111	31.6563	26.2166	5.5217	46.52	56.5701	40.111	8.5589	79.1759	30.3131	44.1161	21.8332	51.2535	13.7312	6.4018	19.8134	22.1577	27.4076	32.6689
12.5645	664.623	0	0	0	0	0	0	0	0	0	0	0	0	0	0	0	0	0	0	0	0	0	0	0	0	0	0	0	0	0	0	0	0	0	0	0	0	0	0	0	0	0	0	0	0	0	0	0	0
11.551	664.604	6.8313	6.1974	6.7515	0	0	0	4.9302	2.44	7.5942	0	0	5.0145	0	6.0144	0	4.8707	0	6.2907	0	0	0	0	0	0	0	7.2651	4.4437	0	5.2216	6.1379	0	0	0	0	10.0152	4.8654	0	9.8476	0	5.6664	0	6.7693	0	0	0	0	0	0
9.9464	663.623	0	0	1.0209	2.765	0	1.2508	1.7869	0	0	0	3.1488	0	3.0754	5.9358	3.579	0	5.3264	0	4.8466	6.2753	5.4733	5.1977	6.7488	0	0	4.402	0	5.1754	5.4954	0	0	6.1773	4.5794	6.3586	5.1201	0	6.4739	0	5.1453	5.4095	4.8788	0	4.7712	7.3406	0	0	5.1638	0
9.4859	663.619	0	0	0	0	0	0	0	0	0	0	0	0	0	0	0	0	0	0	0	0	0	0	0	0	0	0	0	0	0	0	0	0	0	0	0	0	0	0	0	0	0	0	0	0	0	0	0	0
9.9743	684.415	0	2.5225	2.6008	0	3.6922	0	2.9156	0	2.3229	2.9596	2.2027	2.3723	1.8542	2.7028	0	2.8093	0	2.8801	0	0	0	2.9475	0	2.1479	3.1769	2.939	2.3539	0	0	3.0761	2.4169	2.6018	0	2.5066	2.7584	2.8847	0	2.9163	2.8839	2.2447	0	3.0342	1.7523	0	2.4933	2.6873	3.2157	2.8061
12.4713	683.594	6.8687	0	9.0302	0	4.3347	0	0	0	9.1561	0	0	0	0	0	0	0	5.2607	7.4928	0	8.1267	5.8728	0	0	5.7924	5.3352	10.7912	6.7083	0	6.5441	9.6248	0	6.7062	0	7.894	13.3947	0	0	14.6761	7.9101	8.9896	0	9.1623	0	0	4.3499	5.6938	7.1494	0
12.5056	682.609	0	18.4918	16.9615	14.6327	12.5016	6.6215	6.7163	14.3248	27.7773	11.3496	9.3343	0	11.7123	0	7.2585	12.246	0	0	8.4406	16.9414	15.0841	11.9775	13.8827	0	12.5244	0	0	0	0	0	10.5801	0	0	0	0	0	9.65	0	0	0	8.7899	0	5.558	7.1764	7.6422	0	0	0
11.4932	681.572	3.3386	0.8017	1.9005	1.5687	1.327	0	0	1.4739	4.3625	0	0	0	0	0	0	0	0	3.4462	2.1948	0	0	0	0	2.2238	2.3791	0	2.8913	0	0	3.3725	1.8356	0	0	1.7803	6.0817	2.2362	0	5.6893	0	4.0102	0	3.4104	0.9542	0	1.4325	1.906	2.3926	2.9024
10.25	681.482	0	5.4253	5.0332	0	0	4.6275	0	0	3.644	0	3.6738	0	2.6475	3.1455	3.7713	3.9974	0	4.9202	0	6.2948	4.798	2.5899	0	3.5804	0	4.6551	0	3.2487	5.0116	4.0547	0	5.2046	0	3.0231	0	1.7393	0	0	2.5192	5.4085	0	4.3901	3.1612	0	1.8277	1.9693	4.9	2.79
7.4629	681.287	4.7574	2.1519	2.7056	3.535	0	2.6208	2.7212	0	7.3313	2.6323	4.1957	3.1752	2.8022	3.3239	2.7491	2.9255	4.4098	2.8962	2.8242	5.1671	0	3.0223	3.3039	3.8675	2.8352	4.1409	1.6612	2.2168	2.9191	3.2626	1.8834	0	3.2704	3.3474	4.105	3.5608	4.4559	3.684	2.4328	2.2254	3.9757	3.1564	3.1793	2.4011	2.4255	2.0862	2.2845	2.5499
12.6156	680.619	44.3294	47.0215	42.5056	33.3266	28.5936	27.4695	15.4347	25.3569	80.8443	28.318	35.7646	80.425	41.0084	45.906	29.6699	50.5246	44.9082	92.6924	30.3423	40.7223	40.6389	26.4971	47.8549	73.0409	52.828	89.7369	43.7661	38.04	57.4197	70.3799	49.7509	51.1383	32.2623	68.9481	80.8497	65.8512	43.8127	106.958	46.8272	62.1042	34.0525	85.7317	18.3308	11.7922	34.1699	37.5376	45.5571	62.7741
11.8025	680.615	5.7938	5.9559	6.3284	6.6161	6.3814	6.2248	5.9628	6.472	6.4603	6.7062	0	4.8496	0	7.597	6.2532	6.1838	5.3617	5.5602	6.5034	7.3022	7.3584	6.4902	6.7188	4.3195	5.02	5.2908	4.9579	5.4369	5.0695	5.5342	4.9492	6.0444	4.9299	6.4629	7.4353	6.328	6.7106	5.564	7.1185	6.9632	5.4891	5.8034	5.4322	6.4153	4.7696	4.943	5.4164	6.1877
12.6527	678.658	0	0	1.417	0	1.4193	0	0	0	0	0	1.0673	0	0	0	1.2945	0	0	2.0208	0	0	1.3763	0	0	0	0	0	0.5917	0	2.67	0	0	0	0	2.0852	0	0	0	0.9891	0	0	0	0	0	0	0	0	0	0
11.9233	678.617	5.2218	0	2.4084	0	1.9858	0	0	1.4142	4.2899	1.6419	0	0	0	0	0	0	0	0	2.0119	0	0	1.4673	0	1.1726	2.1736	5.1055	2.2927	0	0	4.2475	1.3994	0	0	0.9444	6.4002	4.0364	0	6.2084	0	3.1934	0	1.7859	0.749	0	1.1097	1.5393	2.1147	2.9225
9.902	677.632	0	3.284	3.2666	4.5127	3.128	0	3.9303	4.4533	1.5675	3.3232	2.0203	1.2648	0	0	4.6119	2.4583	0	2.2665	0	6.5464	0	0	5.6913	0	0	0	0	4.0364	5.2733	0	0	4.7108	0	0	0	0	5.4023	0	0	0	4.2122	0	0	7.8458	0	0	0	0
12.6463	676.653	0	0	0	0	0	0	0	0	0	0	0	0	0	0.4635	0	0	0	0	0	0	0	0	0	0	0	0	0	0.4784	0	0	0.5523	0.2951	0.2969	0	0	0	0.2401	0	0	0.1817	0	0	0.7281	0	0.3385	0	0	0.2716
10.3117	675.667	7.0801	5.6428	8.0192	7.0341	5.9556	5.4165	6.7048	5.2162	5.9347	5.6108	5.0193	6.4304	4.4388	6.9995	6.4439	6.9037	5.1113	7.0371	5.634	0	6.604	6.5204	5.8267	5.6199	6.6479	6.4731	6.4722	5.2735	5.2465	5.203	5.1525	6.0822	0	6.8536	6.6404	6.6832	6.8091	6.9803	5.5105	5.4206	5.4868	6.0317	6.2695	6.7	5.2182	4.9589	5.3627	7.1045
9.9585	675.479	5.6027	6.8701	5.9559	5.8541	6.0249	5.4002	5.4634	6.4838	3.2287	5.7995	4.4111	5.0662	4.4173	5.0452	6.1874	7.0846	6.8845	5.93	6.069	6.0992	0	5.3486	5.0403	5.2814	3.8901	5.3197	4.8222	4.1927	5.3678	5.4649	5.0759	4.9696	5.2704	6.1667	7.4505	4.0753	4.8908	5.6326	4.9074	4.4491	4.7983	5.762	3.6611	0	4.7192	4.5475	6.3836	3.6993
9.6246	673.486	0	0.777	0	1.5452	0.7663	1.1251	0.5979	0	0	0.7406	0.9017	0	0.5135	0	0	0.8146	0	1.0756	0	0	0.4649	0.3184	1.9826	0	0	1.0132	0	0	0.6984	1.0084	0.3463	1.1311	0	0	0.4929	0	1.6422	1.0091	0	0	0.7781	0	0	0.634	0.5356	0	0	0.5142
10.4209	673.477	50.4137	54.0354	92.8429	81.4228	56.0463	62.0123	61.538	52.6268	86.8327	74.5915	59.0001	68.866	61.9404	96.6345	52.672	82.8738	63.159	60.2897	42.5807	66.2003	130.239	65.6811	76.0856	62.5493	75.8641	61.6184	57.9336	89.2756	67.5253	63.3663	63.695	78.1333	57.3121	74.004	75.1673	73.661	54.1965	73.3741	84.4776	73.5164	62.1434	65.1764	67.5268	54.8728	64.9239	65.5431	54.1884	61.6655
12.6783	694.635	209.42	240.335	367.262	172.922	226.134	211.768	131.935	174.553	358.602	179.75	158.942	358.05	238.61	201.667	193.403	351.663	222.6	427.556	215.918	266.057	183.986	148.281	247.764	255.838	303.602	383.668	300.243	206.41	270.821	305.214	245.29	190.76	159.771	327.538	320.044	267.501	238.218	385.19	226.162	294.729	225.836	281.826	141.76	68.7938	154.077	185.716	226.544	276.887
9.7398	693.448	0	0	0	0	0.222	0.2546	0.269	0	0.5104	0.2824	0.642	0	0	1.2829	0	1.2721	0	0.8547	0	0	0	0	0	0.4763	0	0.3808	0	0.7831	0	0	0	0.4534	0	0.7128	0	0	0	0.7825	0	0.7108	0	0.6789	0.6624	0	0.6439	0.596	0	1.0874
12.5063	692.617	52.8538	30.5758	57.4843	15.0648	41.8308	14.6358	8.9854	15.1309	63.4821	9.0983	26.2435	65.6071	16.2672	18.3453	27.5654	56.7377	19.2375	70.0563	41.4588	12.5504	35.4886	14.4805	15.7391	38.2616	29.1921	71.4944	51.5473	14.6959	42.0556	69.5326	42.7073	29.0116	12.2892	62.8784	90.7504	53.2363	17.3109	127.034	45.6767	59.6131	24.771	67.9035	27.8579	7.5222	24.6071	36.2964	33.6736	40.6558
9.8277	691.653	0	0	0	0	0	0	0	0	0	0	0	0	0	0	0	0	2.4543	0	0	0	0	0	0	0	0	0	0	0	2.6532	0	0	0	2.3789	0	0	0	0	0	0	0	0	0	0	5.4888	0	0	0	0
9.082	691.504	1.8966	4.2052	1.3672	0	1.5861	1.0515	0	1.4141	6.0411	2.3087	3.6393	3.502	2.1121	2.77	0.7966	2.0721	2.8488	2.792	1.5267	3.132	3.2047	2.3972	5.5321	3.3197	1.9496	3.2437	2.0683	2.0475	3.5364	3.1325	2.5357	2.7748	1.1225	3.4188	7.6234	2.4394	3.0512	4.4066	0	4.9021	0	5.5403	1.4033	0	4.2714	2.2241	1.8897	0
11.4655	690.613	9.0344	6.1135	9.4378	5.8546	5.1198	6.0524	0	3.9883	11.6992	4.9582	0	6.8902	5.2348	7.9163	0	6.752	5.8215	7.5249	5.4692	0	5.4812	3.5853	6.2561	4.4581	5.3129	9.0896	6.8331	5.7192	4.7318	8.1706	5.0861	6.5404	0	6.3838	13.2391	5.8329	5.1409	13.3226	6.3291	6.7091	0	7.9676	4.7339	0	3.0524	4.7465	3.12	5.1513
10.6597	687.496	0	0	0	0	0	0	0	0	6.2472	0	2.218	0	0	5.7513	0	0	5.7225	0	0	0	8.3439	0	0	0	0	3.8652	0	3.338	4.8495	0	0	5.6661	0	5.1443	6.4177	3.8975	0	0	5.2124	4.236	2.8482	3.4448	2.8331	0	2.4012	3.4737	0	3.4111
12.6018	686.578	0	0	0	0	5.3399	0	0	0	6.6673	0	0	5.5671	0	0	5.3777	0	0	0	0	0	0	0	0	0	0	0	0	0	0	0	0	6.0424	0	0	6.3729	0	0	0	0	0	0	7.118	0	0	0	0	0	9.0797
11.2774	686.546	26.2744	31.671	14.4377	28.3782	15.084	11.3816	8.073	15.182	55.6558	23.7092	15.5794	20.9192	26.6424	20.2025	12.0763	21.8172	21.928	27.7978	12.3706	28.9788	22.2716	22.0568	18.6708	18.0931	23.9191	31.2831	13.9565	16.425	21.1177	31.0069	16.8637	29.6703	13.5292	23.0624	40.8492	23.413	24.0976	47.4359	21.0866	29.7962	15.3767	32.1535	8.1197	8.8007	15.8254	15.8608	16.5159	27.1518
10.2762	686.472	0	0	0	0	0.4007	1.2969	0	0	4.1443	0	0.9231	0	2.1023	0	0	0	0	0	0	0	4.2225	3.6128	0	0	0	3.6976	0	2.4566	0	0	0	3.527	2.2332	0	0	0	3.724	0	3.7413	2.6242	2.1164	3.5785	0	0	0.9809	2.2182	0	3.1831
12.6238	685.6	5.2475	6.6026	7.0647	0	6.3518	0	0	0	8.5067	0	0	6.181	0	0	4.8939	6.5012	4.6206	8.8741	4.7343	0	4.8027	0	5.6202	5.3429	0	6.6884	5.8384	4.7079	6.0403	6.8824	4.675	5.3381	0	6.5034	9.2233	6.6959	0	10.3856	5.8046	8.1504	5.3912	7.045	0	0	0	0	6.2736	0
10.7888	685.515	0	6.2615	0	0	0	3.0211	5.2066	0	7.3824	3.2527	2.3664	0	3.0906	3.84	2.2548	3.8902	0	0	0	7.1911	7.4528	0	0	0	0	3.3553	0	2.7331	0	0	0	6.3217	0	2.6934	9.2723	0	4.4321	6.2659	4.3519	6.011	5.9204	5.9319	4.3485	0	2.7396	0	0	3.4311
10.261	685.489	5.7038	6.0643	0	7.684	4.9056	3.2431	0	0	8.6226	8.0277	3.0848	5.9157	6.1145	6.6495	4.0712	5.0745	6.6762	6.1432	0	7.1015	9.5981	7.7519	7.2412	7.3149	6.722	8.9604	4.5219	5.6998	8.5106	7.1826	5.0041	9.9451	0	6.3819	8.2078	6.8964	5.3922	7.9245	8.9054	5.2055	0	7.6047	4.3795	0	4.6521	6.4984	6.4546	6.0673
0.4221	684.982	17.0769	13.4673	17.1646	14.3013	13.804	13.0256	13.5394	16.2359	15.0705	12.322	9.8466	10.9896	10.4812	13.8305	14.0289	14.4882	16.146	12.8047	11.6615	13.9258	13.5129	20.1289	16.3384	11.9821	12.9855	14.8991	8.6044	12.5194	12.482	11.5244	11.4274	14.5761	10.86	13.4616	17.9076	11.7253	14.5976	13.305	12.5398	15.0592	16.1245	14.3375	10.7788	12.7366	10.853	11.7601	12.7297	13.99
12.6547	684.602	9.1807	14.4381	18.8715	10.9391	12.5691	8.6558	7.5648	11.6351	18.7182	9.8616	8.7504	14.3446	12.5733	15.0479	12.0421	12.6844	11.4325	20.1771	9.4855	15.2408	10.1382	9.9839	10.6471	14.2444	18.7681	16.2889	14.4662	8.5755	12.3318	12.9939	15.0779	14.8855	9.7135	14.4229	22.4997	16.0082	20.0569	26.8389	13.066	19.0681	13.3216	14.4389	7.7418	8.9055	10.4981	10.5052	14.4002	21.8995
10.7244	684.525	0	6.0221	0	0	0	2.9109	0	0	6.9034	0	2.6753	0	2.8437	3.5196	1.8649	3.1768	0	5.2083	0	0	4.5055	3.2993	0	2.0802	0	3.7308	2.176	1.926	0	4.5081	1.9469	4.6292	0	2.3947	8.6637	2.3156	0	6.1714	2.6931	5.36	0	5.6737	2.3879	0	2.8869	2.1233	2.6976	3.6471
10.0411	705.669	0	0	0	3.5389	0	0	0	0	0	0	1.3373	0	0	4.9528	3.3688	0	0	0	0	0	4.5076	5.2195	5.7968	0	0	3.4717	4.681	0	0	0	0	2.5062	0	0	6.3008	5.2972	0	0	5.755	6.5297	4.9768	0	4.0802	6.1638	0	0	6.8228	6.3885
11.0043	703.513	0	3.0495	0	2.136	0	0	3.0221	0	3.5924	2.9903	0	2.6389	1.9087	3.1778	0	0	0	2.9833	1.5981	0	0	0	0	0	4.4103	0	2.4681	0	0	0	3.1034	0	0	0	4.5572	3.7289	0	2.5112	0	0	0	0	0	0	0	1.9713	0	0
12.0364	702.582	0	0	0	0	0	1.2793	0	0	0	0	0.7476	0	1.9058	0	1.5974	6.781	0	0	0	0	1.3166	0	0	1.1047	0	1.3304	0	0	0	0.2785	0	1.9699	1.1579	0	0	0	2.3223	0	2.0445	0	0	2.4766	1.67	0	0	0	1.7733	0
9.9627	701.549	5.4493	7.862	6.6479	6.8002	5.8294	6.162	6.1758	7.4287	4.432	6.2421	5.3847	6.8365	5.0941	6.338	6.9238	6.8209	5.3594	7.5871	5.6036	7.7445	6.6464	7.3446	7.1248	5.3335	5.0723	6.1327	5.7846	5.0266	6.0211	5.8754	4.3524	5.3748	0	5.669	8.5725	4.1896	4.9721	5.625	5.1387	5.0939	0	7.2413	3.4611	0	4.6244	5.5702	6.0433	4.4961
10.9146	701.507	0	0	0	0	0	22.0726	26.8285	0	0	0	0	0	21.2868	34.9953	26.6874	0	34.117	0	0	0	39.8801	0	24.0299	31.8593	46.0701	31.3037	27.1837	26.5329	28.214	0	30.563	30.7682	31.5136	36.1297	0	31.5917	25.3402	0	37.0622	0	29.008	36.7579	26.9187	26.9967	30.5565	23.2331	21.3196	27.4637
11.6323	700.563	125.39	222.246	141.103	139.44	104.371	98.9631	94.6707	115.166	267.614	111.433	77.9364	140.959	116.298	104.008	86.7118	164.048	117.421	256.061	91.9046	223.746	113.313	99.9738	120.808	88.7632	125.283	155.66	96.4392	84.1517	102.713	121.084	93.3604	129.029	81.228	149.317	258.677	116.67	135.549	196.421	97.4682	145.355	152.162	138.837	90.908	78.4463	73.9465	85.1207	128.49	127.529
9.0789	700.317	0	7.1537	0	6.0395	0	0	5.3353	5.642	7.324	4.5363	2.6387	5.008	5.0871	6.2025	4.2798	6.9971	5.4312	5.3601	4.0278	4.9535	8.07	5.1676	0	3.2005	3.0063	5.4587	1.8302	4.1349	2.3209	0.8722	0	2.8843	2.982	0	5.9801	5.5238	5.0449	0	0	0	0	1.7532	5.1868	0	2.626	2.1646	3.8462	0
10.4811	699.494	84.148	135.33	122.717	118.978	81.0735	78.5049	86.1904	104.444	121.926	109.49	73.659	67.091	87.8777	130.811	84.6918	107.354	102.972	95.1249	80.8461	139.444	159.474	108.788	118.507	75.9597	114.259	104.285	73.1488	97.0607	95.5889	106.484	66.3856	122.771	87.7937	97.641	153.313	113.689	97.0894	116.883	121.076	103.627	80.7965	112.602	81.4943	88.3667	70.2953	71.0501	96.1425	110.85
10.9858	698.546	75.2549	149.958	89.9641	86.7128	64.9435	66.8647	72.8638	72.7124	126.553	72.8687	51.5832	67.0195	62.3551	79.8098	48.7769	92.2097	65.9142	102.497	51.8245	130.261	82.3397	65.8247	75.6757	54.6029	63.5144	81.9706	57.354	55.9104	65.6765	95.7739	55.7438	80.7677	47.4568	63.1405	134.711	73.8886	96.8083	110.005	61.2015	93.7641	66.2808	100.75	65.6184	61.0751	50.5474	41.1445	61.2252	91.5871
9.8682	698.545	2.5331	0	2.9579	2.0131	1.3934	0	2.0339	1.419	2.8827	1.873	0	2.2642	2.953	2.3622	0	2.0745	0	2.5685	0.9375	6.553	0	2.0492	0	2.411	1.1723	2.7539	1.8013	1.3624	4.2706	3.3053	1.5321	0	0	2.0368	0	1.5354	0	2.7436	2.0338	3.3409	0	2.7857	2.904	0	2.0305	2.0399	2.5929	2.0315
12.4983	697.602	0	0	0	0	0	0	0	0	0	0	0	0	0	0	0	0	0	0	0	0	0	0	0	0	0	0	0	0	0	0	0	0	0	0	0	0	0	0	0	0	0	0	0	0	0	0	0	0
10.1048	697.476	41.0112	53.9327	53.2177	58.2481	37.2221	39.0976	43.814	47.8041	53.2585	57.2128	29.4535	29.5923	34.9141	61.5451	40.5328	41.3664	35.7814	40.0535	36.7987	51.2321	58.1239	49.9018	64.4843	31.3931	35.1346	38.4013	32.2936	38.5795	39.9728	35.8191	24.0258	52.8934	26.241	35.6045	52.8531	41.8228	47.0053	41.5495	45.8721	42.1593	41.0731	36.4967	37.7209	54.7762	22.0826	27.8404	34.4407	39.9098
12.596	696.639	0	0	0	0	42.8337	0	0	0	0	0	0	0	0	0	0	0	0	0	0	0	0	0	0	0	0	0	0	0	0	0	0	0	0	0	0	0	0	0	0	0	0	0	0	17.0718	0	0	0	0
10.4678	696.529	0	6.23	0	0	0	3.2918	0	0	6.6899	6.6522	4.3293	3.3606	3.8619	2.8988	2.0898	2.6558	0	0	0	6.8036	0	4.6826	0	2.9235	0	4.34	0	0	0	5.1863	2.4204	3.5767	0	2.1182	0	2.6097	4.9488	6.3748	1.8202	6.0406	0	3.9941	2.9678	0	3.9522	2.5288	3.6416	3.5207
9.9075	696.438	0	0	0	0	0	3.9055	0	0	0	0	0	0	2.2399	0	0	0	0	0	0	0	4.6932	0	0	0	0	3.9176	0	3.4603	0	0	0	3.5476	2.2953	0	0	0	4.2624	0	3.5965	0	3.2919	0	2.9673	0	0	0	0	0
9.9532	695.459	9.5063	12.8487	8.1162	9.1691	5.5375	9.2093	9.2758	9.7307	6.8444	6.7521	5.38	4.9258	0	10.2049	9.5203	6.8664	10.367	8.117	7.4911	11.9122	7.7051	7.0526	15.0886	1.9692	6.4982	8.6852	6.0435	8.9953	7.3803	6.4859	5.0271	7.166	6.142	8.4366	7.0601	7.4477	8.6317	8.2141	7.5443	8.2814	8.7439	4.9366	6.1635	12.1297	7.0765	5.9447	5.6932	8.0079
12.6952	713.636	0	10.6247	0	6.4506	7.1122	6.6271	6.1613	7.5489	9.403	5.5775	0	8.2071	6.4702	7.3756	6.7743	8.5533	0	0	6.9753	10.4861	0	5.6427	0	6.1472	7.4775	0	0	5.8391	0	0	5.5356	0	4.3236	0	9.4981	0	0	8.0317	7.7297	8.2367	0	0	5.2675	5.1054	5.1637	5.5693	7.8205	9.4258
12.6557	712.644	14.7916	20.0912	20.6643	13.9999	15.5285	12.4622	12.7221	15.066	18.929	11.6344	12.3848	20.9218	0	0	14.2421	19.9138	16.8436	23.1653	13.7046	22.8531	20.5124	14.732	19.1542	14.2107	17.3013	18.1438	14.7774	13.5672	17.366	17.8844	15.3387	16.3819	12.3466	18.2748	20.3123	16.7805	0	21.1461	16.5315	19.2284	18.5505	20.6591	11.7547	13.1302	0	10.7343	17.8714	19.7052
11.2963	712.561	39.9697	71.9828	32.5871	45.4475	31.5403	21.2625	23.3604	33.4762	83.9575	39.2403	22.5308	31.4504	34.0215	45.3436	20.8636	36.3277	39.3158	51.8278	25.2057	57.7209	51.929	35.0933	38.3245	26.2986	44.0925	46.2896	25.9056	29.836	35.2794	56.2087	27.6071	53.4285	22.0218	41.0684	83.5384	38.5931	47.7322	81.5751	38.6856	55.4735	32.4344	59.303	25.4856	26.332	25.3442	27.4341	32.7536	46.5759
10.3335	712.449	0	5.4502	0	0	0	3.8525	0	0	0	2.9635	2.1603	3.3484	2.4794	3.0501	4.6669	0	0	5.233	0	0	2.8589	2.7688	0	3.5697	0	3.8297	0	0	0	4.2876	0	3.3333	0	4.4764	0	6.1216	6.0247	0	2.5662	2.9444	0	3.0315	3.0263	0	2.2969	1.8316	4.3635	4.4142
12.631	711.627	13.6882	16.113	19.0709	12.6993	13.582	11.528	8.2506	10.8899	21.8537	12.4035	11.7678	20.8806	13.591	15.0805	16.7046	19.4534	14.0758	23.8077	13.4755	20.4337	15.5843	11.0847	18.0113	14.6638	12.6152	18.3826	14.6369	11.2775	18.0969	16.9218	12.8253	12.8898	7.8361	16.769	18.7084	16.4711	12.3982	22.6116	15.718	16.5156	12.899	15.8846	8.2257	6.7451	10.0361	10.4596	12.9398	15.0009
10.2391	711.474	0	0	0	0	0	0	0	0	0	0.0414	0	2.0813	0	3.5076	0	0	0	1.8483	0	0	5.06	3.896	0	0	0	3.0318	0	0	0	2.7361	2.0649	5.5819	0	3.2576	0	0	0	0	3.6166	3.6278	0	0	1.9752	0	1.6722	2.4747	4.324	3.5568
7.0502	711.186	0	1.4383	3.7283	4.6817	0	1.7531	0.7159	3.1583	7.9143	2.7093	0	0.1874	0.6818	0.918	4.468	0.3579	0	0.681	1.8503	0	0	0	0	0.239	0.2007	0	0.2348	0.2223	0.3261	0	0	0.5741	0.2986	0.2275	0.4963	0	0.2465	0	0	0	0.6012	0.2046	0	0	0	0	0	0
12.5972	710.651	9.4216	0	7.881	0	7.5299	5.7144	6.7455	9.5201	0	9.5592	0	0	8.4252	0	0	0	0	10.9973	7.8027	0	0	9.2681	0	0	9.2027	11.8522	0	0	0	9.0968	0	0	0	6.0887	17.9075	0	10.1534	14.4809	0	13.0915	7.4956	0	0	6.7656	0	0	6.6522	0
10.7476	710.541	0	5.5404	0	5.9339	0	2.1696	2.1222	0	8.7954	4.2101	2.8941	1.9348	4.7932	3.2956	3.4887	3.1625	0	3.1298	0	5.6165	6.3387	3.831	0	3.2634	2.3961	4.2864	2.3104	2.7889	0	6.0991	2.3541	6.0855	0	3.8741	7.5574	3.2999	0	6.7289	3.4398	5.7027	0	6.6294	2.5419	0	3.7766	3.4735	2.7895	3.0517
9.9848	710.43	0	2.5176	2.068	2.7519	2.6522	0	3.0076	2.6982	1.9815	2.3411	1.3584	1.3706	1.0785	2.4205	2.9222	2.2991	0	2.5317	3.0396	0	1.6021	2.158	0	1.5556	2.361	2.6205	1.7252	0	0	2.2635	2.0013	0	0	2.2026	0	1.9609	0	1.9153	2.1182	1.7349	0	2.0797	2.245	0	2.1659	1.6422	2.0149	1.6367
12.4291	709.6	4.8328	0	4.1493	0	6.1245	5.3143	0	0	0	5.2605	0	9.5416	0	6.7417	0	5.3568	10.9064	0	0	8.7546	5.117	0	10.8158	4.8904	0	0	7.9942	7.386	0	0	6.2925	0	7.0452	0	0	5.6894	9.1174	0	0	7.9669	0	8.6575	0	7.2437	0	4.9031	0	0
12.6842	708.649	19.7523	26.9839	18.1205	18.7991	20.058	11.5045	8.8991	18.0296	42.277	16.6192	20.4262	39.6518	21.6732	28.6039	22.0445	34.154	28.8644	29.7535	17.8424	28.4059	27.729	17.3079	35.8676	40.4804	26.0511	29.047	20.5185	20.4636	43.9254	27.7416	21.8647	29.9557	21.4473	25.1772	39.6424	28.6384	19.4652	35.753	28.5427	26.9653	21.2359	35.6102	8.9597	7.3679	17.5535	24.3396	19.9573	24.9576
10.1921	707.65	2.693	0	3.9272	0	4.0043	0	0	2.4164	3.9485	0	0	2.8897	0	0	0	0	0	3.5706	4.3295	0	0	0	0	1.9925	3.1764	0	2.8044	0	0	2.861	0	0	0	0	4.6527	0	0	2.7664	0	4.5549	0	0	0	0	0	3.5329	3.5327	0
11.4882	707.595	2.9108	0	5.1801	2.8258	2.0895	0	0	2.1596	4.8566	0	0	0	0	0	0	0	0	4.3314	1.4337	0	0	0	0	2.2313	2.43	5.2008	3.1828	0	0	4.8773	2.4289	0	0	3.1094	6.9192	3.1814	0	6.9279	0	4.2676	0	5.0115	0	0	1.5818	2.5229	2.6225	3.3212
10.2619	707.496	0	0	0	0	0	0	0	0	1.8654	0	1.7519	0	0.9649	1.0901	3.1629	0	0	0	0	0	3.1609	0.8871	0	1.8641	0	2.5587	0	0	0	1.9069	0.042	3.4395	0	2.4853	0	1.8421	0	1.4736	0	2.0765	0	2.6135	2.1931	0	1.2384	0	1.8042	0
12.6059	706.638	3.2073	0	2.1726	0	0	0	0	0	9.8331	0	2.9734	9.311	0	5.7568	0	5.8062	7.1964	5.057	3.4075	3.7072	6.6778	0	7.0778	6.888	0	6.6421	3.73	7.078	8.1814	7.3659	4.5248	9.1994	6.0035	6.2106	10.0145	5.3603	0	8.9367	8.6968	7.5139	2.4475	9.4584	0	0.8888	0	8.5811	0	4.8342
10.3213	723.493	7.9491	11.0063	4.1775	5.453	9.5126	0	12.6593	8.8026	0.235	13.4238	7.6265	9.6945	0	4.9194	14.2747	4.5273	6.4679	10.6023	8.4761	10.1676	11.4517	11.3941	14.2009	6.9731	10.4581	9.5681	8.0687	0	7.3448	8.3229	7.797	4.358	11.655	9.8541	5.4199	15.4712	12.9821	8.5327	0	4.6258	14.103	4.6112	7.4727	0	7.8178	7.0159	9.14	10.8197
12.7387	722.675	4.9915	9.6382	7.1133	5.4567	8.0026	5.786	0	6.5244	11.105	5.2091	6.9614	10.8502	5.8619	6.206	4.89	10.845	7.9816	9.7853	6.264	8.8506	7.2479	0	9.3906	8.855	8.2106	7.6033	6.0152	0	8.7702	6.9282	6.6022	7.2875	6.0997	7.6946	10.7228	5.8614	6.7455	9.8197	7.9564	6.9591	6.4186	10.5864	0	0	5.7821	6.3228	5.751	7.0815
10.5478	722.546	0	7.6997	0	6.8284	2.8727	3.1297	3.0808	0	8.2627	6.7012	2.7474	2.5623	4.2964	2.3308	2.216	3.2652	0	6.8066	3.4495	0	0	5.0971	0	2.0102	3.4866	0	3.9615	0	0	6.8876	2.3277	0	0	3.2836	7.2393	4.5227	0	8.3589	0.8115	6.781	0	4.4575	0	0	0	3.7307	6.0671	0
10.0671	722.517	5.6468	7.554	16.1877	0	0	10.7132	0	3.1526	0	0	0	0	0	0	0	4.8035	5.2906	11.0109	0	14.2074	0	0	0	0	7.9341	7.0245	7.527	0	0	7.1404	5.1849	7.4453	0	6.3787	6.0917	5.7584	0	10.2053	0	8.0437	18.8398	5.4527	0	0	4.4685	0	5.2644	0
9.9648	721.476	5.8921	6.0542	5.7105	6.1171	5.4963	6.1192	6.3662	6.4304	3.8701	5.3267	3.3861	3.0705	2.5319	7.0735	7.0965	4.2638	6.7153	5.6977	6.5217	6.7354	5.126	4.9737	8.6336	2.3738	0	6.6926	3.3827	7.0486	6.0996	5.052	4.7181	5.7589	0	5.1211	0	5.5436	6.6355	7.2261	5.1789	3.9682	6.7869	2.1146	3.8211	8.0129	4.0491	4.6544	4.9557	5.4752
9.6888	720.305	2.1121	0	4.1756	3.9244	2.962	0	4.0209	4.3392	2.679	0	2.5794	4.7903	4.8393	6.05	4.4535	5.6869	0	4.1728	4.606	0	0	5.213	0	3.5991	2.8596	3.2382	1.9989	4.2496	0	0.7399	2.5223	0	0	4.7552	5.6455	3.835	3.794	2.9882	0	2.8964	4.0177	0.8792	3.5196	0	2.5007	2.0365	3.7953	4.7043
9.983	719.678	0	0	0	0	0	0	0	0	0	0	0	0	0	0	0	0	0	0	0	0	3.8015	0	6.135	0	0	0	0	0	0	0	0	0	0	0	0	0	3.8885	0	0	0	0	0	0	6.9569	0	0	0	6.5324
10.4145	719.489	14.5158	14.3059	21.0195	20.9537	14.4462	18.5929	17.9666	12.4324	21.6966	18.0805	15.4198	18.647	15.7295	24.2403	14.6241	23.2947	16.3063	16.0615	12.8956	12.6369	23.0301	17.589	18.9262	15.4877	19.8698	15.1117	13.8427	17.4708	16.984	16.3511	14.4885	19.5081	13.9339	16.7757	16.3161	15.6208	11.9805	16.6195	19.8728	15.5278	12.9239	13.0895	14.6686	13.7848	14.7616	15.7834	12.1677	12.831
9.565	719.529	60.6184	83.7	44.2335	62.1602	46.1354	29.9438	27.6439	43.9486	107.907	48.4334	56.6623	68.1434	54.9739	61.4782	26.1357	68.7294	58.2663	69.5905	33.4267	71.7069	79.3067	49.0518	65.0169	65.3166	59.9916	74.4325	42.1757	54.4934	89.9818	86.1618	50.209	78.5013	44.924	66.864	159.905	51.3777	63.6625	96.1453	59.0971	81.1359	36.8055	140.195	26.3957	23.7502	61.0902	48.5618	46.4886	68.7354
9.1699	717.513	4.9984	10.6783	3.8297	5.398	2.9433	2.0591	0	0	11.1981	0	5.1243	6.3199	5.1462	0	1.8314	0	3.2289	7.2104	0	8.4316	6.9918	4.5637	6.597	6.0866	5.7103	7.2074	3.9117	3.956	7.3875	7.1496	4.7011	6.4988	3.4866	6.2207	12.5534	6.2012	7.633	8.9673	4.6852	8.7489	4.233	11.255	3.8958	2.4905	6.2227	3.9187	3.1083	7.5533
10.0753	717.468	15.087	20.0213	15.3032	18.148	15.1066	13.9947	14.5666	16.5044	14.212	16.9975	11.9216	12.0944	14.2449	16.2003	13.9474	13.1822	13.7183	12.473	13.2564	17.4897	18.0532	16.3597	15.7471	10.2101	12.9642	13.2311	11.5925	11.8999	11.8004	10.8509	9.9204	15.0268	10.9825	11.1082	13.7605	11.5472	12.2883	12.1047	11.5053	10.938	10.3498	10.738	10.2647	12.9058	9.0675	9.8897	9.3469	10.9815
12.6816	715.577	0	0	0	0.4052	0	0.4647	0	0.3407	0	0.3895	0	0	0	0	0	0	0	0	0	0	0	0	0	0	0	0	0	0	0	0	0	0	0	0	0	0	0	0	0	0	0.1863	0	0	0	0	0	0	0
9.4034	715.521	0	0	0	0	0	0	0	0	0	0	0	0	0	0	0	0	0	0	0	4.5142	1.8281	0	0	0	0	0	0	0	0	0	0	0	1.7345	0	0	0	0	0	0	0	0	0	0	0	0	0	0	0
12.0895	714.579	0	54.7901	0	49.5761	0	30.7836	33.6025	47.3485	51.4183	53.2565	22.4213	16.1922	59.5349	44.2054	18.0454	47.2948	44.3913	0	9.0422	93.754	40.9226	39.0806	53.5755	24.6878	64.1373	45.5325	11.0463	38.039	40.819	32.8176	33.1146	60.4862	39.7316	18.0242	52.3823	40.027	65.2504	7.9388	38.5156	47.0514	47.3125	54.0636	33.9772	30.2106	33.2718	26.4412	62.3187	66.3732
11.0013	731.546	0	0	2.784	3.7319	2.0568	0	2.7917	0	5.845	3.2597	2.398	2.9954	3.5582	3.4537	0	4.0498	0	3.6318	3.1093	0	0	4.326	0	2.7567	2.0023	0	2.5951	0	0	4.306	2.664	0	0	0	5.8583	3.6498	0	3.8064	0	4.1471	0	0	0	0	3.0523	1.7718	3.0164	0
10.0775	730.471	14.0871	18.1367	16.6183	21.0384	14.1981	12.6831	16.8505	18.5828	17.2235	23.2104	12.3078	11.5569	15.0579	20.1767	16.0214	16.8538	15.4528	13.7405	15.4259	19.1685	22.523	17.9794	23.5804	11.1172	14.678	16.3904	14.683	15.3726	14.5278	12.4028	11.8191	20.3622	10.6056	13.2777	18.1949	14.684	15.6598	14.1497	16.395	16.2677	13.6266	12.4733	10.9485	18.5142	11.5949	10.5369	12.5413	12.0095
10.1061	729.455	0	0	0	0	0	0.9772	1.251	0	0	0	0	0	0	0	1.8382	0	0	0	0	0	2.7397	0	0	0	0	1.7637	0	1.5667	0	0	0	2.8294	1.3376	0	0.8226	0	2.6892	0	0	0	1.072	0	0.9592	0	0	0	0	0
11.9622	728.598	0	0	0	0	0	0.4504	0	0	0	0	1.3574	6.2529	0	0	0.6797	7.5077	0	0	0	0	2.025	0	0	0	0	0.9214	0	0	0	0	0	0	2.1438	0	0	0	1.7539	0	1.5798	0	3.9178	4.4736	0	0	0	0	0	0
12.5055	728.596	13.5993	15.7744	14.3567	14.1076	10.3622	6.3308	7.6132	11.0197	16.4617	11.3044	8.1017	9.4103	0	16.063	12.1471	10.2306	5.1832	12.7959	12.3559	0	16.8653	15.1072	11.2649	7.9378	9.3286	9.9339	9.2714	6.6696	7.3174	12.7002	9.0956	13.9014	0	11.7459	17.6183	13.0493	7.9632	13.6662	13.7075	15.3271	10.2971	9.7582	11.2606	0	6.8821	8.4155	11.0062	14.5575
10.4083	728.523	0	7.5052	12.0458	9.1429	6.8347	8.1909	6.4948	5.4026	8.4157	7.9464	5.5297	7.0259	6.8892	10.7336	5.86	9.1157	7.0332	7.0531	5.2079	7.9784	11.8777	9.3631	7.5537	7.5493	6.9042	6.9245	7.3381	10.7259	7.1485	6.2779	8.6619	7.7302	4.9911	9.4538	8.0991	8.7046	5.5526	7.5228	9.576	8.8557	8.9976	6.6393	6.4986	4.9283	7.2146	7.7045	6.6503	6.7913
10.8704	727.521	0	0	0	0	0	0	0	0	0	0	0	0	0	0	0	0	14.4171	0	0	0	0	0	0	0	0	0	0	0	18.904	0	0	0	15.9562	0	0	0	0	0	0	0	13.2646	0	0	0	0	0	0	0
9.9897	727.453	5.7114	8.672	3.8803	2.132	6.489	6.5344	7.3749	6.9277	2.9692	5.6948	3.0119	5.1863	3.7816	8.7889	7.6916	5.9534	5.4309	6.0568	9.3642	5.9116	7.781	3.7558	10.8367	4.7025	6.6519	8.5996	5.8961	6.1206	4.8565	7.5426	4.3773	7.8931	5.2708	5.5206	2.4055	6.7274	4.5911	7.9933	6.4915	5.0157	5.8772	3.2577	4.4796	6.9787	6.939	5.9922	3.8382	4.7595
12.6924	726.643	8.9272	8.9571	9.1733	9.0246	7.617	8.4844	8.9471	9.0832	11.0893	8.7102	7.7901	8.0273	8.3928	11.4964	9.8838	8.0688	8.6898	9.876	9.5521	11.9146	10.365	10.4302	12.4332	7.7228	8.998	9.1526	7.5325	8.5246	8.7451	7.6899	6.8825	9.9148	6.6994	8.1303	9.8541	9.3371	9.2073	9.0354	9.9515	9.1053	8.2268	8.3262	7.5438	8.5859	6.8329	6.6373	7.4277	8.7242
11.5967	726.579	170.337	534.295	261.649	271.467	193.027	147.168	342.239	283.227	515.973	190.419	148.935	322.066	167.001	269.723	120.4	310.749	274.304	285.148	185.71	389.113	313.459	168.974	278.1	103.889	271.958	252.57	196.397	201.685	170.277	255.978	170.047	261.127	150.636	310.01	560.789	157.091	185.608	367.179	258.233	319.66	270.012	332.765	290.357	222.257	133.432	158.301	227.543	201.618
10.07	726.5	5.6218	0	0	7.5393	5.7561	6.0755	0	6.2903	5.4114	8.6858	5.5887	0	5.1437	8.1128	6.3949	6.3581	5.7246	4.9141	7.2212	8.8852	8.7775	8.4679	10.0356	0	0	5.7183	0	5.0096	0	0	4.473	6.9834	3.5005	0	0	0	6.4239	0	0	5.717	4.9448	0	4.8542	9.7328	0	0	0	0
12.6113	725.638	0	0	0	0	0	0	0	0	5.7366	0	0	0	0	6.1752	0	0	0	0	0	6.4189	0	0	6.3836	0	0	0	0	0	0	0	0	0	0	0	6.2124	0	0	0	0	0	0	0	0	0	0	0	0	0
10.5088	725.507	42.1743	58.1139	41.9501	55.4278	32.5325	32.1955	31.882	45.1387	51.5613	53.0775	30.5881	28.751	31.9669	52.4963	31.6664	42.1963	43.8971	34.2537	34.2296	56.7605	56.3479	49.1416	44.8871	25.3212	50.2649	49.3215	29.2326	35.3379	41.0049	40.7359	22.3389	51.654	34.56	33.746	64.553	51.9883	46.0361	53.1081	40.54	42.5783	28.6329	44.2501	26.7479	35.6095	25.2185	25.7584	38.3526	43.7783
12.7384	724.677	5.0473	7.4869	6.2788	5.8384	5.0615	5.6801	5.5785	6.3513	6.4886	7.4201	5.4439	5.8589	5.5896	7.2714	4.4259	7.256	5.65	6.147	5.7682	7.6595	6.6835	6.4579	8.4779	5.2395	5.9774	5.9366	4.4009	5.6088	5.2958	5.0107	0	5.9519	0	5.06	0	6.3483	0	6.8787	5.5675	6.6088	0	4.7671	0	5.1353	0	0	5.6859	6.2365
10.9848	724.562	79.2925	171.115	106.707	102.668	89.1565	83.7784	120.927	98.7786	176.459	87.2843	69.3369	101.239	78.788	95.8889	54.6781	104.894	76.9154	155.764	68.8587	154.536	111.006	81.0089	103.159	64.6096	81.7084	87.0517	77.3363	71.6812	76.0487	114.413	69.5509	109.91	61.6246	80.2319	163.648	78.8647	97.4494	135.629	72.201	114.49	94.4294	130.392	104.036	103.045	75.2627	59.2945	78.841	95.6724
8.2998	723.597	17.1065	17.2742	17.4024	21.3053	14.5869	13.5915	14.788	16.5675	24.735	13.3677	15.5604	15.2979	14.1528	15.4916	13.5723	14.8692	13.2091	15.8781	15.304	18.3013	17.2855	14.1043	14.656	15.3107	16.0052	21.0082	13.2536	15.3398	12.9472	13.2465	12.4501	14.0929	13.3558	13.1149	15.8712	14.0837	15.5013	15.593	12.9507	14.6966	14.7651	13.5486	15.6533	13.9288	12.0121	13.8996	15.5925	12.3207
12.6207	742.639	8.1	9.0869	6.7592	8.3302	6.6793	7.3547	7.6218	7.7842	7.1451	7.5192	5.5584	7.0186	5.9922	10.3462	6.6259	7.2496	6.6718	8.4937	6.0018	9.678	9.2757	8.457	9.3897	6.381	7.0589	7.4855	5.5312	7.4498	6.7278	7.6069	5.3346	8.4103	5.4905	6.269	8.636	8.3438	6.9561	6.0469	6.5332	7.6202	6.8958	6.0651	7.4632	8.7486	5.5076	5.7449	6.4798	7.0952
10.7028	742.551	0	0	0	0.5241	0	1.9747	1.569	0	0	2.4839	0	1.6666	1.023	2.6974	2.2936	2.4576	0	1.883	1.1718	0	0	1.7104	0	0	1.8329	0	2.0341	0	0	3.3532	2.0468	0	0	0	4.0627	2.3067	0	2.9939	0.7079	0	0	0	0	0	1.4463	1.8476	0	2.3952
10.0799	742.533	6.4213	9.7606	6.7526	11.0371	6.4744	5.3449	6.9772	8.4542	12.6659	9.7354	4.8711	6.2784	7.0626	7.6457	6.5673	7.8569	8.6147	6.549	6.59	8.2557	9.0191	11.652	12.1584	0	6.7735	9.4539	5.9229	7.3217	7.853	8.8149	3.5793	10.3951	5.7558	5.8874	8.5778	11.5771	7.2719	8.785	9.0449	6.8818	7.3084	7.4746	6.1245	8.8418	5.0942	5.9593	7.4934	7.1013
12.7596	740.675	4.9072	7.0483	6.3463	6.8406	7.1515	6.2601	6.632	7.2609	7.1531	7.2481	6.4083	7.0673	5.6946	7.3424	8.4017	7.6192	6.9414	6.2243	5.3117	7.2111	6.6659	8.7265	7.2664	6.4913	5.4919	7.0551	0	7.2925	5.5333	6.1982	5.1335	5.8262	6.1617	4.9007	6.9797	6.162	5.0371	6.8598	5.977	5.4297	4.8806	5.646	5.714	6.0152	4.7829	5.1095	5.9152	5.663
11.9918	740.592	2.6919	12.1822	3.1956	0	5.4052	0	5.4227	5.765	13.8612	5.8908	0	10.5388	7.1382	5.5757	0	0	8.1538	5.4264	3.2551	7.5192	13.5302	0	0	0	7.2029	0	1.8528	0	2.1222	0	0	6.0543	6.2636	0	14.8325	0	9.2704	8.8926	8.72	6.7314	5.6317	5.5163	0	0	0	0	8.9838	10.1626
10.2504	740.527	0	0	3.2761	0	0	2.1119	0	0	1.572	2.0848	1.465	0	1.4928	2.7148	2.4703	2.0543	0	0	0	0	3.9169	1.5235	0	1.898	0	3.3654	2.6367	1.413	0	2.9637	0	4.7446	0	1.9163	0	1.8256	2.1927	3.2069	2.5951	3.2761	0	3.7571	1.5612	0	2.1891	1.8671	5.2887	2.6529
10.2349	739.508	0.3524	4.8251	6.0828	0	0	3.2942	0	0	0	0.5047	0	0	0	0	1.747	0	1.0896	0	0	0	0	0	0	0	0	3.37	0	2.2304	0	2.2506	2.4121	2.9041	0	0	0	0	0	0	0	3.4677	6.1184	3.3408	0.1451	0	1.8723	0	3.7002	3.7131
12.6829	738.676	0	6.2742	0	0	0	5.514	0	6.531	6.8098	0	4.4205	0.5037	0	7.2668	5.4676	5.5682	0	0	0	7.5355	0	6.8678	9.1676	0	0	0	0	0	0	0	0	0	0	3.9582	8.0962	6.5839	0	4.9688	6.2179	0	3.1631	0	0	0	0	0	0	0
11.2875	738.579	0	9.8532	0	0	0	3.2179	0	0	12.552	5.6259	2.9363	3.4565	0	6.9616	3.2314	0	6.0387	6.5985	0	8.4815	9.5061	0	6.1665	0	6.1338	6.2462	0	4.8108	5.3289	8.1057	0	9.768	0	7.0962	12.5074	5.6499	6.8925	12.5435	6.8111	8.3467	5.1952	8.0373	4.5619	0	0	5.3889	0	6.7367
10.3421	738.462	0	0	0	0	0	2.4119	3.8418	0	2.4272	1.6389	2.1158	2.1161	1.4599	1.6636	3.5105	2.3311	0	2.7592	0	0	2.3408	1.3413	0	1.7842	0	3.5067	1.8212	0	0	3.4313	2.0539	2.3047	0	2.6992	0	4.3226	0	2.4716	1.4882	2.0495	0	2.9314	2.9063	0	2.0719	1.825	2.074	3.0222
9.9461	737.548	0	4.9566	4.7119	5.2567	5.1719	5.1181	3.5835	6.0405	4.2614	4.4592	4.7984	4.9571	3.82	4.3008	5.0626	4.7067	4.8096	5.9946	5.8218	5.2926	0	5.0054	4.5098	5.3784	3.9053	5.2255	5.0154	4.2297	5.3458	4.7786	5.0701	4.6073	0	4.8817	6.1765	4.1171	5.5878	5.3089	4.7381	7.0066	6.3498	5.9124	3.5865	4.7628	4.4249	3.4221	5.0586	4.6406
12.6431	736.671	0	0	0	0	0	0	0	0	0	0	0	0	0	0	0	0	0	0	0	0	0	0	0	0	0	0	0	0	0	0	0	0	0	0	0	0	0	0	0	0	0	0	0	0	0	0	0	0
9.4819	735.516	0	0	0	0	0	0	0	0	0	0	0	0	0	0	0	0	0	0	0	0	0	0	0	0	0	0	0	0	0	0	0	0	0	0	0	0	0	0	0	0	0	0	0	0	0	0	0	0
9.7716	733.547	26.8463	39.2888	23.3491	34.4954	22.2576	20.4105	16.4689	22.3162	58.388	30.1486	24.6191	28.4238	32.547	33.797	19.3916	30.6782	37.4277	37.237	19.841	41.5859	35.0854	30.694	30.7731	35.2456	30.3135	36.8402	24.906	29.1988	41.7867	40.5113	26.8246	44.1041	26.0171	33.72	62.9395	26.8508	29.0475	49.0254	30.1477	37.5837	22.6424	52.6069	16.4683	15.6618	26.4695	28.1773	27.2944	32.2237
10.4173	732.492	18.871	19.0677	32.1326	26.2189	19.9692	21.308	20.3054	16.2084	26.8497	26.5905	19.1554	20.608	20.3583	32.5709	18.8889	23.3391	20.9829	20.5287	15.0102	21.3764	36.1109	23.025	25.3824	20.71	25.1188	20.8361	18.8909	28.9713	20.1367	18.8646	22.2133	22.2573	16.7319	25.4713	25.6674	26.8268	17.28	24.4415	27.2336	21.9512	22.5523	18.316	22.4879	16.1223	19.1215	20.7468	19.057	20.7564
9.9656	747.566	575.366	902.745	833.093	655.701	703.257	691.437	635.904	704.398	955.402	622.571	527.418	782.718	683.065	566.749	520.643	788.566	708.846	1025.79	584.981	719.857	671.035	596.929	618.732	624.638	623.681	645.761	654.041	486.362	627.215	732.496	597.353	687.422	517.687	697.288	943.167	551.353	646.696	815.858	541.386	723.765	665.74	945.189	532.599	440.204	518.218	566.64	709.282	611.213
10.9478	747.529	6.2857	10.0118	7.4179	5.2989	0	4.568	5.3091	0	8.3494	4.2937	4.6872	5.9198	5.5145	9.1386	4.9673	5.6996	7.0051	5.9892	0	0	10.0833	5.5321	0	4.8653	9.9971	6.5408	4.9678	5.6559	5.4656	3.5411	4.8969	8.345	0	8.7232	6.4188	5.1601	0	3.2428	6.2494	6.1488	0	8.4202	5.041	0	5.0571	3.5753	2.7814	5.7187
10.2169	747.488	0	0	0	0	0	0	0	0	0	0	0	3.6659	0	0	0	0	0	0	0	0	0	0	0	0	0	0	0	0	0	0	1.0208	0	0	0	0	0	0	0	0	0	0	0	2.3768	0	1.0943	0	0	0
9.9295	746.492	0	0	0	0.1985	0	0	0.1473	0	0	0	0	0	0	2.4086	0	4.7374	0	0	2.1863	0	0	0	0	0	3.2644	2.7649	0	0	0	0	0	0	0	0	0.5475	0	0	5.8542	0	0	0	5.7984	0	0	0	0	0.1775	0
12.408	745.619	0	0	0	0	0	0	0	0	0	0	0	0	0	0	0	0	0	0	0	0	0	0	0	0	0	0	0	0	0	0	0	0	0	0	0	0	0	0	0	0	0	0	0	0	0	0	0	0
11.262	745.57	0	0	0	0	0	2.1258	2.1958	0	6.7604	0	1.5915	3.691	2.2873	2.2374	1.1189	3.1848	0	0	0	0	0	0	0	1.6798	2.6369	3.8502	0	1.8266	0	0	2.145	4.3236	0	3.7127	0	2.6775	2.8722	0	2.2719	3.9625	0	4.5283	0	0	1.9146	0	2.5974	3.9118
9.6162	745.548	85.3229	190.198	102.975	77.376	95.957	81.2051	92.6794	92.2101	162.672	63.8929	65.7176	102.668	74.9019	79.0765	50.0216	104.333	81.8426	201.254	78.2149	203.447	91.2767	59.9739	98.8405	84.6878	84.4042	128.718	90.1271	69.6698	116.567	164.871	74.5572	111.414	64.8183	101.707	234.335	83.9986	125.064	194.318	73.4085	122.846	93.7559	248.238	94.4352	74.4861	72.8296	76.8361	92.5915	149.037
10.4894	745.504	19.4338	29.5844	23.203	21.7296	18.2679	15.5372	21.5063	19.8352	23.2483	18.6814	14.3106	19.157	16.3405	20.1209	17.5678	19.6244	18.6377	19.5926	14.492	26.4166	21.6934	19.4694	19.9543	14.9881	17.4381	19.3357	14.3547	15.4787	18.5986	15.8433	12.1309	19.351	13.8869	18.891	23.7332	18.4635	17.5941	17.4861	15.464	16.2594	17.3264	18.8697	14.4544	16.3168	11.6782	11.2447	13.4774	17.0679
11.2367	744.591	0	5.1597	0	0	0	2.7935	4.9213	0	0	0	3.117	3.5694	2.8108	2.0695	3.0441	4.1269	0	5.3961	0	5.5279	3.642	1.7659	0	0	2.8001	3.0306	2.6344	0	0	1.6637	0	4.2161	0	2.8725	6.3616	2.2768	0	0	2.9341	3.9746	5.0943	5.1845	4.9634	0	2.339	2.1194	2.5124	3.5231
9.8568	744.559	11.0671	22.3167	21.1487	14.2427	8.543	18.2345	10.9886	8.1797	25.489	12.6125	12.1129	13.5286	17.7336	10.0897	9.4765	12.9738	18.9554	18.8685	6.801	22.1221	14.5253	11.4278	23.7769	12.0797	9.6872	14.5676	16.7547	9.504	15.3823	17.4006	9.879	19.0557	13.0226	11.8581	22.3767	13.5684	12.0336	19.2548	7.7539	15.201	19.4966	16.6834	11.4353	6.8036	13.126	15.0136	10.2474	12.9612
10.4032	744.548	0	0	0	0	0	2.9281	0	0	2.8188	2.8757	2.2946	3.186	2.7161	3.9985	2.3449	0	0	0	0	0	5.7212	3.0307	0	2.9589	2.7487	2.3443	2.6174	0	0	2.663	0	3.4589	0	3.0548	0	0	0	0	3.6953	2.8728	0	2.3112	2.5687	0	1.8153	2.4997	3.0205	2.9211
12.5891	743.619	7.7563	6.4709	5.6078	6.0325	6.1396	0	0	0	8.097	0	4.3273	5.5864	0	5.1833	6.1137	5.7482	0	6.1323	6.1874	5.2408	8.5406	5.9974	5.313	4.7969	0	6.8642	4.5107	0	3.2211	5.2838	0	0	0	5.6211	5.5871	6.0849	0	7.0917	5.6715	5.416	3.8122	6.5686	0	0	0	0	0	0
10.1361	743.505	6.2683	9.0385	10.0129	9.8946	6.3674	5.8799	7.0784	0	10.9322	9.3082	4.5342	5.6127	7.5709	9.0874	6.125	0	8.2034	6.3353	4.9772	0	9.2675	10.6891	0	5.1538	5.6923	9.441	5.4312	6.4297	0	7.7739	0	9.227	0	5.388	8.8247	8.4503	0	7.5235	8.6141	5.9389	0	5.1736	6.5069	8.3627	4.6738	4.4349	4.8583	7.0017
10.8375	754.608	0	0	0	0	0	0	0	0	0	0	0	0	0	0	0	0	0	0	0	0.219	0	0	0	0	0	0	0	0	0	0	0	0	0	0	0	0	0	0	0	0	0	5.1992	0	0.1781	0	0	0	0
10.5002	754.534	10.1319	14.0085	11.7553	11.5406	10.8584	9.6238	9.0689	11.6537	12.4444	11.522	8.9002	8.419	10.0357	13.946	8.959	12.3594	12.3391	9.8439	9.8008	14.883	13.4652	11.8926	11.8329	7.6074	13.686	10.702	10.0459	9.54	11.176	11.0283	7.8103	14.4057	10.3317	9.7334	16.8757	12.6907	12.6299	12.4836	11.6095	10.89	8.6022	12.3993	7.6036	10.0875	6.9551	8.8179	11.0673	11.9775
9.6875	754.535	21.4124	51.8059	50.4143	11.8893	11.0268	29.9863	10.223	10.8724	26.813	10.9091	16.3253	10.6909	15.049	19.7552	11.6635	12.2952	15.3228	37.0403	8.1678	47.7446	18.1545	10.6835	20.0505	17.684	24.7271	27.4935	26.0294	13.8664	27.2796	17.8949	15.5719	21.0022	8.216	22.0027	33.8702	16.4467	17.721	20.5928	20.5107	30.761	51.3145	31.4608	9.2954	8.6271	12.7366	11.457	25.8571	25.28
10.0061	753.454	0	4.7499	0.637	1.1097	1.7817	0	2.9711	1.5534	0.9704	1.2016	0.8279	1.6428	1.3596	2.6423	2.9241	0	0	2.3448	0	0	0	0.6525	0	1.2161	1.6839	2.2047	0.9933	0	0	1.3176	0	0	0	1.7867	0	1.619	2.6372	1.604	1.2923	1.4406	0	0.7049	1.0725	0	0.9905	1.453	1.3146	1.8324
12.7386	752.694	0	0	0	0	0	0	0	0	0	0	0	0	0	0	0	0	0	0	0	0	0	0	0	0	0	0	0	0	0	0	0	0	0	0	0	0	0	0	0	0	0	0	0	0	0	0	0	0
11.5986	752.594	16.757	33.1262	24.302	24.7743	16.6664	15.0945	25.0472	22.9814	32.2807	17.3388	15.224	22.2783	15.3928	24.3575	12.9303	21.7398	20.4192	22.4317	16.5327	30.3252	25.2065	16.2534	23.699	10.2098	19.5645	17.8681	14.0035	15.9559	14.7099	18.2327	13.5984	28.765	16.0704	21.5089	42.704	14.0107	20.5772	24.4439	20.7244	25.8403	20.7807	23.8163	23.476	21.3635	14.4481	12.9594	19.442	17.3876
12.532	752.562	4.7372	4.0994	3.0293	0	0	3.7913	0	0	5.1628	0	3.1288	3.8013	0	0	4.8627	5.22	0	2.521	2.1923	0	0	0	4.7915	3.667	4.3889	6.0151	2.706	4.7827	5.8924	4.4868	0	0	1.7105	2.183	0	3.2968	2.2723	3.1128	3.143	0	3.2978	3.4078	0	0	0	0	0	0
10.0343	752.487	0	0	0	0	0	0	0	0	0	0	0	0	0	0	0	0	0.72	0	0	0.5972	0	0	0.3997	0	0	0	0	0	1.0689	0	0	0	0	0	0	0	0	0	0	0	0	0	0	0	0	0	0	0
10.6347	751.522	8.6319	0	0	8.8431	0	2.7251	0	0	9.7091	5.9402	3.2035	0	5.9575	6.0293	3.8277	3.3782	6.0003	0	0	0	0	5.4583	0	0	7.1523	10.1911	0	0	0	5.5617	5.0746	3.8504	6.5663	6.4901	0	10.4351	7.5178	7.8308	4.2083	8.3926	0	3.1098	3.3402	0	4.5258	2.5789	5.0318	6.4409
9.856	751.444	0	4.0112	0	6.4453	0	4.7337	0	0	6.3612	0	2.1905	3.8541	3.164	3.0966	2.6591	5.9787	0	5.0955	4.5164	5.3087	8.6522	0	0	2.3374	0	5.153	0	4.9547	0	0	1.4513	3.9472	0	0	6.503	0	0	2.9592	2.0205	3.8917	0	0	3.3004	5.0351	2.5456	0	1.3358	2.5909
10.9855	750.581	6.9841	15.2678	11.1788	9.537	8.1775	7.9715	12.4168	10.1438	15.5752	8.0865	6.3489	8.5378	8.4698	9.6398	5.4947	10.0479	6.9839	11.2814	6.4847	15.0686	11.7047	8.8608	9.9976	6.139	7.0825	7.0035	7.7886	7.1944	6.2233	11.1917	6.1812	10.8804	0	7.2861	15.9684	7.568	10.2618	12.2127	6.2624	11.1204	8.9713	11.8567	10.6609	10.9998	7.4436	4.8701	8.1303	9.4459
10.2033	750.554	0	4.7691	8.2282	0	2.7175	0	1.25	0	0.7169	0	0	0	0	0	0	0	0	12.2956	1.7776	0	0	0	0	8.3795	0.1491	2.2876	9.5812	0	0	0	0	0	0	0	4.0884	0	0	10.1009	0	0	17.9664	0	0	0	0	0	4.8266	0
9.8235	749.668	0	2.1805	1.9171	2.9562	0	2.2788	2.7881	1.8466	1.925	2.6782	1.8453	1.6774	2.0032	2.1569	0	0	0	0.8914	0	0	0	0	0	2.329	0	1.539	0	2.0199	3.2608	0	0	0	0	0	0	1.4042	0	1.2938	0.869	2.2008	1.3352	1.3607	2.2623	6.5351	1.6268	1.8954	0	0
10.3433	749.509	11.0095	12.9382	8.9372	7.2221	10.6726	9.4082	11.0275	9.1235	8.9051	5.8359	6.6193	7.6906	6.4895	7.0199	9.1366	7.9156	7.9784	11.4539	6.9656	12.9477	5.1649	5.6097	9.0431	6.1999	10.0189	9.2797	6.2205	7.3091	7.5043	7.6286	7.7481	7.2148	7.3393	8.2465	8.7158	11.7449	12.3604	7.4328	7.532	7.951	10.5685	7.7778	7.5976	7.4901	6.7284	4.8718	8.2776	9.7737
9.0806	749.34	4.3225	4.5187	0.775	0	1.9482	0.5242	1.234	5.0023	9.3464	0	4.8803	5.762	4.3563	5.431	0	0	0	0	0	0	3.5303	4.5093	7.1931	3.6684	0	3.9666	3.7374	3.7987	2.3565	0	4.9951	0	3.0208	4.5535	0	2.3989	0	2.1338	2.1182	5.7133	9.3908	2.5809	0	2.5711	0	0	0	0
9.6841	762.525	3.6166	5.6722	0	8.3841	0	1.9697	2.4644	1.1367	7.9214	0	0	0	0	0.9965	0	0	0	2.2388	1.9444	7.484	0	0	0	0	0	0	0	0	0.2716	0	0	1.7316	0	0	0	1.2211	0	1.5622	0	0	0	0	0	0	0	0	0	0
10.1648	761.592	9.3291	17.6359	7.6852	11.3466	9.0192	5.9202	6.2213	7.0195	16.138	10.7424	8.8243	9.528	8.3798	8.9019	7.3813	9.6957	13.014	12.44	6.9403	14.6979	11.514	9.1608	10.9594	10.7935	10.6648	11.5805	10.7477	7.4155	14.2698	12.6644	8.2337	16.6996	10.3809	10.7271	19.6646	8.832	8.9992	15.155	8.1859	14.9055	10.5521	17.8736	4.804	5.8307	9.4852	9.6707	11.1006	10.596
12.7899	761.592	95.5198	101.434	91.0235	103.117	71.6431	77.2973	70.7879	86.6132	85.008	83.8143	54.5915	56.1806	55.0685	91.3773	65.2254	64.9399	66.6788	60.8897	62.2896	85.5835	84.3046	79.6276	86.2081	47.1504	60.555	57.1506	39.1581	55.8405	53.8931	50.4409	40.6121	61.4552	39.9729	48.8478	67.7049	64.2308	62.2612	51.3218	61.759	58.5579	46.3948	43.7924	48.5926	60.2841	36.6017	34.0193	48.798	55.2392
9.5875	761.528	0	0	0	0.4247	0	0	0	0	0	0	0	0	0	0	0	0	0	0	0	0	0	0	0	0	0	0	0	0	0	0	0	0	0	0	0	0	0	0	0	0	0	0	0	0	0	0	0	0
9.7809	760.563	2.8916	0	2.7828	0	0	0	0	1.8116	5.8698	0	0	3.6229	3.6775	2.572	0	2.8365	0	4.1356	1.474	0	0	2.4612	0	2.3914	1.8966	4.4935	2.8633	0	0	3.7919	1.7885	0	0	2.8092	4.9547	2.0085	0	5.9514	0	0	0	5.2675	2.8651	0	2.8518	2.6084	2.5144	0
10.9319	760.524	0	8.9596	11.415	5.2118	4.8689	8.0048	9.7102	5.7642	9.3295	6.9261	7.0717	11.0636	6.9095	10.7373	8.4923	13.3915	12.2238	7.7552	4.9101	8.4573	14.9402	6.098	8.4919	10.7041	13.8506	10.808	9.0389	9.016	10.5765	7.9612	9.5492	9.8834	11.2059	10.1385	14.8748	11.0991	7.5541	7.5196	11.886	7.1527	8.5383	9.8433	8.3916	8.9737	8.8323	6.7634	6.4898	9.1003
11.6358	759.574	8.6272	12.6142	10.1194	9.4101	7.2098	6.7074	6.7456	6.3904	14.2791	7.5456	5.2354	7.967	8.5288	6.6305	5.9749	9.2432	7.5888	11.783	6.334	11.3504	7.3786	7.462	8.5196	5.7621	8.5394	8.5527	5.964	5.727	7.4663	8.2369	6.9413	9.427	5.9474	8.4993	12.0972	7.8329	8.9476	10.832	6.791	8.9006	7.8159	6.9477	6.1791	6.4338	5.1769	5.6747	9.5883	9.3925
10.4641	758.526	31.3562	51.6357	54.9434	54.5333	34.1533	35.3089	33.0678	41.1731	51.2955	53.5313	32.0781	28.1069	30.9675	61.7954	33.7899	43.5579	43.9596	36.5929	30.1398	51.4572	75.1173	47.4226	51.3014	32.3089	51.1945	40.4983	33.6206	46.3777	36.0809	40.6634	29.8859	50.3122	34.3899	42.8405	57.9268	50.8274	39.0552	49.9836	54.3424	44.4015	32.9908	34.9985	37.8851	37.4473	30.8404	30.3373	37.3334	39.4111
10.9675	757.583	7.2421	13.8352	6.9986	10.4804	5.7756	6.1668	6.8155	5.7325	13.795	8.2169	5.3897	9.145	6.9517	10.0539	4.8815	10.3771	8.6253	9.2975	5.2722	13.0766	9.9793	8.4348	9.346	6.8902	8.3117	8.1177	6.6637	6.8722	7.586	9.1504	6.8834	10.164	6.4024	8.252	16.3772	8.3057	10.965	10.9516	6.3603	9.9811	6.2267	10.3858	6.1394	6.4676	7.412	5.6323	6.2321	10.083
12.6813	756.669	12.2651	14.3887	12.3814	13.2915	13.4289	12.9812	13.0121	13.3804	15.9086	15.102	12.8572	10.7514	13.4742	15.6971	15.033	12.8875	14.7311	14.6247	13.4216	14.9519	16.7693	15.602	14.7362	12.6552	14.0586	12.4152	9.3578	12.1604	11.6331	13.028	10.6189	13.8411	10.0478	10.7741	12.3095	13.5159	13.6736	11.6779	13.3195	12.4289	11.2158	11.8073	11.8782	13.9376	10.2337	10.0934	11.36	11.5297
10.9383	756.553	0	0	0	0	0	2.9097	0	0	0	2.5641	2.2524	3.1996	2.4887	5.4562	3.1224	5.061	0	0	0	0	5.6961	2.1273	0	2.9955	5.0064	3.7732	2.368	0	0	3.0951	0	4.4583	0	2.8468	5.6465	4.1556	0	2.0622	5.1776	0	0	3.3106	2.9322	0	2.6086	2	1.8828	3.5769
10.0576	756.538	21.0309	26.7757	24.2337	36.7382	26.2296	24.3595	28.2263	32.8254	25.6626	33.7572	20.8305	20.3966	25.5626	31.5393	25.4496	29.8184	25.2987	24.522	29.1669	28.7576	29.6414	31.2076	38.9867	18.6866	20.9738	23.2199	23.225	23.1909	21.159	23.6261	17.4664	30.6545	16.7456	19.4609	17.3486	19.1519	26.401	16.6018	23.4882	17.7133	24.5862	19.2139	21.0179	31.6448	17.8762	16.947	20.1824	14.3862
10.3546	755.485	9.4797	11.8064	7.6507	5.2347	9.1429	8.2349	11.3467	9.1246	7.9801	0	6.9449	7.1773	5.885	7.7886	11.432	6.2347	9.9153	9.7796	8.6517	15.0968	4.7945	6.5752	8.5451	6.3155	9.679	10.1581	7.1046	5.8197	7.311	8.303	7.3907	6.6461	6.7074	9.6629	9.1747	11.8369	13.93	8.929	7.149	6.0733	9.4209	5.8536	8.6699	8.3849	6.078	6.5445	9.0552	9.8517
12.5577	754.627	9.1985	10.6571	8.4939	10.4269	7.0552	9.1196	8.7243	10.5975	12.1984	9.2877	6.2622	0	6.7499	14.1541	7.9918	8.4159	6.9283	8.4698	8.7216	12.3366	11.1426	13.8031	13.5497	5.8985	9.0453	7.5749	0	8.3542	6.8605	6.9047	6.1756	11.6899	5.6018	6.8775	10.3996	7.7795	10.0637	8.8681	9.8409	10.1655	8.1196	7.272	7.3425	10.2837	5.8796	5.6109	8.3393	10.7801
10.2438	772.561	0	5.3124	0	0	0	0	2.7692	0	5.1129	3.1612	3.11	2.5006	4.5068	0	2.374	3.504	0	5.6034	0	5.3309	4.9333	2.5333	0	3.7501	0	3.4597	6.1417	0	0	4.7446	1.9077	4.8658	0	1.8349	4.393	0	0	5.6285	2.2452	4.2438	5.7526	5.6628	2.621	0	0	2.824	3.7364	3.4929
9.7126	772.544	0	10.0928	12.151	17.0101	5.0545	4.1898	7.6025	6.8962	31.0394	10.3402	2.5313	9.4957	0	6.4238	3.8552	8.1729	7.04	6.0572	0	0	8.2265	19.0189	16.8997	0	8.1009	8.043	5.2676	4.7673	5.9072	14.9939	0	9.5424	0	0	11.0805	16.0123	3.9965	14.2909	9.9473	6.8589	4.4186	0	5.9792	9.9586	0	0	5.5658	0
11.3024	771.603	0	5.7196	0	0	0	2.4252	0	0	10.0081	0	2.0936	0	4.919	4.0496	0	4.0706	5.0109	5.9561	0	6.9691	4.6231	3.8964	0	2.7287	5.1515	5.4702	1.8896	0	0	6.2251	0	5.7819	0	0	6.7007	3.3093	4.6454	8.4096	0	5.4691	0	5.2979	1.4088	0	0	2.5488	3.5896	5.0731
9.635	771.535	6.7687	0	0	26.7008	0	8.5634	0	0	0	23.662	6.6458	12.518	0	0	6.9796	10.7142	0	0	7.8781	0	0	0	0	4.9372	0	17.8858	0	9.3201	0	22.895	6.0266	17.7601	0	7.6734	11.4596	0	14.2077	0	13.4451	13.2612	10.1883	4.87	8.805	0	6.749	0	12.7868	0
10.5186	770.576	5.3599	5.1015	6.1986	0	0	0	3.2406	0	6.4198	3.7165	4.3172	3.5057	4.7377	4.5882	3.7005	4.9832	5.3671	5.2384	0	5.232	0	4.2835	0	3.8005	5.8192	5.9941	4.6049	0	0	4.7919	2.5871	4.8783	0	4.5536	6.5537	4.9644	0	5.235	0	4.2382	0	5.5277	0	0	3.3398	3.4599	5.0773	4.8374
9.5944	770.526	12.393	38.8246	20.0195	50.7643	13.6959	9.1464	16.2676	19.1497	117.512	40.0145	9.4417	21.443	46.0029	15.3588	9.2026	16.8921	21.7838	19.0321	7.7286	29.0113	23.972	60.4448	37.5281	10.9711	15.9902	33.0764	19.7843	12.2288	21.412	42.239	9.025	25.0105	9.5943	8.5479	23.511	44.687	13.9597	32.842	24.0393	18.375	18.0116	25.8821	12.3513	17.4058	10.3553	13.302	19.1824	19.5296
9.6887	768.542	0	0	0	0	0	1.0966	0	0	0	0	0	0	0	0	0	0	0	0	0	0	0	0	0	0	0	0	0	0	2.4228	0	0	1.2438	0	0	0	0	0	0	0	0	0	0	0	0	0	0	0	0
10.685	767.56	0	8.073	7.4882	0	0	0	2.1602	0	0	0	2.2283	1.854	1.8921	2.8315	2.6129	2.9079	0	4.9472	0	6.7143	0	1.7638	0	0	0	3.1183	5.2096	0	0	0	2.3732	3.1611	0	3.0986	6.5483	0	0	0	4.4802	3.8388	8.5687	8.268	1.6117	0	2.4073	0	6.7916	3.8909
10.1765	766.543	0	6.3252	0	3.2587	0	3.4491	1.1265	0	10.1646	0	2.3525	4.4936	0	1.7377	0	3.11	0	6.6623	0	0	0	3.3127	0	0	0	0	4.3943	0	0	0	2.2895	3.8736	0	3.0203	6.046	6.8325	0	6.2168	2.8584	4.0693	0	3.0678	0	0	0	0	5.8307	3.9888
10.2048	765.546	0	0	0	0	0	3.4699	0	0	0	0	1.4681	0	1.4429	0	0.6989	1.5804	0	0	0	0	3.6049	0	0	2.0353	0	2.3774	0	0.8749	0	0	0	2.9092	0	1.4923	0	0.0523	0.8902	0	2.5384	0	0	0	1.1699	0	1.8049	0	0	1.4648
10.7859	764.584	13.0145	14.4969	12.3196	11.1242	8.452	8.0258	7.4415	8.0028	20.884	10.3584	8.4887	8.9028	8.71	6.8882	7.3597	10.2126	10.4565	13.0685	6.3684	10.884	13.4381	10.0221	10.824	9.1482	8.7425	12.2681	9.0126	6.9578	11.4262	11.4902	7.3196	16.2656	8.01	9.0413	16.2107	9.4057	8.3036	14.2994	7.4157	13.5267	14.115	13.9708	7.6636	0	8.3816	11.6528	9.8912	9.8016
9.959	764.556	12.3912	15.1169	16.5418	14.1927	13.0855	16.0943	12.2383	14.5481	11.1798	10.9258	8.5753	9.9945	10.4754	13.208	9.6817	12.2604	12.5145	10.7668	12.074	15.2165	6.5005	13.6892	14.7167	9.9272	6.9784	9.1495	7.4566	12.5381	10.7615	9.0718	7.9832	7.1862	8.8274	7.6379	9.9412	9.9393	10.5009	7.8191	8.69	9.9061	7.8405	8.1081	8.5748	11.9838	7.4756	7.7919	9.6095	7.6156
9.3544	764.515	0	0	0	0	0	0	0	0	0	0	0	0.1901	0	0	0	0	0	0	0	2.7859	0.7462	0	0	0	0	0	0	0	0	0	0	0	0.5642	0	0	0	0	0	0	0	0	0	0.3624	0	0	0	0	0
9.985	763.544	6.2766	11.774	18.5623	0	0	11.8724	0	0	4.6682	0	0	0	0	0	5.9292	0	5.4984	14.0289	0	9.4305	0	0	3.4295	0	9.5087	5.6041	8.468	3.9523	3.94	4.9598	0	6.3546	0	5.4566	5.9001	0	4.2325	10.9713	0	7.596	22.3588	7.1878	0	0	0	0	6.3793	0
10.6219	762.571	0	11.3294	8.5498	0	4.7419	6.6357	0	0	7.3453	0	5.5122	0	4.1616	0	4.6641	0	0	9.2767	4.9003	8.5492	8.2886	0	0	0	0	4.1593	5.3683	3.4728	6.591	7.615	0	9.4998	0	0	6.9025	0	4.8886	8.4435	4.5103	7.8185	10.4783	5.5664	4.2282	0	4.4549	6.0158	5.9414	4.3466
12.5218	778.575	5.9476	6.7979	8.0093	0	4.7071	0	0	0	9.7412	0	5.4534	7.7179	0	3.0274	6.7118	11.4563	3.1887	4.5874	4.3243	2.6342	5.4276	0	2.0237	6.3599	6.6171	9.4751	5.4213	0	8.1985	9.0982	5.2663	6.1733	0	5.3687	6.5119	4.2601	0	6.0088	8.0365	6.6618	4.9253	7.5191	4.127	0	0	4.8899	5.272	4.9567
10.3398	778.556	0	0	0	0	0	34.3319	0	0	0	0	0	0	0	0	27.525	37.8413	0	0	0	0	46.359	32.8785	0	0	31.728	0	0	24.189	31.9659	0	27.357	41.4829	23.2805	31.3801	0	0	33.5076	0	0	0	35.2478	47.5716	29.8626	26.9045	29.7533	26.1834	0	0
9.6274	778.534	93.3243	204.202	447.726	31.3061	41.3514	227.492	40.3258	41.0854	89.5227	25.4277	46.1947	43.6563	33.7091	52.5626	56.049	47.1576	54.6864	270.518	27.9295	242.94	64.5482	23.7446	91.1025	52.2968	115.389	87.0416	88.391	41.4833	77.3023	91.5394	51.2623	99.2157	30.8716	82.5533	94.2964	61.4084	56.4529	138.05	52.109	113.261	422.376	83.007	42.5725	30.0513	33.4329	37.9058	71.4056	66.1936
8.9816	778.493	0	0	0	0	0	0	0	0	0	0	0	0	0	0	0	0	0	0	0	0	0	0	0	0	0	0	0	0	0	0	0	0	0	0	0	0	0	0	0	0	0	0	0	0	0	0	0	0
10.6677	777.615	0	9.0365	0	6.0162	7.6608	2.6818	0	7.4346	10.5197	2.9286	2.825	8.8147	4.2964	0	2.4391	3.6955	0	4.8458	7.3482	7.5751	0	0	6.5983	3.104	0	3.5616	3.0246	0	0	1.9211	1.9164	4.442	0	2.939	5.768	1.4323	0	1.6842	2.9156	2.3441	0	6.586	2.3042	0	2.5986	2.6982	3.114	5.1202
9.9645	777.562	16.7246	13.4127	0	24.0252	14.466	17.1876	16.6581	16.0475	0	0	5.8414	17.8386	0	0	17.66	0	16.3756	4.799	15.291	15.5005	34.2832	0	0	19.6992	0	19.8587	0	21.9344	23.1772	0	0	25.8735	0	0	0	0	18.4077	0	22.1333	0	11.4456	18.8598	14.1349	15.9374	0	0	0	13.0368
10.0048	776.543	0	0	29.8774	32.2121	0	16.181	13.1624	0	33.6092	31.586	35.9581	7.4214	27.196	37.9008	12.3532	31.3877	0	0	0	0	52.978	34.1047	31.511	27.997	38.4907	29.1662	10.1681	35.121	29.6984	15.6567	28.8915	37.8939	0	35.1468	25.9571	22.4982	17.4989	17.7156	33.6235	30.8391	5.602	24.5919	19.8815	0	44.9288	33.7455	10.1471	15.6725
9.4368	776.499	0	0	0	0	0	0	0	0	0	0	0	0	0	0	0	0	0	0	0	6.2745	18.5868	0	0	0	0	0	0	0	0	0	0	0	0	0	0	0	0	0	0	0	0	0	0	0	0	0	0	0
12.8176	775.598	0	0	0	0	0	0	0	0	0	0	0	0	0	0	0	0	0	0	0	0	0	0	0	0	0	0	0	0	0	0	0	0	0	0	0	0	0	0	0	0	0	0	0	0	0	0	0	0
10.4105	775.597	73.1827	100.842	50.0524	77.1077	70.7881	45.6181	40.8872	69.2553	145.641	72.8634	62.7812	64.8641	62.379	57.5184	44.2457	65.2006	68.7873	92.596	64.652	90.4378	63.1411	64.1081	81.3783	60.4695	49.4242	85.8036	80.1997	47.2426	69.8939	85.8371	47.4328	75.0863	59.1079	57.0277	111.083	63.2137	76.6751	95.9325	48.5642	101.245	54.5396	90.3924	36.4299	33.9897	62.1941	50.2604	61.3345	69.098
9.6376	775.549	0	0	0	0	0	0	0	0	0	0	0	0	0	0	0	0	2.6683	0	0	0	7.8308	0	11.8479	0	0	0	0	0	8.1732	0	0	0	2.0141	0	0	0	0	0	0	0	0	0	0	3.5776	0	0	0	0
9.7412	774.523	19.0508	15.4493	13.3139	26.904	11.6332	8.5244	11.4022	9.5708	39.0375	22.0511	21.4294	12.3601	35.3203	16.5247	5.6666	12.8433	5.437	13.1608	9.5587	16.6322	17.0851	28.628	26.7829	20.4734	18.0807	28.0608	10.0355	15.3927	21.735	12.6815	19.8874	15.3163	5.18	26.2662	15.688	12.848	21.1637	14.3616	14.2196	24.0531	9.9705	9.3899	16.0026	8.2722	15.3639	13.4277	11.2047	25.4277
12.0663	773.601	0	0	0.3744	0	0	2.2315	0	0	0	0	1.6269	0	4.6418	4.0716	1.2654	3.1479	0	0.9232	0	0	2.4308	0	0	0	0	2.8899	0	2.2399	0	0	0	4.4548	0	0	0	4.1122	4.6226	0.4392	3.4331	0	0	3.842	2.452	0	0	0	5.215	5.0775
10.0002	773.58	26.726	31.5646	20.9047	26.4076	26.8759	19.4783	18.9626	24.2264	32.4938	24.7811	26.9705	29.7188	22.7115	22.3414	17.9075	24.5756	23.0805	35.7412	23.4559	33.3071	22.8689	17.6418	24.4949	28.0029	19.4459	30.457	37.7847	20.4896	27.2867	38.1612	20.1866	27.587	21.6452	24.8414	45.6295	28.3761	33.4128	41.0979	16.9292	37.9137	22.5077	40.7583	19.9359	16.7722	27.9653	23.2894	26.3718	32.0296
9.9329	784.589	0	21.9858	0	0	0	17.2813	5.5826	0	0	3.6904	4.8414	0	4.239	11.9539	8.3705	0	11.6932	0	0	0	10.1312	0	5.5259	0	0	7.9758	0	11.3474	0	0	6.0493	9.8007	4.5349	9.7658	0	5.4762	9.9681	0	15.5034	0	19.9324	0	5.0263	0	4.8509	0	0	0
10.4928	784.58	32.7806	55.8816	41.4083	43.7394	32.9809	30.7262	30.9546	42.9875	50.5983	47.0243	33.5849	29.4722	35.2839	44.1293	31.6328	42.1559	41.8791	36.5208	33.4375	50.026	49.9932	44.8947	40.9889	29.4574	47.2566	44.195	30.9485	34.0719	39.9711	42.3568	24.8319	46.974	35.7586	31.9115	57.5678	49.3909	41.3028	46.8794	40.4126	38.1694	29.3022	42.5501	27.8361	34.8454	26.0888	28.9036	39.1964	42.3647
10.9499	783.604	7.2895	14.7326	9.2639	9.4589	8.4746	8.5051	10.6428	8.6269	11.9155	9.3845	6.1264	9.1775	6.6887	9.0786	5.6773	10.4374	7.38	11.232	6.6104	13.6333	9.4881	6.6239	8.2453	6.6784	7.4064	8.0003	6.5579	5.686	7.2547	10.6145	6.574	10.0794	5.2756	8.3872	16.0182	9.449	10.2924	12.8891	7.0485	8.865	8.4166	11.8152	9.2159	7.7968	7.9911	5.0969	6.2677	9.851
9.9278	783.574	17.745	0	0	7.9924	14.2443	0	0	11.4892	15.3174	0	0	0	0	0	0	0	0	28.5636	7.3023	0	0	0	0	22.4311	22.3209	0	30.0029	0	0	0	14.4227	0	0	20.7798	31.7512	12.341	0	17.5294	0	22.4523	0	32.8833	0	0	0	0	0	21.0428
10.4633	783.559	0	2.6632	0.5932	0	1.9352	0	2.0327	0	12.5283	2.9153	0.7061	4.1949	5.5999	1.8038	0	2.3143	0	0	0.2266	0	0	8.282	0	0	0	5.1549	3.3386	0	0	5.2462	0.9681	2.0906	0	0.3893	0	9.5967	0	0	5.1176	1.0051	0	3.9753	1.261	0	1.9913	0	3.4933	1.8154
12.7827	782.697	3.0468	6.2333	2.7401	6.224	0	0	0	0	0	0	2.9006	2.1576	0.1498	6.1324	0	3.5541	0	0	2.9274	4.0361	4.3467	0	5.5918	3.6819	0	3.6696	2.1339	0	0	2.7202	0	0	0	0	0	4.346	0	0	0	4.8011	3.0894	0	3.1615	4.4886	0	2.8634	3.1191	0
11.4085	782.647	11.6748	20.0666	29.7821	10.9536	8.1506	19.3056	9.824	7.4311	30.8528	13.238	9.473	13.0066	16.6265	9.2429	13.3351	16.2277	18.5225	18.8135	5.6683	21.0732	14.9883	12.5584	21.3059	14.4529	13.8461	15.6553	16.9954	9.4764	15.699	20.225	11.8012	20.7973	11.2184	11.7363	28.304	13.2995	15.6188	20.6335	8.8801	15.8886	24.1217	23.1814	10.7252	9.5825	11.6628	12.4268	11.1292	19.4496
9.8787	782.565	45.2259	95.9988	94.3333	24.0592	28.9379	58.1465	24.3468	26.3145	37.8928	17.1045	29.396	24.4461	27.4971	42.6842	31.4993	31.9974	43.5517	56.1856	18.1458	87.4734	38.6438	17.3129	26.458	51.8017	50.7337	53.2896	62.9467	37.5367	60.2324	38.8752	34.5092	42.1541	24.2307	46.3245	78.1027	30.6389	41.6241	39.4888	52.7131	48.6717	88.1539	85.3831	18.7477	18.7013	26.6176	23.2081	70.8241	52.0859
10.3053	782.492	0	0	0	0	0	2.0795	0	0	0	0	1.5731	0	0	0	3.6935	0	0	0	0	0	1.5334	0	0	0	0	2.9484	0	2.674	0	0	0	2.0873	2.2492	0	0	0	5.3737	0	2.4878	0	2.6962	0	3.0756	0	0	0	0	3.2293
11.6391	781.613	0	0	0	0	0	1.9611	3.6301	0	0	3.2296	0	3.6137	2.4961	0	0	0	0	0	3.0224	0	0	3.1279	0	0	3.2805	0	2.7575	0	0	3.1244	2.5196	0	0	4.996	9.4389	2.9729	0	0	0	4.0742	0	0	0	0	2.7398	2.2452	3.8623	3.0444
10.1005	781.531	0	0	0	0	0	0	0	0	3.2925	0	0	0	0	0	0	0	0	0	0	0	0	2.5549	0	0	0	0	0	0	0	0	0	0	0	0	0	0	0	0	0	0	0	0	0	0	0	0	0	0
12.6612	780.598	5.8284	6.8326	5.0233	0	3.9584	0	0	0	5.9224	0	2.6748	4.6566	0	0	2.5327	3.4989	3.5494	3.9842	3.717	4.3306	0	0	4.0863	0	0	4.7955	2.2059	0	2.9603	3.9213	0	0	0	3.1165	0	2.4784	0	3.4914	2.1761	0	3.0874	3.2277	0	0	0	0	0	0
10.8158	780.598	2.1381	2.6207	4.1164	0	0	0	2.2159	0	0	1.146	0	2.4637	2.3579	2.9091	1.8715	3.8331	0	4.0642	1.3198	0	0	2.9437	0	2.7895	0	0	2.3233	0	0	2.7521	1.9218	0	0	2.125	4.8828	2.2775	0	3.9114	0	4.1791	4.8122	5.7256	3.4544	0	2.4418	2.9028	2.6104	3.259
9.6456	780.542	0	0	0	12.0883	0	0	0	0	0	11.8093	20.9593	0	16.3972	0	0	0	0	0	0	0	33.1449	12.0104	19.3715	0	0	33.3989	0	0	37.124	0	0	0	0	0	0	0	26.8702	0	0	0	0	0	21.7801	11.9863	0	0	0	0
10.0192	780.524	0	0	0	0.2615	0	0	0	0	0	0	0	0	0	0	0	0	0	0	0.1972	0	0	0	0	0	0	0	0	0	0	0	0	0	0	0	0	0	0	0	0	0	0	0	0	0	0	0	0	0
10.2339	779.475	0	0	0	0	0	1.4684	2.9339	0	2.2905	2.3937	2.1097	4.7758	2.0158	1.1905	1.7614	3.9292	0	2.8498	0	0	0	2.4056	0	1.6152	3.0662	5.0816	1.207	0	0	2.1009	1.9017	2.4839	0	3.1032	5.3352	1.3629	0	3.2632	0	2.7509	0	3.1254	3.0379	0	3.11	1.6313	1.686	2.1293
9.6791	792.548	8.0527	19.0387	18.8307	0	0	12.4475	0	0	6.0677	2.0853	4.4476	0	0	8.9154	7.7178	5.2198	7.1652	12.7063	0	16.5065	8.324	0	6.7089	8.4697	8.1302	9.0801	8.0833	6.7892	11.6732	7.7464	0	10.5266	4.7076	7.1274	19.428	0	3.9388	9.9679	9.8515	6.1966	17.09	18.1635	2.2374	0	0	0	11.4631	6.6285
10.5062	791.567	7.8873	19.5699	30.5646	0	7.1904	17.538	5.4537	5.8052	7.2427	0	6.2864	5.5798	4.6293	5.5888	8.6852	6.665	7.7926	17.6408	5.1211	15.9569	4.7317	2.9379	6.7948	9.7159	15.4079	10.8509	14.4414	6.2305	10.0427	13.3118	8.2708	9.4871	6.5779	10.6915	10.484	5.8788	8.5684	15.2708	8.5191	11.8296	21.0292	13.6751	3.4196	0	6.0346	6.1773	13.0304	11.0727
10.7715	790.597	22.698	34.3741	27.3228	20.0839	16.0353	16.9016	24.2117	14.9247	36.1147	17.7241	17.3902	16.8484	14.4134	18.3551	14.397	20.9802	19.5732	25.8349	11.8785	27.0479	28.3343	15.5492	17.4928	16.9184	17.7587	20.7073	15.0049	14.6741	19.3359	21.4193	13.9223	29.692	13.7035	18.055	40.1107	13.8314	18.2163	26.5325	18.0896	29.3967	26.0331	32.9949	23.9274	17.4149	16.3748	17.7988	17.144	18.8069
10.1792	790.564	0	14.6631	16.543	0	6.0238	0	8.1168	0	17.9853	0	7.3699	0	7.6089	19.5919	0	8.4752	7.2252	11.7876	7.1518	0	25.2091	10.0912	0	10.6879	17.2289	10.7583	7.2001	12.727	13.5489	12.2357	10.9208	18.538	4.7039	17.3986	0	0	0	0	17.6375	13.7101	0	14.986	7.2129	0	9.7872	11.4347	10.0522	10.5725
9.5224	790.531	1.4455	2.8347	3.7905	0	0.6857	2.1777	0.5022	0	0	0	0.8086	0	0	1.2047	0.4329	0	0	2.179	0.7213	0	0	0.5599	0	0	1.0462	1.1776	1.3296	1.7224	0	1.8489	0.471	1.9214	0	1.8907	7.7057	0.6941	0	2.0225	0	2.0019	2.4828	6.603	0.8154	0	0.8024	0.3296	1.6675	0
10.6608	789.607	11.1431	0	0	13.5323	0	7.4518	0	0	20.9002	11.7966	9.8566	9.56	9.9992	11.9306	7.6363	10.7291	9.5915	0	6.7747	0	0	9.2745	13.0481	8.3856	0	10.5193	0	9.0877	12.2206	10.7989	6.3555	15.8111	7.7168	8.2978	23.9594	8.559	9.585	19.2629	9.9103	15.8852	0	16.1343	9.0487	0	10.2343	0	10.3843	11.2657
10.1414	789.551	21.3426	34.997	38.5866	23.7589	23.8149	0	23.6466	29.46	0	25.6265	0	18.6235	0	0	0	25.0622	0	31.3807	26.1757	0	0	0	0	18.8421	25.2881	0	23.824	0	0	25.1538	0	0	0	0	21.2188	22.4965	0	22.3171	0	0	0	21.3232	0	0	0	17.3667	23.8481	18.0596
10.6481	788.588	6.8851	22.4164	12.3143	6.178	8.9949	8.8758	13.7454	8.7735	12.4982	6.3805	11.7578	7.5587	8.0986	7.4405	9.0845	9.9962	8.2397	17.0757	6.6835	13.899	15.3413	5.4499	6.7457	8.2841	6.8638	6.1275	11.0467	8.1797	10.4273	13.1384	7.5253	17.4879	6.5212	8.3346	17.3187	0	6.8572	13.6201	10.0772	16.0079	15.4539	16.4811	13.641	10.2781	8.2226	9.0623	9.6565	10.4518
10.0709	788.535	37.9174	48.7159	45.0629	53.8623	48.6158	42.5775	43.1804	54.9941	37.2993	59.0277	39.2808	40.1971	45.8708	55.9184	47.9593	51.4712	46.9826	46.7833	49.6894	45.5553	49.1874	49.1462	68.4406	33.1742	38.341	38.0149	45.1798	39.8488	30.1902	37.4304	33.2448	46.8272	35.6991	33.3755	37.0333	34.5309	40.9202	34.5284	41.2781	35.9764	37.7951	32.0478	32.9267	53.7833	33.4546	32.4462	36.263	30.2457
12.4475	787.596	0	0	0	0	0	0	0	0	0	0	0	0	0	0	0	0	0	0	0	0	0	0	0	0	0	0	0	0	0	0	0	0	0	0.2504	0	0	0	0	0	0	0	0	0	0	0	0	0	0
9.9409	787.52	0	0	0	0	0	1.3212	0	0	0	0	1.2194	0	0	2.3632	0.8332	0	0	0	0	0	0	0	0	0	0	2.8102	0	0.5209	0	0	0	2.2922	0	0	0	0	0	0	1.4817	0	2.1732	0	1.3029	0	0.8701	0	0	0
10.9347	786.596	10.3166	11.6584	14.981	7.1441	7.6873	10.5678	13.4567	8.9838	12.388	7.7623	8.2259	13.114	9.4224	15.1797	10.6083	16.2962	14.9955	8.847	5.545	11.7358	18.0415	10.3275	11.2678	11.5709	16.752	14.3482	11.2709	11.8336	12.6582	9.3169	10.764	12.874	10.8197	12.9146	16.7036	13.3054	9.7447	10.4175	15.5254	11.5074	10.0558	12.8446	10.3623	12.1195	11.3945	8.0315	8.8372	12.4262
10.2292	786.563	29.3259	63.9403	47.9616	25.0618	31.9624	30.2146	31.449	32.0563	45.1864	20.0708	41.2662	23.2109	31.1192	26.8235	31.412	27.943	23.2228	66.6633	23.5766	58.1835	50.3913	24.4624	23.8166	39.2852	29.8565	43.1908	53.7712	27.537	44.8281	48.2549	21.2833	50.5912	18.7827	25.1283	46.972	19.1759	24.2006	48.3785	34.2212	55.2045	78.0565	51.6192	29.8219	21.4732	39.3173	31.8415	48.3597	33.3677
11.6137	785.625	16.6468	28.773	23.48	25.2309	15.8049	15.804	17.3303	18.6349	31.4257	17.4356	13.0942	19.7716	16.2255	21.1335	12.3342	22.7804	18.1707	24.717	13.7684	29.0414	23.4202	15.6862	21.2754	11.4477	20.1448	18.9268	13.3701	13.4915	14.1237	17.6698	11.9755	24.1371	12.1786	21.0522	38.0203	15.3659	18.8253	26.7007	18.2627	23.3753	18.4188	20.0599	16.6837	14.12	11.1509	13.7866	18.3628	17.8967
10.453	801.605	18.1419	19.6631	11.9486	15.3219	15.1748	9.996	17.865	15.8715	26.5884	15.4791	14.2845	13.5196	13.7896	13.914	10.3699	16.2351	14.5883	24.5053	13.9588	19.6826	11.9321	13.6843	15.2945	11.5099	10.9975	18.7744	18.6224	12.9046	14.4754	22.6817	10.7472	16.4242	12.641	12.7691	26.2974	13.7299	20.9457	29.3082	11.8331	25.9479	14.6935	20.493	16.8285	15.1443	16.2276	10.611	13.5621	20.9321
10.7618	800.634	2.0566	2.2322	3.1381	2.825	1.4343	0	3.1214	1.2255	6.3499	2.4606	0	2.958	2.4285	1.6825	0	3.0388	0	2.4114	0.6304	0	0	2.4222	0	2.927	1.6856	3.0672	5.4431	0	0	4.9868	1.6058	2.9482	0	1.8734	5.6881	1.6473	0	0	0	3.6015	0	5.1678	0	0	1.8376	0.9306	1.6156	3.1349
9.8228	800.541	65.8761	81.8218	90.2676	122.322	48.2102	57.8244	78.6144	0	250.438	100.17	53.557	38.1082	104.141	97.0848	43.2767	59.6573	60.4635	68.3161	42.9926	95.3144	91.8077	133.863	129.551	51.6466	86.6209	103.133	0	80.4202	84.2463	55.6646	44.4265	94.6822	27.0593	71.6393	94.2399	100.64	106.568	78.8865	85.1499	80.8994	70.5994	50.2911	96.9236	92.8537	62.7534	58.9682	43.2825	90.2089
12.0489	799.673	0	0	0	0	0.3252	0	0	0	0	0	2.2099	0	4.8622	0	2.202	0	0	0	0	7.362	3.5874	0	0	0	5.2272	0	0	2.7233	0	0	0	5.2646	3.0815	1.9489	0	0	5.8806	0	3.4885	0	4.6186	5.3249	2.6837	0	0	0	5.7404	5.542
9.9175	799.534	0	0	0	0	17.0725	16.9969	0	40.9084	0	0	16.6607	0	0	28.663	13.3603	0	8.1486	14.7128	19.046	16.1479	0	0	0	11.1738	19.2984	0	18.3033	9.6625	0	0	13.3733	0	10.6245	14.6008	38.2736	0	5.8841	0	0	31.6212	15.6222	0	4.9006	0	0	11.7752	26.9695	0
11.2212	798.634	0.4907	0	0.7603	0	0	0	0	0.7501	2.8371	0	0	0.6551	0	0	0.405	0	0	0	0	0	0	1.979	0	0.3601	0	0	0.8987	0.7089	0	2.1415	0	1.5708	0	1.3081	0	0	0	0	1.5561	2.5499	0	3.1744	1.044	0	0.7753	0	1.3196	2.1344
9.776	798.559	42.9256	112.621	64.1617	107.613	48.8789	22.9625	57.0194	80.6168	344.226	86.891	27.0036	85.6275	142.373	50.5307	33.7808	59.1717	87.6608	50.5642	25.7175	83.7788	61.8884	206.19	155.506	40.2624	51.0318	117.78	66.8954	42.1458	70.5574	96.7526	29.0801	73.9749	33.5754	19.3298	62.3037	185.998	54.5894	77.7544	102.269	54.3045	44.1078	78.6851	38.3622	65.5324	31.6222	33.5016	63.1735	69.7096
9.616	798.491	0	7.092	0	0	7.524	3.5294	0	0	12.5649	9.0782	9.7903	6.9515	0	0	0	0	0	0	0	0	0	12.0451	11.86	8.2493	0	14.0945	0	7.1719	10.761	9.6873	0	7.5587	0	15.4741	0	0	12.4933	6.7306	9.8976	11.7061	6.777	6.2192	0	0	11.4355	6.1334	7.3826	15.9689
11.3699	797.654	0	2.5902	1.8117	0	1.7191	0	1.2805	0	5.1215	2.1407	0	0	0	1.9607	0	0	0	3.1902	0	0	0	0	0	1.596	2.7431	0	0.934	0	0	3.659	1.4366	0	0	1.9225	3.877	1.521	0	5.376	0	0	0	0	0	0	2.0914	0	0.856	0
9.6028	797.519	0	14.8215	0	0	0	8.6489	0	0	0	0	9.6948	0	0	10.4338	7.8154	0	0	0	8.7407	0	0	0	20.3967	0	0	0	0	0	0	0	6.7871	16.0344	10.4177	7.1838	0	0	13.9137	0	19.9977	10.3986	11.1455	0	0	20.8748	9.7982	0	0	0
11.7834	796.664	7.2728	12.6837	15.2261	9.4986	3.9051	11.9132	6.1492	4.4161	16.5551	8.2344	6.287	7.8858	10.7969	6.5591	6.3185	8.1353	8.881	11.1077	3.5749	11.6525	12.4739	7.3739	14.927	7.8217	10.8623	12.2271	9.1247	6.1196	9.7127	14.1021	7.1729	13.707	6.635	10.4187	15.4651	9.689	10.2993	15.2577	6.504	11.4621	13.237	15.3696	6.0822	5.3672	7.6827	9.1759	7.1	11.7931
9.596	796.541	9.0793	36.8129	24.9501	36.9046	16.3617	7.5547	24.7812	27.5672	81.0626	27.581	8.7756	24.0565	42.7357	12.0746	10.3569	13.1144	30.3616	0	7.4675	21.9325	15.568	51.4318	38.8585	12.7085	17.0961	24.8169	18.7797	10.4587	18.6343	38.6906	6.8614	23.1824	12.0022	0	0	41.0195	14.5344	0	36.1584	0	17.4284	24.4102	19.6968	30.2623	10.087	0	16.4841	24.2883
10.0847	796.534	0	0	0	0	0	0.7849	0	0	0	0	0	0	0	0	0	0	0	0	0	0	0	0	0	0	0	0	0	0	0	0	0	0	0	0	0	0	0	0	0	0	0	0	0	0	0	0	0.2059	0
10.4756	794.557	3.7792	0	5.8412	4.0971	5.102	5.1316	4.5047	5.1104	0	5.8119	5.5437	6.4163	4.6668	7.2577	5.4446	5.2754	4.9321	5.5317	6.0664	0	5.1398	4.8196	5.1371	4.7936	5.5736	0	4.7609	7.0081	5.7081	4.7397	5.8976	5.3375	4.9927	4.5658	4.7664	5.1116	4.3899	0	7.0611	0	5.5396	0	5.1568	4.5565	5.5947	6.1557	4.8581	5.297
9.5232	794.526	16.642	43.8345	26.9836	40.1223	12.3523	13.1584	16.2159	15.9169	90.6454	32.2303	8.9015	19.4864	31.3726	20.1643	11.6894	22.3817	30.349	30.9149	10.7013	33.6844	29.9981	38.9931	34.0269	15.3563	17.2446	34.1326	20.1466	17.3318	28.6343	43.2138	11.0873	31.0169	12.4326	15.9131	32.4597	47.5078	22.4777	54.4074	17.4436	23.8954	20.9225	16.8606	20.382	24.9273	8.5215	17.4782	20.1091	20.3104
8.997	794.496	0	0	0	0	0	0	0	0	7.6699	0	0	0	0	0	0	0	0	0	0	0	0	0	0	0	0	0	4.9359	0	0	0	0	0	0	0	8.5128	0	0	0	0	5.5508	5.3164	0	0	3.5801	0	0	4.6129	5.8447
11.3847	808.66	9.5449	16.7018	22.7823	11.0049	7.7901	15.4368	16.1597	7.9425	30.1345	11.7289	9.8174	13.8823	13.2341	10.9376	7.8434	14.9319	19.0971	20.0888	7.3966	19.5581	18.5221	12.2597	25.8275	11.6077	15.0549	14.6102	15.3276	10.4105	16.2211	21.6345	10.1913	29.4001	12.4678	13.9697	30.7715	14.3124	13.638	22.6817	11.434	23.9908	24.5718	23.5772	16.2874	15.805	12.7327	16.5874	11.7754	15.2529
9.7975	808.576	0	0	0	0	0	116.682	0	0	0	0	0	0	0	0	22.4144	0	0	0	0	0	23.9312	0	0	0	0	0	0	18.5264	0	0	0	37.4232	0	0	0	0	37.3917	0	0	0	106.74	0	10.3728	0	0	0	0	0
10.3344	808.567	7.9171	12.5595	0	6.5394	7.037	13.5012	0	9.8249	14.315	0	0	0	5.4872	8.1491	18.8097	0	0	19.2179	7.4299	0	24.3581	0	10.429	0	0	0	7.3992	9.3761	0	0	0	0	16.5207	0	0	0	14.1937	0	14.3439	0	11.5156	0	13.0004	8.2166	0	0	11.2213	0
12.6331	807.569	0	0	0	0	0	0	0	0	0	0	0	0	0	0	0	0	0	0	0	0	0	0	0	0	0	0	0	0	0	0	0	0	0	0.4107	0	0	0	0	0	0	0	0	0	0	0	0	0	0
10.3054	807.55	0	0	0	0	0	0	0	0	0	0	0	0	0	0	0	0	17.5353	0	0	9.4447	0	0	0	0	0	0	0	0	22.9164	0	0	0	0	0	0	0	6.6543	0	0	0	0	0	0	11.5145	0	0	0	0
9.2368	807.504	1.1788	1.0507	1.9902	0	0.4488	1.1754	0	0.1782	7.4665	5.123	2.6753	2.4794	5.2301	0	0	0	1.2015	0.794	0.6813	0	3.9508	4.1396	4.6444	1.717	4.8707	3.1793	1.3641	1.4431	1.615	1.9251	2.078	3.0396	0	3.2455	0	1.3925	1.0387	2.8402	0	3.3747	1.4704	1.6193	0.711	0.4909	5.5529	2.1528	0.6072	0
10.8379	806.597	0	0	10.4071	0	0	0	5.7081	0	0	0	0	7.278	0	0	0	7.8728	0	11.6417	0	14.4152	10.9801	0	0	0	0	0	0	5.8018	11.4214	0	8.1488	0	6.5168	0	0	10.4263	11.6346	0	0	0	8.8136	0	0	6.2371	0	0	0	0
9.7885	806.568	163.317	470.534	841.317	49.184	87.5331	586.275	79.2831	80.6905	140.899	38.0611	73.6749	82.1313	55.2112	131.303	156.194	91.8926	181.99	495.868	50.5441	499.133	107.948	35.5877	146.779	195.146	342.557	244.037	353.462	99.9348	268.596	260.956	115.586	236.026	71.5816	260.185	398.731	99.4542	198.245	395.651	130.491	293.018	697.712	363.265	66.2874	56.1834	65.908	72.6598	324.489	221.272
10.4187	804.578	762.474	717.939	1339.35	1026.71	787.406	1050.32	837.812	750.624	1452.3	930.066	827.135	1092.98	940.363	1383.98	736.165	1391.63	946.921	913.418	651.945	674.562	1411.97	849.125	973.386	943.927	1129.81	1099.43	878.121	1161.53	1090.91	987.707	1003.02	1344.47	780.819	1268.61	1190.34	897.814	789.123	1117.36	1164.44	1120.98	866.167	996.473	931.312	718.759	982.887	1029.31	655.421	846.641
9.6476	804.55	113.303	248.295	402.197	43.0726	54.6985	260.624	71.089	55.8948	98.0012	34.5403	60.674	67.688	43.7984	99.7841	64.9418	84.0674	90.12	193.412	34.4138	306.44	120.449	31.0975	85.071	74.2776	132.613	117.802	99.8612	74.2191	114.662	111.145	66.7033	114.639	50.563	97.2257	238.112	80.4236	87.7889	147.213	94.6117	119.853	330.66	258.543	66.2256	54.1379	47.5	51.6006	90.7297	102.401
10.9667	803.627	91.4434	112.354	53.8052	94.9839	64.0228	35.366	35.8905	61.1393	168.309	69.6405	53.5484	59.35	69.8006	67.1923	39.0092	74.0359	73.4424	88.1639	52.1358	82.9517	67.0632	65.5194	68.0746	47.8611	58.1922	93.3344	53.5046	52.4722	64.4905	88.6661	48.9287	79.2576	53.4287	65.0226	105.786	62.9514	67.413	115.961	61.0983	101.869	49.3216	90.8963	40.1182	32.6055	56.7394	47.911	61.0826	74.0477
9.6324	803.556	29.3832	48.9015	24.9647	12.4156	17.4361	18.8946	15.4504	16.1427	33.8757	0	0	24.8128	17.4681	15.4901	12.9831	30.3977	0	38.0043	12.3751	0	0	12.3414	0	13.1876	18.5116	28.8102	17.8052	12.714	0	24.7142	12.2026	32.2798	0	17.8079	48.6604	11.8764	12.4282	32.0413	0	22.4869	0	43.974	15.1806	0	9.5862	13.2013	12.9223	13.3179
10.813	802.574	0	0	0	0	0	0	0	0	12.6281	0	0	0	0	0	0	0	0	0	0	0	0	0	0	0	1.4544	0	0	0	0	6.4957	2.9085	0	0	0	2.6068	0	0	0	0	2.9338	0	7.5897	0	0	0	0	4.6317	0
10.0671	802.56	2439.14	3200.1	2881.39	3050.88	2707.39	2390.77	2474.52	2777.54	3711.3	2881.18	1694.27	2386	2640.44	2754.53	1875.85	2635.52	2234.13	2678.07	2189.7	3039.19	3062.62	2698.89	2940.59	2241.35	2394.21	2623.75	2165.09	2300.89	2493.39	2453.32	1903.07	2998.54	1622.08	2261.11	2999.61	2504.14	2410.87	2814.91	2606.07	2502.25	2329.39	2699.91	2171.01	2106.43	1823.17	2135.3	2196.71	2654.99
9.4718	802.526	0	0	0	0	0	0	0	0	0	0	0	0	0	0	0	0	22.2609	0	0	96.5359	0	0	0	0	0	0	0	0	0	0	0	0	14.0105	0	0	0	0	0	0	0	0	0	0	0	0	0	0	0
11.2777	817.642	36.1564	45.0012	19.0273	37.4122	17.4881	11.9786	9.9993	18.4223	60.304	29.0599	18.623	21.724	26.7097	24.9028	13.0477	27.5268	22.4217	28.7378	14.3451	37.057	28.7353	24.4801	23.7196	18.1011	21.5893	33.8612	18.1994	20.6482	27.0779	38.3758	21.3239	26.189	15.6261	25.4772	45.3437	22.0704	24.1909	46.0716	22.8545	33.4122	15.0721	35.8808	10.96	7.9848	21.8925	15.778	20.1271	24.7831
10.8352	816.611	0	0	4.2144	4.6993	0	7.5079	2.0563	0	8.6996	2.1166	6.7998	0	0	0	0	0	0	1.7205	0	0	1.8642	3.0564	0	2.385	0	0	0	0	0	1.6055	0	0	0	0	5.0834	0	0	0	0	4.6441	11.3366	0	0	0	0	4.1201	5.989	0
10.4956	816.57	65.7982	74.1284	75.054	61.2509	66.3676	55.8511	62.6819	81.5469	78.3263	74.9575	64.3049	61.1215	70.549	59.919	65.3902	79.076	82.7644	67.8761	66.9885	59.8455	48.4418	68.266	57.6761	58.5363	92.1222	83.1539	64.0553	64.3799	75.0256	77.9565	50.764	65.1012	73.8565	63.0983	56.9875	70.0223	72.0198	76.4731	56.818	62.4128	55.5369	73.627	50.0666	39.6342	57.5578	54.6356	71.0825	69.4055
9.6804	816.539	2.1988	3.6518	0	0.5419	0	0	0	0	1.6264	0	0	1.9469	0.7017	1.2697	0	2.4032	0	2.2112	0.8564	0	0	0.5249	0	1.8616	0.8314	0.9327	0.7705	0	0	1.7911	0.7578	4.1991	0	0.6771	7.5713	0	0	1.2224	0	0.776	0.8547	7.9113	0	0	0	1.0473	0.8337	0.1886
10.7027	815.609	6.0149	0	0	6.2213	4.9781	3.409	0	0	11.0113	6.4422	5.6317	0	6.4103	0	3.6848	0	0	0	0	0	7.7215	0	0	0	0	6.8442	0	3.9871	0	0	0	7.6597	0	0	0	0	5.7695	11.2056	5.2822	0	9.2943	5.8772	5.7941	0	5.6306	0	0	6.198
10.7167	814.599	5.5442	18.9536	8.9748	0	5.2427	6.8344	6.4306	0	9.0601	0	5.5479	0	5.7425	5.5493	7.2755	2.459	0	15.1312	0	12.9176	11.7106	4.9832	0	8.1198	4.8251	7.4808	9.578	4.7566	8.8963	10.6999	0	8.7789	0	5.3985	13.3425	0	0	8.9417	7.4511	8.3876	16.633	11.91	6.5877	5.8476	3.3397	5.5668	12.5654	6.1577
10.168	814.551	28.002	0	29.8795	32.6026	11.8289	24.9735	16.8484	14.7127	33.6426	35.8666	12.7092	14.7283	21.7037	28.6279	16.3319	21.9937	17.7347	0	11.0578	0	24.217	24.8428	29.0493	17.2961	21.7163	25.637	9.8876	17.7813	15.9566	20.2737	15.2103	23.9692	14.8626	23.0836	27.4395	27.1033	23.3068	20.9953	22.3124	22.5857	14.1473	0	13.9343	20.6092	0	14.4682	14.8615	24.2992
12.4439	813.664	0	0	0	0	0.1422	0	0	0	0	0	0	0	0	0	0	0	0	0	0	0	0	0	0	0	0	0.1778	0	0	0	0	0	0	0	0	0	0	0	0	0	0	0	0	0	0	0	0	0	0
10.125	812.561	65.8018	82.476	104.953	43.3998	42.5227	71.876	44.2041	42.1746	76.7532	36.4718	41.4523	36.2363	38.7235	45.5604	58.0025	48.0958	69.7405	81.1853	34.128	77.3639	74.7792	34.5119	40.9093	56.9129	57.0725	64.5234	55.2577	44.8651	67.2827	66.693	43.5417	72.9889	57.2831	54.961	81.0569	45.7343	44.368	74.201	50.1408	78.6045	102.276	84.2263	45.0551	28.8571	39.3253	49.6509	66.7137	52.4924
11.5998	811.665	9.3784	18.3643	12.744	14.4025	9.3104	8.9036	14.3397	13.2696	19.3254	11.8365	9.5578	11.265	8.5129	14.5113	7.3126	13.7882	12.4499	13.4262	10.5422	18.8953	16.761	10.5965	15.1996	6.314	12.2414	10.504	8.1013	10.1112	8.7096	10.5535	7.4901	16.7392	10.0833	12.7301	24.9646	9.8257	12.2078	15.6874	11.5508	14.6498	12.599	12.9618	12.4802	11.1469	8.6751	7.3778	10.4129	10.6629
12.3324	810.673	0	0	0	5.8919	0	14.7144	6.6685	0	0	9.9749	0	0	6.4001	5.3062	0	0	21.0107	0	0	30.5001	5.5387	0	27.4426	0	0	0	0	7.0893	0	0	0	6.3299	16.2984	0	0	0	18.9109	0	0	0	0	0	0	16.8998	0	0	0	0
10.6177	810.593	0	0	0	4.8471	0	0	2.4168	0	7.3508	0	0	1.9319	5.0379	2.3158	2.4798	1.4625	6.2464	1.4187	0	0	0	4.3082	0	1.5888	4.7876	9.7723	1.5576	0	0	3.2547	3.7987	1.7726	4.6868	4.2476	0	7.2169	0	5.0502	1.4227	4.7077	0	2.1288	2.1033	0	2.9987	1.8802	3.3286	3.368
10.0795	810.561	18.9049	47.2242	47.1996	10.9156	19.3176	30.5609	13.5356	20.8971	16.51	9.9554	15.6883	9.1141	6.4938	17.3776	30.8483	15.0855	20.8367	44.4214	14.2609	37.1438	31.8275	9.2026	16.675	19.2036	28.4437	19.2604	31.3786	13.0088	18.4669	38.0209	19.7766	25.2492	18.2933	23.4006	25.6237	17.39	15.7876	45.1048	17.5248	34.9433	50.1558	15.5253	16.7551	11.1381	18.1338	17.8686	41.9587	18.2246
10.9834	809.653	0	0	0	0	0	3.5835	6.1063	0	6.3086	0	3.6106	4.5387	3.1273	4.2897	2.4675	5.2099	0	6.3187	0	6.2687	0	3.3444	5.2529	2.8973	0	3.6327	3.1713	0	0	5.885	0	3.8497	0	3.0792	7.7183	3.6371	0	5.6307	3.0514	4.551	0	5.0619	5.189	6.3036	3.1683	0	3.7805	3.9285
9.4584	809.515	0.7572	0	0.8583	5.6556	0.5241	0	1.0568	0.1832	10.0808	4.4705	2.1436	0.9057	7.5592	0.2135	0.2212	0.8998	0	0.8557	0.4031	0	0	6.2057	1.6397	0.6464	1.5423	0.7828	1.6682	0.3679	1.1137	1.1938	1.1387	0.6141	0	1.6564	0	0.953	0.4626	1.1759	0	1.3577	0.9392	1.1154	0	0.7279	4.1735	0.5315	0.6754	0
10.2476	824.579	0	0	0	0	0	2.3539	0	0	0	0.3832	1.3426	0	0	1.363	3.5586	0	0	0	0	0	3.8464	0	0	0	0	1.9437	0	0	0	0	0	3.4589	0	1.9672	0	0.7794	1.3849	0	2.6451	2.7822	4.2988	0	1.836	0	0	0	0	1.7079
9.742	824.544	82.1922	65.9151	0	0	54.289	36.1511	78.4209	56.6322	0	43.7109	89.6469	422.806	0	158.669	30.2237	403.973	89.4912	97.1063	50.936	70.0532	571.14	0	149.642	65.5487	185.595	154.952	0	143.637	87.4408	60.1648	122.742	90.6109	54.2906	148.244	184.041	0	158.826	93.7827	94.838	141.972	0	212.063	84.2589	77.8066	138.606	52.5068	41.5682	130.667
10.7532	822.568	0	0	0	7.3558	0	0	0	6.4116	0	0	0	0	0	0	0	0	0	0	5.5996	2.6409	0	0	0	0	0	0	0	0	0	0	0	0	0	0	0	0	0	0	0	0	0	0	0	3.6473	0	0	0	0
9.7246	822.559	57.2032	111.485	99.7826	109.541	51.0959	43.0739	60.4794	51.2356	437.335	92.0064	25.5571	82.0408	78.1432	66.7128	52.9475	68.4183	105.025	166.02	42.1662	100.044	80.0703	90.0062	100.632	67.1574	63.2826	126.073	83.2228	51.9608	100.107	134.927	45.4632	91.8752	41.833	54.5878	114.788	271.017	96.2786	197.163	60.7218	94.4001	49.105	49.1178	68.2099	57.1809	27.1078	57.8969	98.6449	101.624
10.4344	822.553	0	0	5.8927	0	0	4.5843	0	0	0	4.5049	3.6299	0	0	6.4966	4.3929	0	0	0	0	0	8.4337	6.3927	0	0	0	3.1803	0	5.9701	0	0	4.2892	5.3302	0	5.5799	0	6.861	5.058	2.5033	6.3379	3.9178	0	0	4.2157	6.5003	0	0.1719	0	4.6392
11.6435	821.638	9.3066	12.7881	9.3969	10.7172	7.3036	7.5481	5.9235	8.5747	10.9966	8.6243	5.3842	5.4244	6.5914	7.2931	6.6215	8.4703	6.8583	7.4401	5.673	9.641	8.0627	6.8185	7.4145	6.1461	7.1216	7.558	6.1343	5.0387	7.0741	6.0294	5.8836	7.0175	5.7334	7.2604	9.8297	8.1443	8.4596	7.8443	6.5823	9.1808	7.2902	6.3621	5.4667	5.7677	5.0679	5.4257	6.6946	9.0902
12.6858	821.581	0	0	0	0	0	0	0	0	0	0	0	0	0	0	0	0	0	0	0	0	0	0	0	0	0	0	0	0	0	0	0	0	0	0	0	0	0	0	0	0	0	0	0	0	0	0	0	0
10.4094	821.572	11.4287	8.6601	15.6633	18.5657	11.311	11.6366	0	12.8329	10.1949	15.9386	0	10.5096	11.0753	19.3887	12.3492	0	0	0	11.0749	0	18.8287	14.06	0	0	12.4666	10.6759	10.4782	17.1409	0	10.5286	0	14.9438	10.5426	13.4043	10.1629	0	11.4342	0	13.4239	12.4723	0	7.6145	12.6164	0	11.5899	0	0	11.7548
10.9583	820.622	12.7136	0	0	10.9499	0	4.0096	0	10.0284	0	9.7349	4.676	4.0556	6.7153	7.4174	5.7061	6.5014	0	0	5.6188	0	7.7766	8.2603	0	0	0	6.2596	0	6.3414	0	6.4417	0	4.0562	0	0	7.926	0	10.3684	0	6.1247	0	0	2.1945	2.2146	0	3.6518	0	0	7.233
10.4309	820.555	0	0	0	0	0	11.2841	0	0	0	0	0	0	0	0	0	0	0	0	0	0	15.1621	0	0	0	0	9.7136	0	15.3603	0	0	0	12.787	8.0892	0	0	0	13.3389	0	0	0	8.5808	0	14.1762	0	0	0	0	0
9.5422	820.539	14.0909	0	29.7713	0	0	14.0085	19.3512	0	0	0	7.3517	0	0	19.166	14.0805	0	23.7429	0	0	25.3164	35.5864	0	24.56	17.0069	16.3445	0	0	16.584	32.1682	36.0278	13.5696	0	9.6521	14.5333	0	51.3995	31.2115	47.7849	17.1837	0	16.2218	0	28.14	19.6118	6.544	0	21.4265	24.9281
10.9707	819.61	10.3349	12.7474	12.6945	14.4869	8.2666	8.1008	6.3814	9.5743	13.3422	11.3222	6.3053	7.3191	7.1428	10.9873	6.6522	10.8142	8.2495	11.1009	8.768	15.3652	7.0631	10.975	13.1029	6.8092	7.4908	11.1793	8.4912	6.9781	8.5292	11.441	6.1619	9.6906	6.9419	7.9691	10.6399	9.345	13.3669	11.9486	9.4861	13.7683	8.1477	8.5244	8.1851	8.7502	8.2449	5.8054	7.7145	13.8101
10.0845	819.549	16.5288	17.2903	15.5503	22.3543	17.5497	15.8816	15.9188	20.8892	11.0595	20.5872	15.3507	11.3004	12.8215	22.9986	17.4239	14.6647	14.5397	11.8405	18.9999	16.7772	18.0782	19.1526	22.5808	11.2625	13.7737	11.4972	11.7998	17.4759	13.4786	12.3039	11.2643	15.7994	12.863	13.0304	15.5831	15.3757	16.2955	11.4623	14.3414	13.612	12.6063	11.231	13.4297	23.7604	12.2608	10.2578	13.1536	14.514
10.6426	818.595	5.0585	11.4469	6.3788	12.0935	0	5.9259	8.1546	0	16.8157	5.0319	3.2255	10.9973	7.385	21.8845	5.8973	9.4492	11.221	6.6498	0	0	29.3497	7.0238	13.3095	10.3209	13.5679	6.5284	6.2265	13.3227	15.793	10.1985	9.013	27.0156	9.9877	14.8857	23.7429	5.787	0	12.0704	21.5254	12.3056	8.3622	13.6629	7.2436	6.4182	7.1339	10.259	7.7812	8.113
10.11	818.539	0	6.6802	0	0	6.6671	3.3405	5.2389	0	8.3841	0	0	0	5.2772	0	5.2705	6.0242	6.426	0	0	2.5839	5.3768	7.1726	4.3466	5.8439	0	0	0	5.4498	7.7383	5.9802	0	0	5.7117	0	7.54	6.9238	8.1607	0	10.7441	7.55	4.5685	8.5356	6.6863	0	0	5.1424	0	6.8095
9.5284	818.528	25.4375	48.4832	17.8302	91.6326	16.9841	11.7681	16.6804	17.7708	180.115	67.0941	9.2408	34.9914	41.8241	23.0712	10.5648	55.2435	18.8997	42.1419	16.8324	43.075	70.3503	55.8868	24.4093	16.818	11.1359	36.9232	18.4971	15.0816	31.4353	46.5599	9.7804	33.9557	6.8027	13.8776	81.5203	36.9412	23.4249	65.9413	13.0959	28.8577	15.0053	24.8768	30.4388	21.2766	6.1445	21.7056	15.4761	18.223
10.9374	832.61	117.149	152.518	181.531	92.8467	86.1356	87.4505	103.172	91.5337	172.55	78.8287	136.789	174.576	98.3507	202.864	109.466	206.802	238.875	110.374	66.5758	102.276	210.912	94.9872	103.451	128.159	296.895	168.793	96.6389	161.799	178.085	108.223	177.584	211.479	163.016	240.08	239.481	122.019	96.0529	151.284	245.233	210.091	114.583	269.064	102.851	85.0965	200.065	94.6455	102.257	136.918
10.0426	832.56	20.9582	35.2799	41.705	6.242	13.1881	31.5168	12.8935	12.7916	0	9.6814	14.2802	17.4088	11.8929	6.1297	23.4256	26.8139	23.9967	32.9313	9.0487	0	12.3381	4.6672	8.62	16.6428	21.0512	19.4508	24.3112	14.0413	19.5339	28.1823	14.9244	20.4567	11.5951	16.9506	27.6066	10.3564	18.2272	29.3299	0	7.5328	30.4001	28.6816	12.2876	0	19.9527	13.6982	20.022	7.7521
11.6337	831.659	142.47	294.759	128.736	119.068	118.109	81.9091	80.6248	98.1994	286.49	102.221	70.527	113.545	93.4991	94.6622	82.68	141.231	119.987	200.048	84.469	183.442	101.106	87.3197	98.9108	67.4359	118.405	129.332	87.4412	72.3392	92.5823	108.6	90.1345	105.712	83.335	106.771	150.514	108.347	105.178	141.052	72.261	120.933	86.2067	183.983	70.5973	61.6646	68.5321	51.3908	99.037	126.866
10.5001	830.594	1694.49	2347.73	1864.78	1577.1	1625.36	1280.8	1590.74	1795.56	2532.68	1464.03	1190.39	1644.46	1619.34	1773.61	1371.5	1597.9	1760.34	1746.27	1333.48	1979.55	1856.23	1688.65	1727.16	1491.72	1694.02	2024.81	1420.54	1376.14	1747.43	1756.35	1234.62	1846.34	1230.11	1612.09	2362.34	1688.38	1796.75	1765.28	1707.75	1709.86	1677.39	2185.78	1457.14	1332.48	1206.54	1173.76	1604.27	1934.87
9.7156	830.564	45.6236	97.2979	59.7319	27.3786	35.0486	43.0414	26.9041	29.5722	52.657	25.4695	25.4175	40.7214	31.0686	24.6974	33.7146	48.9618	29.6922	73.5892	24.1355	135.894	53.9267	21.6337	21.6617	34.3735	37.2585	53.4723	37.8436	25.1422	50.3813	41.7466	21.2995	58.3002	17.1748	31.7548	112.678	10.969	34.3472	67.8148	21.3858	39.8207	50.7828	74.4268	26.8509	22.1446	19.0051	30.4134	27.2777	29.6417
10.9879	829.644	107.474	169.405	99.5457	102.726	72.4022	63.9017	76.278	81.408	167.801	76.1803	63.8821	73.3334	69.1138	89.9321	52.8312	92.3812	79.0666	141.013	66.6034	146.343	92.5266	72.5283	79.0499	53.662	79.6167	107.998	69.5036	66.0913	76.2647	111.705	54.2592	93.7877	57.3393	89.0226	164.484	75.7142	95.1215	158.124	73.905	120.567	83.4547	119.015	74.1138	64.1008	60.3605	53.9327	73.7855	97.2041
9.6916	829.561	11.974	0	14.6824	0	9.7151	0	0	8.8183	16.298	0	0	8.3525	0	0	0	0	0	20.3262	6.6412	0	0	0	0	1.0501	0	0	0	0	0	0	3.9288	8.979	0	7.5969	22.2279	3.9235	0	24.3778	0	0	0	13.0744	0	0	0	6.743	0	0
11.3928	828.658	19.549	29.856	41.9798	19.8937	8.3709	25.707	14.8035	9.523	38.1316	15.3612	12.4742	18.1211	18.5669	10.5075	13.7212	17.241	17.4027	21.544	7.2954	19.6999	17.3751	13.8837	23.3067	14.7813	14.7206	18.1645	17.151	8.7623	13.3705	17.5418	11.9883	18.8256	13.162	13.6769	26.6509	11.6202	15.2488	21.7843	8.5651	15.4498	19.8292	24.2544	14.0142	9.1852	9.2189	13.0427	10.7702	17.6694
10.1141	828.576	765.425	751.111	977.328	892.105	475.864	655.055	794.811	521.988	1562.31	848.345	462.107	604.596	827.102	943.793	477.33	644.99	653.837	765.213	368.286	670.477	777.736	793.442	875.216	666.894	740.785	966.246	504.921	719.155	802.661	743.906	568.314	758.292	520.053	821.013	872.776	861.965	769.409	848.904	829.706	815.04	584.596	824.676	714.423	746.013	509.326	550.563	521.093	835.535
9.4714	828.541	0	0	0	0	0	0	0	0	0	0	0	0	0	0	0	0	5.8322	0	0	8.2379	0	0	0	0	0	0	0	0	0	0	0	0	7.5277	0	0	0	0	0	0	0	0	0	0	0	0	0	0	0
10.4396	827.625	0	0	0	5.97	0	2.3658	0	0	10.3451	7.9121	4.3171	0	5.7283	0	0	2.1886	0	7.9939	0	6.2881	2.912	5.4939	0	0	0	4.1662	3.2022	2.4479	5.2988	5.4884	1.0727	3.1827	0	1.1935	6.8633	0	5.3816	8.1655	1.5612	7.161	0	5.1193	2.7569	0	3.9072	0	0	0
11.9532	826.685	0	6.9562	1.789	5.5395	1.1414	0	1.6392	0	10.5182	4.8844	0	4.6734	4.4495	0	0	4.1636	0	4.8924	1.2159	6.597	0	4.1158	0	3.3583	0	4.1798	0	0	0	7.929	0	4.0382	0	2.5552	8.4476	1.9056	0	7.6529	3.0441	4.4207	0	8.0205	1.5556	0	3.4003	3.1933	3.9965	3.8895
10.7492	826.602	7.2961	11.6388	14.0154	0	0	9.0092	5.6272	5.1961	11.8878	0	3.3152	2.6979	1.7193	3.4566	6.0794	2.8071	7.4229	10.7734	0	7.6943	6.6283	2.2974	6.4593	4.9273	5.9201	7.6576	6.136	3.3172	7.6791	10.6824	0	8.2924	6.2971	7.3784	9.6434	7.4466	9.3936	10.9607	3.6689	8.6846	12.3824	10.1495	4.2342	0	0	5.701	4.9635	9.2926
9.9637	826.56	1000.22	1291.71	1130.08	966.364	890.98	985.853	1063.69	1037.66	1305.01	832.57	747.004	927.061	758.159	1070.18	1011.58	999.649	977.916	1127.79	918.46	1336.72	969.187	795.657	1380.47	734.803	1080.76	1272.55	768.298	900.462	810.149	1009.29	882.056	1050.64	722.843	989.38	905.276	1208.1	1168.31	1170.73	816.715	1061.59	1128.56	618.366	952.34	921.249	823.804	799.315	852.886	1135.6
9.9816	825.649	0	4.1136	0	0	0	0	4.8442	0	5.9294	0	3.1862	6.0913	4.3864	4.1238	2.1847	6.2464	0	0	0	0	3.9773	2.9464	5.2993	0	0	4.6005	0	0	0	0	0	4.7646	0	0	5.2943	2.5291	0	0	2.0177	0	0	0	0	0	0	2.391	0	0
9.9845	842.539	1.9317	0.6838	0.8894	2.2702	1.9209	0	1.3994	2.1593	0.2234	1.3623	1.5365	0	1.1607	0	2.2236	0.99	0	0.1734	1.8512	0	0	1.5831	0	0.6449	0.4412	0.1077	1.0592	0	0	0.6129	1.354	0	0	1.6504	0	0	0	0.3609	0	0.8193	0	0.7219	0.7529	0	1.9843	0.9919	0	0
10.7219	841.615	0	0	0	0	0	19.3132	7.6066	0	0	0	11.4355	0	13.5241	12.5009	18.5946	9.5226	0	0	0	0	19.843	11.8598	0	12.8677	0	18.5631	11.5333	9.2375	0	21.0365	0	26.3051	0	15.5051	0	16.3554	0	23.3332	12.2614	19.2875	0	25.6856	9.5965	0	10.8446	14.8333	19.9222	18.98
10.4634	840.583	34.514	43.7684	49.2543	17.3287	30.3812	33.4693	33.1107	30.6274	32.238	18.1101	23.397	23.0119	21.1555	23.3825	30.9217	22.1132	32.2741	38.2564	24.8272	29.6437	28.1468	17.9933	30.643	23.6171	29.5288	31.5595	23.8271	19.5421	29.9633	30.2115	22.2807	37.2562	31.8281	24.7332	45.0613	39.2072	42.0805	32.5901	21.916	23.7439	43.4218	36.7064	27.0308	29.1914	25.1158	21.3789	31.8126	41.2382
9.7585	840.518	0	0	0	0	0	0	0	0	0	0	0	0	0	0	0	0	3.3648	0	0	0	0	0	0	0	0	0	0	0	0	0	0	0	1.3692	0	0	0	0	0	0	0	0	0	0	0	0	0	0	0
10.2722	838.595	58.3901	74.8337	86.6116	38.1492	51.4216	67.3543	70.4941	56.322	63.0559	33.2882	44.0598	42.6835	29.5837	50.1321	66.7671	55.917	63.5423	74.1196	43.5237	71.5235	59.8512	30.4241	46.2441	47.9966	61.1903	58.0219	41.7683	44.8974	56.6218	59.9094	46.7422	69.4179	50.155	59.3271	86.0063	50.9559	58.595	70.798	49.2396	74.4653	90.4969	75.6074	65.1909	53.8355	42.2154	45.1195	63.4985	57.8698
9.9568	838.544	0	0	0	0	0	3.2329	0	0	0	0	0	0.5675	0	0	4.3748	0	0	0	0	0	0	0	0	0	0	2.3489	0	4.4207	4.9104	0	0	2.7588	0	0	0	0	3.0715	0	2.9392	0	0.8083	0	3.8401	0	0	0	0	3.1625
10.1172	836.605	0	0	5.4655	0	0	4.8199	1.918	0	0	0	4.4887	1.5725	0	0.2142	5.6052	7.228	6.8939	7.6617	0	6.9622	8.9433	0.2374	0	2.3676	4.2084	0.7197	4.4017	0	0	6.3707	3.3459	1.9572	0	5.1165	14.3741	0	0	7.8347	3.3892	9.3707	5.2239	8.1364	5.1384	0	5.2548	4.5836	8.1362	0
9.9231	836.541	5.0314	10.7254	7.1164	10.1393	6.7055	4.8986	8.5446	6.6231	0	2.9446	4.8648	5.3513	5.2392	5.563	7.9498	6.9771	0	7.9438	7.8094	11.6655	8.1453	4.7392	9.5964	5.5737	1.6229	7.6733	2.1732	4.3646	0	6.3411	0	8.7759	0	5.4003	6.4606	1.8471	0	8.7525	0	0	9.2955	8.1188	7.9733	7.9458	0	4.8533	7.3629	0
12.2153	835.638	0	6.0186	0	5.9527	0	0	0	0	0	0	0	0	5.5889	0	0	0	0	0	0	9.7537	0	0	6.3806	0	6.1788	0	0	0	0	0	0	5.56	0	0	0	0	7.4493	0	0	0	0	5.2332	0	0	0	0	5.0612	5.8936
9.4505	835.53	9.9056	15.4542	21.6114	21.6009	10.8644	12.8067	15.0264	8.7369	40.4029	20.8036	19.498	23.4935	32.5993	14.2612	9.3983	22.2139	19.5873	13.2927	6.5416	21.9094	27.1878	21.1989	27.1798	16.6345	28.0125	20.7421	17.8321	11.5502	18.61	16.7789	17.921	21.0468	16.4433	21.2933	17.3288	14.3568	9.4736	17.3583	18.9623	20.5611	19.7708	28.2051	11.8554	9.692	29.6483	12.6432	13.4397	18.6446
11.3434	834.635	10.4939	8.9331	5.0327	7.7438	5.2178	5.1786	3.9434	5.5905	14.3615	8.0759	4.9472	6.5109	0	0	0	0	0	8.8348	2.5672	0	0	6.4883	0	4.6342	6.1079	0	5.0993	0	0	10.1559	6.2884	0	0	0	9.0671	5.2912	0	10.7353	0	7.2316	0	0	0	0	0	5.311	0	8.4578
10.3766	834.577	13.5038	33.6259	34.761	15.6498	14.8374	16.5829	18.7345	19.2381	30.763	50.3679	39.895	59.0691	40.0658	20.6465	19.7252	48.2227	49.7295	35.8093	11.9399	12.3571	88.2242	15.9593	16.0184	47.2779	26.067	54.9202	15.2482	60.4459	14.863	23.6583	16.2123	28.928	40.8471	21.4314	27.4155	64.8423	34.4779	48.7243	60.0515	42.9029	36.638	20.3614	12.9062	0	10.9471	12.0889	22.5593	26.5219
12.1176	833.685	0	7.394	0	2.0665	0	1.6837	1.9448	4.1807	6.4262	2.0626	0	0	0	0	0	6.4929	0	1.4708	0	0	0	0	0	1.4666	1.9919	0	0.7372	0.1364	0	1.1189	1.4178	0	0	0	2.7738	1.0996	0	0	0	2.4409	0	0	0	0	0	1.2671	1.7693	3.107
11.0109	833.617	0	87.2852	87.3949	58.7472	48.2142	0	53.547	45.8328	118.894	54.7095	0	0	0	0	0	0	0	5.4209	42.0098	0	0	0	0	0	0	0	52.0655	0	0	7.2472	101.627	0	0	0	148.659	0	0	7.1909	0	0	0	0	0	0	0	0	0	5.0889
9.2692	833.512	25.2438	41.2586	37.2594	42.9799	25.3195	25.0428	21.5716	23.7226	117.374	41.8282	29.8307	32.9346	106.382	20.5996	18.1412	30.4289	29.7417	36.3592	16.2006	39.2425	31.8721	51.7414	37.8276	23.6474	36.4723	48.3318	30.8639	20.3812	29.8744	33.6964	21.6016	36.7498	25.1815	29.1341	42.5951	26.943	36.0264	39.079	24.7601	40.9806	39.2065	54.0588	20.9971	14.9453	39.3725	20.4734	26.1091	46.7397
0.434	833.049	7.3046	3.3244	3.5988	2.7565	5.2744	5.0949	3.1854	4.4358	2.7831	2.6628	2.8127	3.0417	3.4163	5.0493	3.6774	3.5026	4.7869	3.5455	3.1199	3.923	3.5246	12.4682	4.2365	5.5495	4.3602	4.1329	2.8395	4.4118	3.5265	3.123	3.8046	3.561	5.0877	4.3353	8.0138	3.3482	3.998	4.4468	2.4508	4.0785	5.8651	5.0556	3.1102	2.8276	4.6847	3.946	4.3582	4.3819
12.5131	846.664	43.7556	17.4535	0	0	0	0	0	0	0	0	5.3723	0	0	0	0	5.0407	1.1295	0	9.0282	0.6928	0	0	0.9388	4.8812	0	8.2925	0	0	0	9.6786	0	0	0	0	12.7462	9.0593	0	0	4.9861	7.2294	3.7577	9.3292	3.9668	0	3.6424	5.73	4.2547	0
10.5355	846.577	20.7794	30.5833	20.7428	30.0094	18.51	21.4037	17.7508	25.6399	13.9763	22.2763	16.3489	12.8682	14.3525	26.2099	21.8876	21.0035	22.7516	17.9676	24.3402	27.9624	23.5461	27.3493	29.1969	14.3084	21.9608	16.4261	13.897	22.7169	21.3642	17.7433	13.36	23.8621	14.2127	16.7562	21.3365	23.0012	24.4761	20.3268	20.9917	19.7487	17.7995	15.4144	17.8986	21.1474	13.8117	16.0709	19.508	21.9104
9.6709	846.56	21.1357	23.8257	9.9836	57.2252	15.8776	6.3858	11.6136	15.8358	109.948	46.5984	6.7768	36.3406	28.8984	14.1526	7.8669	43.067	12.9319	27.0394	14.2465	21.7864	32.2017	39.3161	17.6668	12.4274	9.0884	34.2279	14.1685	11.3398	20.7759	30.467	7.7826	22.3839	6.1526	10.0853	47.417	31.403	17.4225	31.4936	8.9297	21.8018	7.1826	19.76	17.7908	12.1706	6.5928	14.3357	9.5517	18.281
12.5389	845.672	90.7668	34.5994	0	8.1107	0	3.726	0	0	41.8446	0	6.7159	0	0	0	0	6.5322	2.4959	0	17.5835	3.0547	0	0	0.9274	6.0161	5.555	0	0	0	0	0	9.0134	0	0	0	23.1459	13.8268	0	0	5.9796	9.1595	2.9982	11.3851	4.3359	0	3.2695	5.1416	5.4034	6.6119
12.1619	845.67	0	82.6333	54.8552	55.5568	53.684	29.2719	31.2409	38.6523	87.5081	44.0506	27.5543	27.4568	39.7163	41.4103	23.2161	41.7853	43.2416	80.4925	17.0374	70.9784	39.2928	38.2051	42.0711	27.7937	45.0627	51.5047	19.8635	30.8402	36.5608	48.6315	36.6786	41.3773	25.5622	25.4789	64.0593	40.3806	43.0652	79.5001	35.0633	52.939	36.5506	62.755	23.5074	18.2458	27.2466	28.0373	40.2232	51.8047
11.0184	845.627	13.9357	18.2013	14.7715	13.9449	11.245	11.5596	13.1935	14.2646	13.3902	11.2169	7.916	8.1913	9.0156	9.006	9.2098	12.6788	9.5643	15.9044	9.7596	18.7129	11.5513	13.3125	12.797	8.1605	10.6223	12.7027	9.786	9.4216	10.274	11.1755	9.9129	12.56	8.1507	11.6337	14.2425	11.9918	15.5591	11.9415	10.6872	13.3595	11.1248	11.3541	13.0978	14.1015	9.5271	7.7719	10.9192	14.8214
10.1778	845.569	12.1929	7.9176	11.4719	16.4618	5.4882	8.2459	7.1379	4.678	10.2154	15.0467	5.9991	5.6756	9.1711	16.0485	5.9594	7.6271	0	5.4072	0	0	6.0817	12.8406	11.2262	5.8417	0	6.716	5.0537	10.2883	0	5.9654	5.9269	6.1331	5.688	7.2444	0	11.3863	0	0	12.25	8.6976	0	4.3862	0	11.0036	5.8392	4.8604	5.3497	8.5623
10.7407	844.599	0	0	0	0	0	5.0541	9.874	0	0	0	0	6.1406	0	0	4.9155	0	0	0	0	0	9.9602	8.9263	0	0	0	7.6897	0	4.8215	0	0	0	9.0272	0	0	0	0	5.753	0	7.9982	8.2381	6.9845	12.7078	8.6953	7.7562	0	0	7.1789	7.5988
10.1949	844.556	7.9263	7.3373	6.9581	12.1053	5.6386	6.1969	6.8725	7.6257	5.7344	9.2807	0	0	4.9313	8.9807	6.1776	0	6.0525	5.7428	5.6762	6.8013	7.6063	8.6432	7.937	0	6.728	7.8454	0	6.0182	6.4861	6.8499	0	6.8402	4.1053	6.6028	6.6278	8.3127	6.8638	6.2352	7.5947	8.3795	6.6495	0	5.7069	6.1416	0	0	0	5.4244
9.5046	844.54	0	0	0	12.2563	0	0	0	0	23.6587	9.297	0.5679	0	5.7397	0	0	6.216	1.6609	0	0	0	7.053	6.5218	1.0183	0	0	0	0	0	3.6758	5.9437	0	0	0	0	6.3424	0	0	5.8729	1.1703	0	0	0	6.2981	2.3187	0	0	0	0
11.2897	843.659	49.6514	86.532	39.8946	50.1912	29.7972	24.0231	28.5909	31.9128	75.902	36.1747	24.204	29.1682	28.5728	43.7922	16.7303	34.7932	31.6381	51.4233	23.3765	61.5105	49.2114	29.3911	43.2964	21.6789	33.2275	45.7849	25.9653	27.3903	32.1998	51.8637	25.7981	43.0519	20.5922	38.9118	78.1514	33.1186	36.8613	73.9919	31.742	48.3873	29.1062	56.3129	24.5222	21.867	25.0386	19.3853	30.6126	41.4052
10.5348	843.608	0	0	0	0	0	0	0	0	0	0	0	0	0	0	0	0	5.6134	0	0	0	0	0	0	0	0	0	0	0	2.7294	0	0	0	6.4703	0	0	0	0	0	0	0	0	0	0	0	0	0	0	0
9.9615	843.549	8.7355	5.8575	7.3246	7.9628	6.7369	9.637	7.4872	9.3026	4.0111	7.7679	6.7321	4.4723	4.5838	11.3437	8.9403	7.2138	9.0803	5.5375	8.3386	11.0425	5.9728	8.7148	14.8699	3.5482	6.315	5.8604	5.3867	8.99	6.6699	5.2156	6.3643	6.8857	7.2258	6.2365	5.0333	7.1033	9.7009	5.4572	5.9824	5.1217	6.9654	1.8598	7.0758	12.1398	6.8543	6.2206	4.4578	3.0015
11.7762	842.678	8.4387	13.4056	13.23	7.4955	3.7593	8.9158	3.5546	2.655	15.0014	5.5115	5.0638	5.7104	8.0093	5.4723	0	4.1715	5.7559	8.9399	2.1046	8.7344	8.3066	5.1001	10.0416	5.8322	5.5439	7.1098	6.9671	0	6.3058	8.188	4.7684	8.3905	5.2349	5.6807	11.9849	5.4537	6.5985	11.0603	4.3843	6.1472	6.713	9.063	3.7337	0	3.6252	5.3035	3.7817	7.2594
11.1768	842.657	0	0	0	6.7427	0	0	0	4.9629	0	0	0	2.0988	0	0	0	0	0	3.9019	5.2007	0	0	0	0	0	3.3914	0	0	0	0	0	0	0	0	0	4.5026	0	0	3.5704	0	0	0	0	0	0	0	3.0349	3.9121	3.349
10.6337	842.585	29.4691	0	14.3065	25.9834	0	0	7.4856	0	31.7769	22.0562	0	8.2085	16.5895	23.0515	0	10.1269	20.229	0	0	0	0	18.7859	16.0029	9.4166	20.3581	34.4715	0	10.8313	14.155	18.1324	18.3009	0	15.7359	20.1914	0	30.4467	21.0853	26.5821	14.4263	28.3554	0	0	5.968	2.8168	12.5606	0	0	20.4702
10.4954	853.654	0	5.3589	0	0	0	2.7565	0	0	10.4984	6.6483	3.1663	1.9262	3.7648	1.4511	1.4371	2.004	0	10.9274	0	7.5626	3.1199	0	0	2.2212	0	5.1284	5.2649	1.766	0	7.1169	2.9478	4.1392	0	0	7.7853	2.5044	0	8.7195	1.6182	7.1114	5.538	5.0282	4.0412	0	3.9431	2.9679	4.278	3.6331
12.8524	853.593	5.5687	6.3935	0	6.8715	0	0	5.7012	5.7153	0	6.044	0	0	0	0	0	0	0	0	0	0	0	4.1346	0	0	2.9309	0	0	2.5678	0	0	2.3889	3.2627	0	0	0	0	2.9554	0	0	0	0	0	0	2.5209	0	0	0	0
10.804	852.672	0.6917	0	3.4602	1.6241	1.2896	0	2.4182	0.9556	4.2868	0	0	2.1038	0	0.933	0	1.86	0	3.5182	0.7699	0	0	1.0967	0	1.6082	1.1944	1.0146	2.9076	0	0	3.9128	0.7397	3.0285	0	1.277	5.0731	1.0281	0	2.8118	0	2.8008	0	3.5108	0	0	2.3822	2.3585	1.2833	1.8502
9.9794	852.575	163.597	212.9	260.131	5.2254	104.483	261.204	270.487	112.146	267.746	5.7857	32.2921	155.527	0	282.187	185.386	137.398	201.25	248.796	79.9426	6.6121	255.293	4.5009	246.823	156.847	177.671	160.099	41.442	181.09	203.861	195.639	124.272	198.124	128.697	199.396	284.434	266.577	310.651	242.52	161.08	237.734	238.753	163.525	313.003	237.973	28.1422	96.227	186.684	269.101
9.8135	852.493	0	0	0	5.1252	3.096	0	0	0	4.2085	4.7286	2.3319	2.075	8.8117	0	20.0699	3.6862	0	0	5.0699	0	0	0	0	2.4427	3.4411	5.3534	0	14.137	0	0	0	6.3755	0	2.1751	3.0373	4.3503	0	2.7064	6.7798	2.2602	0	0	25.4432	0	0	6.6024	0	0
9.4789	851.542	0	0	0	0	0	0	0	0	0	0	0	0	0	0	0	0	0	0	0	0	0	0	0	0	0	0	0	0	0	0	0	0	0	0	0	0	0	0.8572	0	0	0	0	0	0	0	0	0	0
9.8462	850.56	574.429	564.647	379.24	607.425	527.264	414.959	544.234	557.938	942.617	555.837	313.709	1031.47	624.593	435.965	345.364	1055.18	418.204	695.523	572.275	786.274	954.067	409.143	531.81	468.817	414.826	846.597	284.96	376.698	650.71	528.935	339.866	739.365	255.351	396.905	919.296	385.272	428.805	631.781	267.771	560.689	374.13	556.799	574.5	556.943	363.533	565.813	217.166	340.39
14.3522	849.663	2.5323	10.9066	4.2873	4.5722	2.639	2.4982	1.643	1.4206	2.4288	1.6015	1.2693	3.2316	2.1321	2.0399	0.9987	3.0693	0.7644	3.5971	1.894	0.5394	1.0501	1.1565	0.4766	0	1.196	1.6415	1.3146	0.3713	0.4265	1.3474	0.9573	1.0879	0.4352	0.782	1.5855	1.322	0.4898	1.2389	0.3829	1.2694	0.6082	1.384	0.5737	0	0.4562	0.9836	0.6751	0.8066
12.5962	849.66	0	8.3667	8.6808	5.8167	7.2388	0	0	6.27	7.8371	5.7732	0	4.9483	0	0	5.6166	6.3498	0	10.1195	5.4012	0	0	0	0	0	7.1717	6.4805	0	0	0	0	4.9328	6.9786	0	0	9.3206	0	8.2396	7.9099	0	5.2284	5.2662	5.5834	0	0	0	0	5.9923	8.1022
10.9199	849.604	0	7.4204	0	8.6526	0	11.2395	0	0	0	0	8.4743	0	6.9891	16.2762	11.9407	11.4872	0	0	0	0	16.9173	0	0	0	0	9.2904	0	13.167	0	7.3403	0	10.5843	0	0	0	0	11.0705	0	15.5215	9.0317	0	9.683	10.3364	0	9.7216	0	7.1415	9.4875
9.5673	849.546	0	3.0526	0	0	0	1.6199	0	0	0	0	2.0341	0	0	0	1.0718	0	0	0	0	0	0	0	6.6706	0	0	0	0	2.7212	5.5128	0	3.3546	0	0	3.8411	0	0	0	0	0	4.2104	2.3591	5.5077	0	5.6328	3.1581	0	0.7056	2.6995
11.5775	848.656	0	0	0	0	0	0	0	0	0	30.4477	0	23.3744	24.5585	31.185	22.3306	31.2211	0	0	6.3076	0	0	28.3834	0	0	0	0	21.8675	22.5965	26.2468	0	0	0	19.5681	0	0	0	29.7199	0	0	0	28.1478	0	0	0	0	0	0	0
10.9304	848.592	0	0	10.8844	7.2845	0	8.1639	8.3782	0	0	0	6.6599	9.1492	7.8469	11.2142	10.5762	11.2904	11.9262	8.6098	4.851	8.7884	14.8219	10.2107	9.7365	10.4509	14.8521	9.6959	9.2531	11.1313	12.5929	8.1212	9.3412	11.3327	9.7777	11.6721	8.9529	11.9317	9.8606	9.1196	15.2727	9.9661	7.8999	8.1261	10.7678	12.6883	10.2509	8.8074	0	11.7178
9.6515	848.556	7.6557	0	0	0	5.9861	0	8.2047	7.0199	0	0	0	6.7934	0	8.7741	0	11.3888	9.1035	0	6.1351	0	21.7985	0	12.9376	1.5718	5.8799	9.0349	0	7.076	0	0	0	12.1393	0	6.4626	0	20.2047	12.9091	0	5.8343	0	5.2502	7.9174	10.2249	9.6672	0	0	0	0
11.559	847.644	31.2442	37.366	29.4661	34.5279	22.2662	21.7465	22.2448	26.6976	32.3088	24.6585	16.3594	17.0661	16.3912	27.746	19.3414	23.9851	23.1229	27.5635	21.467	39.9469	28.9407	22.5087	29.5627	17.364	24.9406	27.6502	17.0015	19.6621	24.5105	24.7623	19.5802	29.8743	18.744	24.9167	33.2908	28.1373	30.855	31.4688	23.5218	29.4272	25.8711	23.5093	21.8732	23.3021	15.6326	18.1488	24.7384	29.122
10.5282	847.593	0	35.0194	32.9739	0	30.2685	26.8689	29.4522	33.0499	22.6755	34.3584	23.2118	19.5631	20.7604	38.9435	28.6372	24.8642	0	0	0	0	36.1406	36.076	0	22.6605	0	21.2508	18.1991	0	0	0	18.913	31.3692	18.8509	23.1799	0	25.3984	0	0	32.673	23.5254	0	23.0721	24.0329	0	18.9646	0	25.486	28.5318
10.9973	859.637	0	0	0	0	0	20.4213	0	0	0	0	17.0302	19.548	20.5907	26.1976	17.5372	25.5517	0	0	0	0	23.6287	0	0	0	0	34.2501	0	0	0	0	0	29.0253	0	25.406	0	0	36.6946	0	22.7294	0	0	36.2493	25.68	0	20.7469	0	0	32.0937
9.2999	859.529	17.766	33.033	35.7292	31.6109	22.3765	20.1526	29.8425	22.6896	52.0096	27.6792	12.3518	22.252	41.7094	21.4569	17.1573	22.2622	33.5906	25.4945	11.4977	35.6967	26.9635	30.1531	29.2334	20.2834	23.664	25.5714	19.9999	15.6921	25.5086	26.8697	12.5723	30.6927	31.7607	17.1956	39.6283	24.0502	30.9194	31.8101	32.2005	24.0372	29.3668	45.0695	26.0122	23.081	19.6881	15.3495	17.8499	35.7462
10.1305	858.573	14.1188	6.7591	0	0	0	10.1125	0	0	0	0	4.8955	7.623	0	0	4.8745	9.2734	0	5.959	0	5.6526	7.6999	0	0	14.509	0	14.9222	0	5.9501	0	5.713	0	8.779	14.3986	10.3713	3.3373	0	10.4445	10.4429	4.593	0	9.6334	7.8897	5.8549	16.8148	7.3321	0	0	0
11.5958	857.676	204.077	435.211	215.204	167.099	264.206	120.598	257.954	168.751	375.824	135.487	115.378	283.291	125.843	210.964	98.3017	254.253	261.509	319.662	121.537	302.399	238.395	110.789	229.837	80.9965	210.867	171.42	92.3527	155.513	117.373	183.004	180.754	198.545	185.868	192.849	386.703	129.043	131.853	255.487	160.245	262.27	163.397	256.276	214.476	160.202	101.11	108.458	131.102	148.419
12.3548	857.67	0	0	0	0	0	0	0	0	0	0	0	0	0	0	0	0	0	0	0	0	0	0	0	0	0	0	0	0	0	0	0	0	0	0	0	0	0	0	0	0	0	0	0	0	0	0	0	0
9.2148	857.511	26.165	34.5408	37.0776	26.2887	19.9443	23.7435	23.5329	20.5211	55.8404	23.074	23.4178	42.8054	35.2361	27.4051	23.2303	28.3526	40.3087	35.1626	15.1665	40.873	38.4384	30.8814	42.947	28.759	46.8305	52.1575	27.2177	29.4706	32.475	29.7854	29.4442	50.8208	43.1658	39.8842	45.6918	38.7774	30.1724	37.8652	33.5987	38.4676	39.7643	47.6545	21.8069	16.774	31.3032	31.2135	22.124	45.0035
12.4497	856.686	18.9763	17.8463	35.2435	7.8291	9.5812	17.9153	7.4672	0	30.0988	10.7665	11.7363	20.4335	9.4052	6.6585	20.5872	18.5009	18.3195	26.9488	8.7058	22.0437	28.0736	5.1457	21.3433	13.8666	7.0835	22.0907	19.6701	6.7337	14.9268	22.2138	12.9419	10.1998	12.2456	18.8567	25.9915	14.9269	14.8038	28.2205	11.2915	17.3196	16.9332	25.861	11.5323	7.009	10.2537	13.7665	12.144	12.9915
10.6117	856.608	436.602	133.931	173.43	318.829	69.6264	102.325	107.763	61.6017	614.872	293.062	132.664	187.374	383.969	204.977	115.845	138.234	298.199	219.351	68.2172	73.787	119.183	241.094	162.899	162.286	331.929	537.317	91.7131	173.588	216.495	255.15	258.685	167.935	234.786	332.802	159.469	362.058	220.778	309.55	165.47	403.468	90.3338	116.566	152.036	92.835	196.335	87.4078	104.648	269.565
9.9655	856.556	11.6625	9.2162	12.4105	11.8152	0	11.232	9.9695	15.3433	7.9655	11.3595	11.5305	5.4285	9.5294	12.8946	16.5734	6.0216	15.8383	10.3235	15.0018	0	8.5762	0	0	8.8154	0	14.1417	0	11.903	11.424	8.9766	11.3985	10.9445	0	14.8137	0	0	0	10.5248	10.581	8.1494	0	1.9383	6.6952	11.5727	11.8566	9.2997	0	9.3755
10.9835	855.657	109.615	217.008	118.88	140.573	121.93	87.308	168.203	132.417	315.043	114.741	126.208	154.439	129.32	119.954	70.1341	122.926	129.643	262.089	112.339	202.943	139.939	106.068	134.167	73.4774	111.617	137.219	96.3852	90.6509	99.7242	229.3	91.2747	162.35	84.6215	123.778	266.258	94.9862	111.353	222.996	98.4602	185.195	151.394	244.499	146.144	112.275	90.2235	86.9497	112.935	112.934
10.9111	855.59	0	0	1.1761	0	0	0	0.3698	0	0	0	0	0	0	1.433	0	1.122	0	2.8407	0	0	0	0	0	1.0306	0	4.9659	0	0	0	0	1.0406	0	0	1.2029	0	0.9262	0	0	5.1928	0	0	0	0	0	0	0	0	0
0.4289	855.027	16.7156	9.9248	12.7835	8.3714	9.887	13.4547	8.7705	10.7068	8.1048	7.8946	7.0669	9.6069	10.0174	11.41	11.0149	10.9159	12.352	8.6809	7.6294	10.0695	9.0478	24.2917	12.2712	13.3928	10.5569	11.1527	6.1176	9.258	10.8578	7.3046	9.8508	10.0744	10.7305	11.1977	15.7825	8.8279	9.8886	11.0998	7.8728	11.4312	15.386	12.1159	6.7892	9.1322	10.0869	9.3295	10.5069	10.6995
11.3635	854.672	11.4773	25.768	29.8732	15.5024	9.7292	20.0364	23.2406	9.8833	32.8161	11.1199	13.3406	15.0328	11.5273	11.7646	7.5868	15.6583	17.2335	20.3076	6.4816	16.5569	17.2237	10.0555	26.4169	10.3012	12.1088	14.4552	16.4055	8.8777	13.5885	16.4182	9.8733	24.4701	12.502	15.7386	27.5644	11.0974	12.1304	22.6698	9.4362	19.6926	21.0808	20.2846	17.1427	13.0525	10.6947	17.0263	8.6724	12.0853
10.3346	854.593	867.83	1075.95	845.403	559.757	745.889	713.46	926.778	780.835	954.155	471.347	536.181	656.15	529.236	635.939	885.235	607.741	1024.2	1121.24	695.426	972.786	586.486	433.075	821.23	568.11	955.148	1053.63	591.306	558.793	688.267	945.894	786.553	667.336	809.063	997.124	829.725	1036.22	1041.9	992.247	527.172	846.798	891.085	702.557	824.042	723.165	617.545	520.384	760.774	1071.04
10.7756	854.544	0	0	0	8.3187	7.9034	0	0	10.2391	4.2096	5.4965	0	0	1.1288	8.269	5.2633	0	0	8.1845	0	0	6.0322	0	0	2.5744	0	0	0	0	5.8036	0	5.7828	0	0	7.4559	8.9876	1.2304	0	0	7.0755	7.4808	0	1.2555	8.7792	0	0	0	0	0
9.8538	854.535	0	0	0	0	0	0	0	0	0	0	0	0	0	0	0	0	0	0	0	0	0	0	0	0	0	0	0	0	0	0	0	0	0	0	0	0	0	0	0	0	0	0	0	0	0	0	0	0
10.2423	864.571	11.6199	11.9477	11.1174	9.7851	13.5477	13.0965	16.7129	14.2876	16.1586	11.8102	13.6154	22.3952	11.3683	10.3065	12.3936	22.106	11.8875	17.1861	14.5896	14.0369	17.9493	9.8455	9.5459	12.1498	15.368	17.8174	10.7268	8.0088	14.585	16.4395	12.3535	15.6458	11.2664	15.5236	19.4575	11.2155	9.5347	15.5068	8.8564	16.7639	14.3543	18.8391	13.7002	10.8066	12.8207	11.3411	14.1378	11.9076
11.6422	863.686	6.757	8.4383	6.3083	5.6532	6.0375	5.07	0	7.5327	11.2419	6.6163	5.6079	7.4535	6.6142	6.4835	5.7068	9.5735	6.7903	10.8117	7.3593	12.8234	7.2554	7.2075	7.6474	6.3903	8.6677	10.0061	7.3108	6.2234	8.3696	8.9312	7.2793	8.9811	5.9949	9.2718	11.6762	8.6147	9.435	10.0413	6.3002	11.2852	9.0059	12.1699	5.6029	6.6105	5.7337	5.521	8.9201	10.2471
9.6224	863.56	26.8601	32.6481	9.5813	0	19.5604	22.9143	20.169	20.6835	0	0	23.9627	15.8851	5.2675	25.8204	5.751	27.2921	37.9928	0	9.9274	66.607	11.4766	24.8369	52.1972	16.3635	23.6447	0	8.9769	18.5057	36.595	15.5605	6.0752	30.5946	21.1826	20.0677	48.7183	26.925	0	0	25.44	17.0241	28.2542	9.1558	35.578	37.8311	21.8773	11.8089	7.5696	0
12.0518	862.671	0	23.3691	0	18.5573	0	13.6902	0	17.5681	0	17.8125	9.3875	5.2449	16.2016	13.9367	6.9882	0	15.5358	0	0	25.637	11.9666	0	17.2328	0	18.4309	0	0	12.6431	12.8244	0	0	19.3045	12.3212	5.1417	0	13.1605	22.4918	0	13.9764	0	15.8282	16.3213	0	11.3753	0	0	18.9893	0
10.9374	862.609	18.9989	22.2891	32.093	18.7765	16.6393	23.6321	23.7236	21.2585	29.5893	17.0567	21.2196	32.9873	19.9247	38.6043	24.2672	35.2585	40.3856	24.1714	16.4648	29.5415	39.0747	24.5391	28.3388	30.0578	49.489	33.2834	23.8573	34.1677	35.0482	28.486	29.1993	38.2896	28.0092	38.6245	41.7846	31.9816	30.3319	30.9175	40.5667	37.2376	30.2616	44.2948	27.2687	24.9243	31.0536	23.8176	24.0569	33.9443
10.1278	862.604	0	6.7025	0	0	5.5726	0	4.0966	6.3311	4.9621	1.8854	5.4947	6.5622	2.5884	2.2087	2.2915	7.2345	0	8.8976	4.9957	0	6.4884	2.1388	0	3.2034	4.9681	0	0	0	0	5.7388	4.4136	5.6314	0	4.6953	7.2874	2.5419	0	7.5728	0.4003	7.1027	0	6.5598	5.3728	0	4.5024	0	6.0214	5.394
11.6282	861.664	0	0	0	0	0	42.8221	0	0	0	0	36.2764	0	44.3701	49.217	44.4061	63.3924	8.3497	0	0	10.7312	59.8178	0	9.7141	50.958	0	81.1794	0	0	56.8368	71.289	53.7596	60.3752	0	73.1095	95.0614	66.7014	70.7015	0	55.9616	78.8462	64.6352	92.1082	47.2663	5.2173	40.4082	39.1736	65.7576	76.9344
12.1489	861.663	0	12.7683	0	11.8586	0	8.1184	6.6608	11.7357	15.0484	9.2876	7.0401	5.9857	7.9983	8.2558	5.7183	12.0897	8.7005	0	0	0	7.8508	11.1612	0	8.5811	14.0541	14.6235	0	7.5776	11.3122	11.946	11.2105	14.2284	7.4215	6.8072	14.2832	11.8368	11.874	0	11.1317	14.1324	13.207	18.5283	9.0623	0	9.8717	8.6237	14.7732	19.9738
10.9014	861.649	0	0	0	0	0	0	0	0	0	0	0	0	0	0	0	0	1.5959	0	0	0	0	0	1.4176	0	0	0	0	0	2.1725	0	0	0	1.4191	0	0	0	0	0	0	0	0	0	0	1.5238	0	0	0	0
9.505	861.547	113.446	187.082	168.604	194.126	139.637	96.1707	133.888	130.418	392.921	156.094	98.7099	147.782	261.78	67.4555	89.1446	172.158	123.752	175.771	66.861	213.647	142.961	178.724	125.406	115.254	127.729	198.361	147.155	62.3594	154.595	141.862	98.1615	149.308	72.7413	108.687	234.653	97.6446	212.126	191.069	108.317	138.744	179.652	236.856	164.027	120.548	121.609	68.832	120.209	211.796
11.3093	860.647	12.9913	9.474	8.8915	7.0126	8.1825	3.7693	5.653	4.7877	9.7644	0	5.5713	4.6223	6.7575	6.0815	3.4423	6.5081	5.0905	10.9696	5.0746	6.611	4.1922	5.5636	8.0917	0	7.6668	6.976	6.9874	0	6.0677	12.5004	7.385	6.9251	5.7874	8.1977	0	10.0259	7.9178	12.6507	8.0035	9.5429	5.0186	6.416	6.3535	0	5.862	4.8815	7.1672	9.7098
9.7053	860.599	4.3184	4.4025	2.6666	4.8784	4.8104	1.6437	4.5013	2.7484	9.6632	4.9408	3.345	3.0968	5.0225	0	1.0527	3.1169	0	5.1341	4.7394	7.4922	0	3.515	0	5.1334	1.9221	5.2067	2.8644	1.2352	0	2.2436	1.9074	3.0227	5.1496	2.4136	6.2942	4.3177	0.4439	2.1485	0	4.2308	2.6939	4.1745	3.6682	7.3935	2.7221	4.9201	3.1483	2.2204
10.4942	860.593	71.8811	110.197	93.0199	113.283	76.9435	67.825	77.1417	106.26	91.2846	91.2713	67.6889	75.4115	80.9568	109.521	81.3711	90.6544	94.0291	89.0068	85.4411	133.021	121.635	107.172	99.192	87.1429	116.71	109.974	72.4171	85.5832	102.784	102.063	68.6332	112.601	90.0273	86.3332	126.179	101.351	99.016	100.37	103.427	91.3046	76.5283	116.856	81.632	73.5461	74.7665	70.1047	96.1438	105.721
12.5939	859.689	15.694	120.707	78.1449	46.9862	67.3895	67.9905	68.9757	71.9992	136.267	78.1261	52.786	179.421	90.5508	77.4306	88.5724	201.821	161.202	243.444	83.5889	339.833	129.739	76.0459	156.092	73.4852	127.875	200.122	83.425	85.304	109.477	106.479	95.9705	148.674	126.356	165.77	245.083	160.709	142.092	163.091	100.474	178.248	194.429	244.626	124.094	95.8937	76.4212	71.2421	190.642	118.488
11.9553	872.692	5.7042	11.1046	3.6429	6.984	4.1371	0	2.6681	3.8937	13.6212	6.0214	0	5.5333	5.7426	0	0	0	0	5.6193	2.7577	0	0	0	0	3.7163	4.7689	0	3.3587	0	0	5.9165	3.7015	8.9054	0	4.4544	9.6301	0	0	8.0647	0	6.4236	0	7.9121	1.9575	0	3.3666	3.0284	2.8198	4.0379
10.7361	872.609	17.9762	28.4657	20.6833	22.6607	18.7111	17.5391	23.3394	20.0984	21.6574	19.7762	14.3731	15.5331	13.8757	19.8069	11.9963	17.1232	14.8397	21.2693	17.4743	27.9149	24.4019	16.819	22.5341	11.9642	14.2364	17.4781	13.5285	14.4229	13.938	19.1005	12.7018	21.7268	12.4894	13.9207	27.901	16.2132	18.2628	24.5415	16.3008	22.6368	18.826	18.8957	20.6486	22.3381	11.0264	11.8453	14.514	17.5304
11.8543	871.694	0	0	0	9.2933	5.6532	2.8482	0	6.3805	13.8085	7.8218	4.7675	7.9141	6.094	12.0892	6.3511	8.3993	11.4464	5.4332	5.6169	8.5578	11.0235	7.0278	11.2638	5.6792	6.3393	5.9017	0	8.6081	8.2011	5.6748	0	12.1741	7.4725	6.4059	11.1531	7.5	5.8679	7.1772	10.3721	8.5007	5.5859	7.8034	0	0	4.7119	5.7949	5.8183	0
11.024	871.645	8.7361	11.8292	9.2127	9.7423	11.3849	8.5703	12.16	9.9554	9.2232	8.8995	5.4849	7.6834	5.3831	8.119	5.6454	8.1189	6.6445	11.6238	8.663	10.7332	9.1288	10.0106	10.1482	4.141	6.1433	5.9449	7.5859	7.7582	9.079	9.3871	5.6737	10.0844	5.9595	6.9625	9.9874	7.8376	10.0457	12.5916	8.4871	11.378	9.5989	7.231	11.7312	12.0327	6.6138	6.3441	8.4498	9.8716
10.3433	871.589	18.4572	17.7225	15.8543	15.0664	16.8373	13.8268	16.3091	18.1427	10.5715	12.0054	14.4778	11.3151	10.5656	12.9588	17.7003	10.8211	14.0137	13.8808	17.2485	0	11.1407	12.8869	14.955	11.0746	14.2939	12.2731	11.558	0	11.6485	12.3316	12.5637	13.125	12.2894	13.0281	11.1009	16.8289	18.1978	12.1799	12.5552	11.0276	0	9.5865	14.0748	15.951	10.4153	9.2725	13.2558	14.9219
9.3251	871.525	0	0	0	0	0	0	0	0	6.6153	1.8211	0	0	0	0	0	0	6.234	0	0	3.4609	3.9983	0	0	0	5.2161	6.1931	0	0	0	0	0	4.9704	4.6677	5.096	4.1761	4.9924	0	0	3.1252	2.9854	0	4.7167	0	0	0	0	0	3.0493
11.8663	870.695	0	4.3453	0	0	3.4003	0	4.4534	0	0	4.4575	3.3345	2.835	3.0625	6.6096	0	4.2654	0	0	0	0	4.849	4.5858	0	2.7999	0	3.9175	2.3683	0	0	3.0294	0	4.0359	0	4.5386	0	3.8201	0	0	5.0607	4.6394	0	3.2692	3.7634	6.0389	2.8453	0	3.0999	3.8874
11.2253	870.679	0	3.8572	1.0611	3.4494	0	0	0	0.7726	9.4444	0	0	0	0	0	0	0	0	3.0456	0	0	0	0	0	0	0	0	0	0	0	0	0	0	0	0	5.1536	0	0	7.4996	0	0	0	0	0	0	0	2.7019	0	0
10.4285	870.583	11.4986	11.0526	10.6734	9.8756	10.1346	9.0538	10.0964	11.1821	7.5164	7.873	7.3346	7.0602	7.1056	9.7259	11.7497	7.886	9.7151	9.8356	9.2799	13.6797	11.022	8.1106	8.7472	7.3168	7.8273	9.1808	6.6119	10.1681	9.5431	7.3152	7.4465	9.366	8.1664	7.2238	11.6635	12.4593	13.5616	8.1649	6.4308	7.2638	10.798	10.2688	9.5799	8.3996	7.0239	6.0418	7.3384	9.2517
11.272	869.607	7.71	11.2825	9.534	19.0558	9.0248	8.095	6.7676	9.8232	25.0041	17.8209	11.8716	13.5093	15.1906	15.1229	10.2782	14.2554	14.7945	16.2749	9.7215	19.3065	17.8711	17.7172	16.3911	12.7287	13.8446	18.9781	10.2729	12.4495	15.0059	18.9868	11.88	18.7424	12.0629	14.2199	23.1706	16.9815	15.9804	24.4008	15.71	21.258	10.9373	20.083	6.3599	5.9266	12.5276	10.8878	13.3161	16.0467
10.7986	868.6	0.8422	0	0	0	0	0	0	0	0	0	0.1437	1.1701	0.5957	0	0	0	0	0	0	0	2.3707	2.7963	0	0	0	0	1.2318	0	0	2.6582	2.2097	0	0	3.9044	0	4.8119	0	3.5097	0	5.5361	5.6275	3.5553	1.3263	0	1.7624	0	0	1.6453
10.2658	868.571	0	0	0	0	8.4654	8.0867	11.9022	10.235	0	9.8101	7.4119	8.5571	8.5285	9.5433	9.7175	12.0098	9.3882	0	0	0	11.5468	9.7938	10.3461	8.56	0	9.6172	6.3941	9.2235	12.376	9.7142	0	12.934	0	8.7436	0	9.3641	7.6828	0	11.0316	9.5522	0	11.9922	10.1503	11.1145	6.3353	9.3742	9.7218	8.3457
9.9576	868.554	0	0	0	0	0	0	0	0	0	0	0	0	0	0	0	0	0	0	0	0	0	0	0	0	0	0	0	0	0	0	0	5.1223	0	0	2.673	0	0	0	0	0	0	0	0	0	0	0	0	0
9.8434	867.552	10.0688	8.5978	7.1735	10.4857	8.3116	9.7994	7.6691	8.982	6.0083	9.0741	6.3331	8.8951	7.8182	9.2121	8.6304	11.0034	7.5555	5.4898	10.0834	11.2176	9.1702	7.5719	11.6037	6.3476	4.5516	7.9431	4.3374	8.3167	8.8209	6.4349	4.811	8.2409	5.8477	5.3701	8.2557	7.5792	8.1429	6.1911	6.6367	7.5531	6.3131	5.1413	10.4331	13.7607	6.6523	7.13	3.3393	3.5045
10.7248	866.612	0	7.2848	9.1249	0	0	6.7318	5.1383	5.1805	5.6126	1.7895	4.3708	2.6148	2.4287	3.2198	5.1163	4.3906	5.0806	6.7156	0	7.1093	7.2088	0	0	5.4546	0	5.1116	3.8653	0	6.1007	4.6363	3.0027	10.1095	4.8991	5.339	9.2655	4.0268	0	4.0724	4.8076	7.1241	9.398	7.8122	4.9296	0	3.5387	7.2895	8.9763	3.4342
9.849	866.537	0	1.4165	0	0	0	1.1407	0	0	1.7736	0	1.0929	0	1.2599	1.0842	1.9149	0	0	0	0	0	3.513	1.6657	0	0	0	1.0158	1.0466	0.6662	0	0	0	1.9122	0	0	0	1.4934	1.0476	1.4061	0.9293	1.4445	0.6209	1.596	2.2581	0	1.5147	0	0	0.2539
9.9836	880.552	10.9804	10.2053	8.4961	11.4571	10.1038	28.5154	0	10.6112	7.8528	38.0981	6.495	14.5706	10.2507	39.1227	28.5473	60.5455	10.4352	23.5765	17.3979	16.8699	14.0674	30.3956	6.0346	20.1052	21.4644	66.7783	19.1042	32.6975	21.2535	10.1876	4.7971	18.2263	18.3679	52.0873	12.7341	32.5669	33.9405	6.2313	30.0911	7.4654	16.4964	10.4242	9.413	0	7.7694	8.2593	24.0891	30.6154
10.2025	878.588	249.704	195.536	67.728	176.138	198.167	57.4412	170.363	183.602	286.303	103.019	127.841	405.141	161.911	78.6739	87.7166	353.341	111.796	244.323	194.214	153.359	257.034	117.6	79.7544	95.3797	182.136	333.315	85.6856	70.4911	126.323	191.314	142.052	173.7	80.5928	184.938	315.793	89.6703	79.75	250.907	58.1384	210.102	69.8576	290.174	201.215	131.068	232.91	174.514	51.0237	83.617
9.6043	878.452	5.1249	10.7128	14.0049	0	0	9.17	0	0	0	0	0	0	0	0	0	0	0	6.9756	0	0	0	0	3.0714	0	0	0	0	0	2.952	0	0	0	0.7331	0	0	0	0.6439	0	0	0	0	0	0	1.2695	1.3068	0	0	0
0.4265	877.009	15.3427	10.678	16.0183	9.1685	11.7212	12.2003	10.5791	12.5876	8.9294	8.2986	7.9365	11.2113	10.3683	12.5352	12.0485	10.7663	13.7612	9.1228	7.9109	10.2506	10.3611	22.8306	12.8755	11.7265	11.1681	12.6427	6.8488	10.2394	10.6167	7.9721	9.709	10.4149	10.1428	11.6023	17.2484	8.8854	10.2371	12.2466	10.1058	11.9307	16.3066	14.4746	8.2866	9.4199	10.4059	10.393	11.5968	11.4927
9.8806	876.573	21.2794	16.0391	21.6528	20.2954	13.5645	22.0206	34.0868	16.6438	27.2469	18.6853	8.3146	18.2422	16.4121	14.0518	16.097	22.063	16.3903	21.6522	18.8948	23.7172	19.8546	15.3603	20.7917	14.1234	16.9352	21.194	6.4226	13.8398	20.0487	17.9167	12.0263	18.0287	9.7895	15.7291	29.4732	12.049	19.3877	22.0772	12.7273	16.2609	14.9764	23.3197	39.5044	27.8311	10.6385	16.247	6.2927	14.9335
10.0011	876.545	0	0	0	0	0	0	0	0	0	0	0	0	0	0	0	0	0	0	0	0	0	0	0	0	0	0	0	0	0	0	0	0	0	0	0	0	0	0	0	0	0	0	0	0	0	0	0	0
9.714	876.495	0	4.15	6.26	0	0	8.104	0	0	0	3.1445	0	0	0	0	5.5205	0	0	8.9356	0	0	16.1582	0	12.4606	0	0	9.1993	0	8.8356	4.9654	6.2537	0	8.6314	0	0	0	0	9.3969	0	6.3824	9.3869	0	7.9699	6.9263	10.3219	0	0	5.1865	7.0524
11.2705	875.689	0	0	0	0	0	1.0724	3.4937	0	0	0	1.9304	3.7588	0	2.3763	0.7402	3.5198	0	0	0	0	2.1625	2.6937	0	0	0	2.9666	2.2918	0	0	0	0	0	0	0	0	0	0	0	1.2363	0	0	6.2178	3.5288	0	2.475	0	4.1552	3.8528
12.141	875.683	0	20.5098	0	23.6649	0	16.8741	18.3414	23.6143	22.9434	29.8486	10.0797	10.3736	28.8015	27.415	8.7036	22.9216	32.7998	0	5.7396	59.3961	16.4714	26.0893	35.7915	15.3613	35.8401	25.4657	5.0564	26.8472	24.8348	16.7791	20.1843	31.9208	23.9372	9.011	25.5183	18.7556	44.4631	0	20.3432	28.2445	30.9251	34.7737	19.421	19.9272	20.1016	15.2479	33.4648	37.8915
12.5149	875.671	0.308	0	0	0	0	0	0	0	0	0	0	0	0	0	0	0	0	0.8601	0	0	0	0	0	0.5203	0	0.9816	0.5507	0	0	0.1272	0	0	0	0	0	0.3218	0	0	0	0.1624	0	0	0.5559	0	0	0	0	0
9.6282	875.566	0	4.5025	0	3.0243	0	2.337	4.5135	0	4.7733	1.978	2.4563	4.4929	0	2.1763	2.9569	5.358	0	4.7685	0	0	0	2.2109	2.3594	3.1627	0	4.5555	2.4251	2.5099	0	3.8582	3.1871	4.2809	0	5.091	0	0	3.8048	4.8481	3.372	3.3774	4.1796	5.3798	0	0	2.6386	0	3.3395	4.0956
11.5979	874.672	40.2649	53.1872	44.8221	46.8879	34.1482	29.5546	37.3745	39.8849	25.6744	34.8089	24.0433	27.5562	20.5104	43.1096	22.9034	33.6501	33.833	0	31.1198	0	43.8571	31.9679	44.1784	18.5707	30.6292	27.0881	23.1176	28.1833	26.9104	29.786	0	34.0321	23.1129	32.6318	52.9391	30.9016	37.3132	40.7727	37.1479	39.6711	30.5035	30.3607	38.4581	40.3605	23.0858	23.8845	28.4717	34.2032
9.6489	874.557	5.8495	9.0252	5.6757	3.782	12.4471	5.4289	8.3472	11.0617	7.1021	2.9084	4.3062	10.8052	5.6987	5.6856	7.5756	10.155	6.1184	8.9309	8.2759	8.1082	10.5684	4.4643	4.8469	7.6452	9.7226	8.3085	5.2395	4.595	8.2702	9.0572	7.3292	8.1326	6.3175	9.999	9.3078	4.9047	6.7591	9.853	6.2332	6.4029	8.4933	9.8215	7.5436	6.7221	4.6925	5.8143	5.2174	7.7417
12.2375	873.678	0	0	0	1.7921	0	7.0766	3.6388	0	0	5.4168	0	0	3.6048	2.1691	0	0	9.5086	0	0	11.4329	5.9501	1.4665	12.5729	0	0	0	0	0	0	0	0	3.9759	6.6155	0	0	0	7.4301	0	0	0	0	0	0	6.0637	0	0	0.3693	0
11.5036	873.661	20.8314	15.5702	20.3857	21.4152	17.2337	16.9981	20.0587	18.9513	14.8482	15.4947	12.918	14.6573	13.3503	18.5186	13.9794	16.8617	18.8539	21.1324	17.8547	32.1494	23.4188	12.8989	22.5619	10.0981	16.9127	19.4825	11.8866	18.2898	18.4629	22.4561	15.689	17.3248	15.9591	18.0163	25.4306	17.2642	15.1392	23.7885	18.2225	24.534	17.5054	24.6753	27.4108	23.4042	15.135	13.1327	17.8826	20.1294
10.6397	873.608	23.8096	13.2239	13.795	20.9707	6.2927	10.2752	10.4444	8.8944	18.4265	18.6521	9.6514	8.8492	12.2745	18.6981	11.1907	11.3249	14.6372	0	8.1903	0	10.8588	13.8688	0	0	0	18.8128	6.4284	0	0	12.5449	0	9.2924	13.2474	15.2484	10.8728	19.4969	0	15.8186	11.5149	16.3072	0	8.3493	10.9572	7.9998	10.6037	0	9.632	13.6084
10.6111	886.606	36.5418	15.7174	16.242	33.5124	0	12.6909	0	0	42.8641	29.3305	15.1927	14.587	26.8173	24.164	13.5358	18.012	32.1338	19.7021	0	0	10.9293	29.1595	0	19.1047	34.5706	48.9676	0	18.6448	21.8509	27.6904	27.5212	16.4023	25.5161	32.7158	18.5501	37.5203	26.0139	30.8278	15.2253	41.0541	0	21.8015	16.0454	0	21.6091	15.9683	19.1545	27.7494
10.9818	885.658	22.8562	39.167	35.6913	36.598	31.7542	23.9574	39.8185	35.5162	51.5038	30.6442	28.0486	31.3323	27.0639	44.1047	25.9294	39.057	38.4491	43.9587	33.0494	55.0978	46.1732	34.3541	38.5912	28.6874	38.2441	36.9163	28.3393	34.6031	34.9212	46.2365	28.572	47.9814	26.0196	36.3552	59.3709	33.1985	38.9363	54.3711	39.8604	47.3298	44.8986	51.6913	44.382	42.5607	32.5135	27.7739	37.6367	40.7112
9.4743	885.549	414.723	496.033	578.19	333.489	437.227	416.479	382.358	426.982	611.913	257.985	197.471	668.057	402.628	423.462	356.922	504.125	692.745	615.932	355.545	681.916	465.066	326.226	450.951	524.624	447.852	708.621	439.09	409.407	584.765	518.402	322.59	573.885	634.569	442.665	870.851	793.052	532.936	691.279	430.873	437.371	614.431	705.37	437.431	333.792	308.48	427.071	413.293	570.975
10.3589	884.591	39.1859	45.6877	35.5055	27.3668	34.3514	28.7349	39.8234	39.1466	29.7814	25.8205	28.6194	32.2817	23.1671	30.4564	41.515	25.3112	35.2309	46.9902	32.9761	49.148	30.1367	25.1859	31.6649	32.2922	42.9984	47.467	31.0338	24.9226	29.5567	45.897	30.8261	28.4993	42.8044	37.4463	28.6722	51.0393	53.1248	37.8786	22.628	33.7507	41.942	28.1033	40.6923	37.6438	33.4493	26.2162	38.2795	45.1472
10.9335	884.572	4.6329	6.2096	15.2899	13.3394	13.0343	17.8311	19.1499	16.6409	10.193	16.3096	16.8284	18.6329	15.2346	31.805	23.4876	24.1823	24.8422	13.1162	16.1772	17.4537	29.4047	21.4808	20.5343	19.6222	27.3498	16.9074	17.1624	25.7738	21.3586	13.5763	19.6577	22.7866	21.3735	21.5482	17.6133	22.6044	18.1885	13.5756	31.0414	19.4463	17.3416	17.2582	21.9206	23.2628	17.9713	15.5839	19.5665	18.8312
9.9627	884.554	0	3.8176	0	0	0	3.2064	0	0	3.2828	3.7925	2.4422	0	3.0044	5.1263	5.3274	0	0	0	0	0	4.8196	3.4197	0	0	0	2.8074	0	3.2003	0	0	0	2.6448	0	0	0	0	4.2421	0	4.0643	4.016	3.1711	0	2.4325	0	2.4074	0	0	2.2715
11.6461	883.618	13.8445	21.9523	27.9271	38.8911	33.147	34.6915	29.3427	39.1795	43.5546	43.6655	28.4856	28.7696	36.9993	43.1604	37.3781	40.3009	37.6663	39.6145	36.7529	54.2936	42.3868	44.0274	45.8786	32.6908	41.023	37.2663	33.0761	34.6463	37.3222	38.2275	32.7935	41.4969	29.2826	42.6565	47.7651	45.6703	47.7093	43.7001	41.1294	39.6716	36.7673	34.2388	30.4516	33.4347	27.4932	28.1797	40.0637	44.4619
9.2716	883.527	17.5078	25.4032	42.0007	15.5712	13.5324	25.1726	20.0823	13.9065	34.5472	14.1582	11.1922	22.5756	21.2371	19.2872	16.0487	23.4627	29.4016	29.1039	9.992	25.9886	28.0199	17.6799	20.6404	20.4768	25.8234	30.004	15.5325	18.5469	29.2095	23.4531	13.4481	26.638	27.4904	19.484	40.6086	29.8067	27.4157	32.4597	22.0798	17.732	25.9016	40.9049	22.7231	14.6986	18.5059	15.773	14.9119	31.6572
8.97	883.517	0	0	0	0	0	0	0	0	0	0	0	0	0	0	0	0.6041	0	0	0	0	0	0	0	0.4641	0	0	0	0.2229	0	0	0	0	0	0	0	0	0	0	0	0	0	0	0	0	0	0.2754	0	0
10.5183	882.564	31.8796	23.0202	26.1893	39.0564	35.025	34.8684	33.3954	53.7383	22.6132	44.5476	33.9051	28.3544	26.083	53.5914	47.997	35.845	28.6301	34.3927	51.8404	49.6907	48.9416	45.7582	54.3621	26.8868	12.9112	35.5381	26.8765	41.6602	31.5691	21.9237	28.8463	36.6381	23.5058	30.9644	37.1516	45.2587	44.9274	33.1197	37.705	38.7095	33.2575	29.962	31.331	51.5233	29.2244	31.9798	38.469	16.9282
9.9243	882.559	12.1764	15.7391	11.7945	13.2055	10.3872	8.1121	10.6974	12.4191	10.9719	11.453	7.2822	12.727	10.6711	10.0996	8.4979	12.9269	7.1675	9.7682	9.3025	14.7493	11.5058	10.2197	10.713	8.0284	6.3665	9.678	6.4589	0	10.6947	7.7348	5.5254	11.9509	0	5.6985	12.0799	4.9647	6.8899	8.6102	7.8785	9.6069	7.1994	7.7954	9.154	10.5797	4.9797	7.9376	2.0193	0
9.1121	882.534	0	0	0	0	0	0	0	0	6.3738	0	0	0	0	0	0	0	0	0	0	0	0	0	0	0	0	0	0	0	0	0	0	0	0	0	5.1913	0	0	0	1.4011	3.5367	1.9394	0	0	0	0	0	0	2.07
10.9972	881.6	6.2549	13.5848	14.2066	19.5431	16.48	19.8034	17.948	22.5799	16.3179	21.3085	13.3395	11.7289	13.7481	25.8155	15.7099	20.2435	17.875	22.1798	18.6491	35.1213	23.6466	21.1128	25.7367	13.8755	15.6581	17.7415	16.0257	16.792	17.5454	19.534	13.1753	20.1266	12.3494	16.2166	28.8656	21.6722	28.7188	23.7248	16.6612	23.5232	17.4374	16.1075	19.3267	19.9032	11.3445	10.9329	16.566	24.3084
9.1352	881.513	0	6.6761	4.6651	5.2731	5.6958	0	4.9403	4.7684	12.5615	5.3147	5.0964	10.6761	9.014	0	0	8.4639	0	5.2613	0	6.3255	10.5849	6.3674	4.7697	4.5361	4.4868	6.9838	0	0	4.7661	6.3215	2.7184	8.0553	3.1733	4.1847	8.984	0	0	5.907	3.2404	7.5682	4.6788	11.4932	0	4.0719	8.1102	4.7855	2.0132	3.8623
10.3187	880.609	40.1012	0	28.47	0	0	19.9532	38.6806	26.5668	0	34.8605	0	0	22.7036	30.9704	24.1047	0	29.4366	33.414	37.4539	0	0	0	0	20.7938	41.8279	0	16.829	19.2936	0	0	21.9837	0	21.0978	0	0	35.3336	29.6239	0	28.0245	0	22.0412	0	0	0	0	0	21.3544	26.3428
11.3679	880.608	0	1.6928	4.6701	1.9842	1.4748	0	1.7093	0	5.7004	2.681	2.6456	3.061	3.3174	2.8223	2.8739	3.2344	0	0	0	5.2368	0	3.0342	0	2.884	0	2.9949	3.2919	0	0	3.8633	0	5.3951	0	3.3959	0	0	3.1552	0	2.3516	3.5921	6.0477	4.4658	2.5681	0	2.2289	3.0704	2.3902	4.8409
9.7428	898.469	0	0	0	0	0	0.3024	0	0	0	0	0	0	0	0	0	0	0	0	0	0	1.7566	0	0	0	0	0	0	0.3372	0.8817	0	0	1.0037	0	0	0	0	0.3566	0	0	0	0	0	0	0	0	0	0	0
12.0533	897.638	0.3717	18.0261	0	28.4069	2.1493	22.2183	20.8184	29.7596	25.6586	36.0552	14.4904	11.2815	28.9721	30.6798	12.4809	27.6235	31.3281	4.1426	7.8203	54.1367	23.3543	28.1251	37.9148	15.7103	35.008	25.9134	7.6804	27.7819	27.727	20.801	21.358	37.5543	23.2417	9.8623	28.9102	24.0698	41.4399	5.3863	24.0663	30.0618	30.3197	26.3108	23.6445	21.7698	20.4824	17.5592	33.3882	39.2834
10.7497	896.624	0	0	0	0	0	0.1809	0.5886	0	0	0	0	0.9855	1.2337	1.5206	0.1991	0	0	0	0.8688	0	0	0	0	1.5598	0	1.398	0	0	0	0	1.1277	2.5007	0	0.8329	0	0.8504	0	2.1179	0	0	0	1.9699	0	0	0	0.9399	0.5547	0.5795
11.3029	895.618	12.2805	22.3363	18.8068	24.7901	16.7793	14.7305	17.6315	21.9249	33.3213	23.3135	15.3414	16.9956	17.6341	29.1276	13.6123	22.5104	23.5422	28.1036	17.356	35.4279	32.1937	21.7398	28.2166	15.9905	23.4169	23.2212	16.5155	19.4285	19.4768	30.4458	15.7886	33.1875	14.7705	23.5234	42.4364	22.9187	27.704	39.702	24.8366	28.1426	20.1597	27.4353	16.5995	17.8924	16.2171	15.8502	22.4375	28.8854
10.2383	895.591	8.0232	5.3299	0	5.9391	6.3294	0	6.4166	7.2773	5.1632	6.2151	5.5779	10.054	3.9372	4.2457	4.3125	9.2799	0	5.6633	8.6893	0	7.7729	6.0109	0	3.5489	6.4405	7.7184	0	0	0	3.9471	3.8457	5.9306	0	5.8828	7.8858	3.9362	0	4.9447	2.3435	5.2257	0	6.6676	5.433	5.616	5.8577	5.4793	1.9694	3.5748
11.2584	894.668	0	5.8137	6.0801	0	0	4.8699	6.7437	0	5.9359	0	3.4468	1.904	2.5459	3.9268	3.918	2.7064	6.1812	0	0	0	4.1102	2.3378	0	3.144	0	3.1831	0	0	4.8666	2.8102	0	8.8483	5.19	0	5.8604	2.1815	0	0	3.1478	3.8594	5.9112	4.598	4.1231	0	3.7593	4.6336	3.2138	2.8529
10.2444	894.571	0	2.7795	0.948	0	3.0467	0	2.2525	0	0	3.1063	1.7676	4.1812	2.5408	0	0	4.0589	0	0	0	0	4.7395	2.9719	0	1.3729	0	4.4621	1.4298	0	0	2.3201	1.6402	3.4046	0	2.0724	0	1.8255	0	1.7249	1.4327	1.6926	0.8767	3.3441	0	0	2.7929	2.2648	0	2.2617
10.7368	892.6	0	8.4966	10.454	0	6.7786	10.5908	6.2011	7.5955	10.4974	6.5895	5.4864	4.752	4.8175	5.812	10.6044	0	7.8071	10.021	6.1942	11.8941	8.7018	5.1603	9.7143	6.5303	7.2234	7.4464	7.6839	4.0999	7.9292	9.0889	5.147	11.5526	7.0731	6.7857	11.3546	6.9039	7.7853	8.2092	5.9379	8.6629	14.172	9.0085	5.8531	5.4441	3.4783	6.8671	10.3844	7.4
10.2514	890.56	0	0	0	0	0	4.6934	6.1059	0	0	0	3.5629	0	0	3.959	6.0437	0	0	0	0	0	3.3718	1.6416	0	0	0	2.7213	0	4.1699	0	0	0	2.3712	0	3.8469	0	2.195	3.326	0	3.0787	2.8928	5.2121	3.2779	3.7703	5.1472	0	0	3.9961	3.7997
11.6795	889.693	0	13.4124	11.9187	12.4099	10.0029	8.3127	12.5707	12.3488	14.9986	11.5527	0	0	6.8503	0	8.6055	0	0	14.523	10.0812	0	0	11.0653	0	7.7196	16.1503	0	7.4351	0	10.3474	0	10.45	0	0	0	26.467	14.2778	14.6905	18.4378	0	0	0	0	0	0	0	7.9531	0	14.0263
12.4893	889.685	0	0	0	0	0	0	0	0	0	0	0	0	0	0	0	0	0	0	0	0	0	0	0	0	0	0	0	0	0	0	0	0	0	0	0	0	0	0	0	0	0	0	0	0	0	0	0	0
11.0758	888.662	0	0	0	0	0	6.7791	5.0815	7.1825	0	10.2326	4.1578	4.499	5.1414	9.9208	5.5529	6.0643	0	0	5.448	0	7.8992	9.8919	0	3.709	7.0366	7.2769	0	0	0	5.4183	4.1016	5.8565	0	4.8004	0	7.9316	7.5613	6.8883	6.4422	6.5196	0	5.4462	3.6766	0	2.0957	0	4.1142	7.4564
10.5783	888.614	0	0	7.482	0	0	5.9591	6.6942	0	0	10.0366	6.7567	7.9462	0	9.8027	5.6561	7.6326	0	0	0	7.3929	7.831	0	8.2803	6.7244	0	14.6929	6.2501	7.9342	8.2134	0	0	7.8309	8.4499	0	8.8782	0	8.6594	0	8.5002	0	5.2238	6.9071	6.7526	5.957	0	4.5408	0	0
11.5943	887.682	57.4174	131.37	84.374	89.6447	72.4898	55.8087	92.5992	89.6661	131.858	67.6041	60.5556	121.061	57.8668	110.838	55.3549	109.778	102.4	111.214	77.1572	149.981	120.437	65.2183	116.045	52.3198	102.188	92.4932	62.5368	87.0831	73.3844	105.526	72.6233	117.892	70.985	108.842	206.298	79.6562	91.0753	138.446	102.662	143.913	106.537	199.608	116.175	119.613	70.8319	65.0901	90.5133	102.996
10.923	887.662	0	0	0	0	0	0	0	0	0	0	0	0	0	0	0	0	0	0	0	7.9915	3.3125	0	0	0	0	0	0	3.9194	4.3945	0	0	0	3.5858	0	0	0	0	0	0	0	5.4634	0	0	0	0	0	0	0
9.5393	887.564	97.233	0	123.189	107.973	72.0624	88.9874	84.7812	78.0502	191.912	80.4272	0	94.4389	116.212	136.227	0	115.159	0	0	75.6431	0	0	86.8111	109.38	78.6138	97.8545	163.993	65.9235	118.013	0	103.618	0	0	0	0	159.064	164.883	160.538	145.214	0	0	0	0	95.545	0	0	76.5203	0	0
9.3916	909.544	10.318	12.0373	10.807	14.9848	10.9138	7.79	9.1583	9.4164	32.3585	16.4242	11.4163	30.9966	20.8238	5.9008	7.1264	27.4649	9.893	15.014	8.7638	13.9415	25.6297	13.8575	11.0165	12.4028	8.4174	16.4755	9.3176	5.1549	14.2282	14.3498	7.0624	17.2007	9.5563	8.1096	23.8958	7.9934	7.6259	16.6536	6.2683	16.9461	7.5187	24.2944	9.7654	8.2088	13.5754	12.513	4.9371	9.4282
12.164	908.655	0	0	0	0	0	3.5141	0	0	0	0	0	0	0	0	0	0	5.1093	0	0	7.0349	0	0	8.9934	0	0	0	0	2.6892	0.1807	0	0	0	4.7518	0	0	0	5.0881	0	0	0	0.4962	0	0	0	0	0	0	0
10.4219	908.578	14.2614	13.0051	15.3478	31.1912	12.2373	17.5658	18.8271	14.6682	26.6448	30.8628	19.9102	18.1365	22.6195	32.6358	19.1356	19.7731	23.402	17.2601	14.3076	20.5422	20.5039	29.6095	22.3266	15.2269	25.1303	26.0884	14.1523	21.4372	18.2987	20.4043	21.7822	19.3563	20.5504	25.1748	18.0149	33.4572	25.9555	23.0393	22.3947	30.071	12.7907	14.2084	17.1158	18.4142	16.8414	12.291	16.9379	21.4243
10.9965	907.618	7.7855	16.6186	17.5151	26.3769	26.5553	24.621	31.112	34.2717	27.4572	28.9791	19.2855	20.7569	21.5316	36.227	19.6077	25.4973	22.2619	26.855	29.7463	40.9528	34.0944	29.1908	39.0286	17.3317	21.0731	21.029	20.4803	24.3808	23.5182	26.7471	18.5716	31.3491	18.1761	23.4281	37.336	26.5034	28.87	30.8586	25.3584	30.0977	24.629	22.8943	30.7643	36.5128	18.584	18.5046	23.6574	25.2577
11.365	906.631	0.5949	3.1662	3.1719	2.9225	1.9943	5.5533	6.3876	2.5727	5.9624	3.3065	0	3.5314	0	3.0876	0	4.0117	4.9283	5.6833	2.0622	4.9448	5.0358	3.5606	7.1571	3.3468	4.0949	4.0633	4.3271	0	0	5.4134	3.5878	8.595	0	3.699	6.6323	2.9775	0	6.2203	2.4298	5.6301	6.7485	5.5686	5.6807	5.2894	4.2624	5.0986	3.0978	3.5664
9.7121	906.606	26.3118	35.4608	27.7937	34.8665	25.442	28.1575	30.1456	23.3024	60.0057	30.8672	24.7642	26.3708	34.1815	20.0271	16.0023	24.0461	41.903	34.3792	20.496	40.2728	21.8257	24.2144	26.9708	21.6145	19.3323	27.6683	23.3063	19.1776	25.6901	20.0658	17.2897	32.3821	29.0105	22.9251	39.0782	23.1112	18.0562	28.9502	14.4376	36.6393	40.0424	31.726	26.2325	24.1678	24.3682	22.6013	23.257	18.5294
10.321	906.552	10.3479	11.3266	16.2712	23.2701	29.8634	28.9687	29.1754	32.1649	19.3235	30.3531	25.0825	20.9725	23.9468	29.8741	33.9911	19.9139	26.599	22.9475	31.6663	27.9985	21.5228	27.2762	30.4146	21.2358	23.4619	23.0135	23.178	25.9673	22.4574	21.6789	21.2062	22.4794	21.5703	22.4658	18.0539	30.105	30.3298	20.8979	22.2456	22.3259	24.2031	15.2997	23.6982	34.579	19.7877	17.8714	23.2312	24.6533
9.7737	906.489	6.6234	11.7316	0	0	0	12.2836	0	0	0	0	3.3826	0	0	0	0	0	1.4462	0	0	0	2.7618	0	1.9152	0	0	0	0	0	0	0	0	2.1547	0	0	0	0	0	0	0	0	0	0	1.0592	0	0	0	0	0
9.367	904.612	1.81	3.1622	2.627	0	2.1362	2.2222	0	0	5.2175	2.195	1.9291	1.9322	0	0	0.743	0	1.422	3.4335	0	1.489	0	0	1.46	2.2272	0	2.5504	2.2252	0	3.1391	2.1211	1.53	1.9923	0	1.5014	0	0	0	0	0	3.9642	2.8376	3.3763	0	2.1241	2.378	1.3767	1.6491	2.0814
6.4409	904.551	1.0833	0	0	0	1.9196	0	0	0	0	0	0.7576	0	1.2777	0	0.9373	0	2.0874	0	0	2.1352	2.0435	0	0	0	0	0	0	0	0	0	1.3487	0	0	1.3823	0	1.4342	1.1846	0	0	1.5515	2.252	3.1724	0	0.6658	0	0	0	1.6975
9.6284	904.482	7.2092	12.9414	15.3811	0	0	11.1676	0	0	0	0	0	0	0	0	0	0	0	6.9932	0	11.097	0.5287	0	0	0	0	0	0	0	0	0	0	0	0	0	0	0	0.5731	0	0	0	5.3149	0	0	5.8241	0	0	0	0
9.8401	902.519	0	8.7981	7.1171	17.7886	15.455	22.8058	19.215	18.6917	13.7541	19.2691	14.5854	17.0842	19.5166	22.5542	20.6694	21.7255	21.1281	13.0851	22.9213	25.8792	16.2478	19.8223	31.9038	13.4052	10.2105	16.8624	10.0665	19.8228	19.4814	12.5658	10.7971	15.8883	10.7094	11.7446	15.3762	14.5865	21.4803	11.5015	9.3374	15.5519	15.4563	10.5297	21.9303	28.7609	11.343	16.4845	7.972	14.5213
9.4595	902.458	0	0	0	0	0	0	0	0	0	0	0	0	0	0	0	0	0	0	0	7.2051	0	0	0	0	0	0	0	0	0	0	0	0	0	0	0	0	0	0	0	0	0	0	0	0	0	0	0	0
10.7376	898.6	0	0	0	0	0	0.4288	0	0	0	0.6334	1.1928	1.0067	0.8898	0	2.1724	0	0	0	0	0	0	0.2926	0	1.1665	2.1279	2.8769	1.2314	0	0	0.9011	1.4801	1.6147	0	0	2.9024	2.8849	0	0	0	1.5829	0	0.8601	1.6495	0	0	1.0947	0	0.9444
9.6987	922.484	0	0	0	5.4017	0	1.4443	0	0	6.1194	0	1.1529	0	0	0	1.9388	0	0	0	0	0	2.4949	0	2.8065	0	0	0	0	0.4393	1.8794	0	0	0	0	0	0	0	2.2629	0	0	0	0.8458	0	0	0	0	0	0	0
0.4237	920.986	5.7956	4.6011	6.1522	4.3429	4.8096	5.6293	5.2893	5.9727	5.6322	4.4443	2.6509	4.2642	4.6039	3.9408	5.5591	4.4541	5.9993	3.8823	4.2705	5.1241	5.2886	7.3221	6.317	4.8704	4.9884	6.0888	2.9823	4.6785	4.8634	3.8483	3.5562	5.3627	4.7948	4.4246	6.959	3.9476	4.8412	4.9669	3.9535	5.7689	7.181	6.2872	3.6691	4.8779	3.4363	4.8707	5.1283	5.4631
11.3133	920.667	6.1871	7.9424	6.4869	6.7415	0	0	7.7712	5.1551	9.8458	0	4.3571	0	5.6057	2.652	4.7998	3.6104	0	7.5843	0	6.165	6.2605	3.7907	5.794	3.0527	0	5.8259	0	0	5.1724	5.1516	0	9.9126	0	4.8286	5.8907	4.3826	5.6621	5.8896	1.5468	7.4487	8.0547	5.6352	4.738	5.2143	3.9049	4.8876	6.2546	5.5409
9.7338	920.525	0	0.5262	0	0	0	1.0142	0	0	0	3.6641	0	0	1.6749	1.2347	2.3969	0	0	0	0	0	1.0155	2.1903	0	0	0	3.0107	0	1.5971	0	0	0	1.529	0	0	0	5.3967	2.437	0	1.4724	0	0	0	1.8118	0	0	0	0	0
9.6036	915.594	5.8254	4.2546	4.9091	5.1091	4.5046	3.8881	3.6372	2.9862	7.7985	4.6142	4.9073	4.3697	4.8189	3.7865	3.9415	4.796	5.429	4.6925	4.0857	5.6238	0	3.6908	3.4728	4.4649	0	6.6469	3.2046	4.8569	6.5415	4.3999	3.525	5.316	4.8033	6.8671	0	3.8312	5.0682	3.4748	3.848	4.7622	6.193	4.0932	4.4622	0	2.4947	0	3.9181	2.1858
9.0564	915.583	0	3.446	0	2.264	0	0	2.2657	2.3675	9.3125	3.2229	3.5797	0	2.4536	2.6827	1.6748	2.3415	4.0046	2.8695	2.1015	5.0062	3.5034	0	0	3.3163	2.6574	2.9924	2.675	3.2315	2.31	3.1629	2.4254	3.5108	2.5315	3.5292	1.8516	0	4.0314	0	0	0	0	3.276	3.6952	0	1.9057	2.9166	2.0256	0
12.4692	913.681	0	0	4.1495	0	5.5429	0	0	0	0	0	0.724	1.7774	0	0	1.1633	0.5159	0	6.4789	1.7784	0	1.0355	0	0	0	0	1.2996	0	0	0	1.2878	0	0	0	2.8211	0	0.1085	0	7.9972	0	0.3261	0	0.9693	0	0	0	0	0	0
9.5932	913.579	0	2.9335	5.6366	0	0	4.873	0	0	5.7569	2.5855	1.3393	0	0	0	3.9117	0	6.2213	0	0	0	0	0	4.8537	0	0	7.6677	0	5.0419	5.1231	3.3509	0	6.4728	0	0	4.9902	7.8603	5.3663	0	3.9577	0	4.0248	0	0	0	1.279	0	2.1245	0
9.0258	913.571	0	1.2282	0	0.6736	0.835	0	0.5678	1.3928	0	0.925	1.2995	4.5674	1.1377	1.4499	0.6844	2.9927	3.8997	0.6006	0.4468	2.12	2.3251	1.7201	3.5271	2.6561	2.7019	0.9889	0.4822	0	1.0258	2.6539	0.9448	0.9339	1.4449	0.7023	3.1433	0.8306	0.4013	5.0044	0	0	0	6.2834	2.9677	0	1.3004	1.9661	0.5161	6.2376
10.7377	912.615	0	0	0	0	0	2.634	0	0	0	1.9378	1.0996	0	2.7145	2.7151	0	0.5236	0	0	0	0	0	1.7868	0	1.7089	0	4.8237	2.0651	0	0	2.9401	2.4407	1.9831	0	3.0454	0	5.4778	0	0	1.8838	2.3355	0	1.5372	1.7262	0	1.808	1.3506	3.0221	1.7144
12.3232	911.636	0	0	0	0	0	0	0	0	0	0	0	5.164	0	0	0	4.9898	0	0	0	0	0	0	0	0	0	0	0	0	0	0	0	0	0	0	0	0	0	0	0	0	0	0	0	0	0	0	0	0
9.4735	911.564	7.6101	8.2261	11.4243	8.2549	4.7777	8.2064	6.3337	6.2535	13.1936	8.1334	4.6524	13.5428	7.7348	7.996	6.8467	13.252	10.0999	7.6867	5.6538	7.623	16.0833	8.0589	9.2947	7.5827	7.625	12.2121	5.089	8.0231	9.9545	9.5096	6.0022	11.2941	8.2353	8.2607	13.9466	13.0227	8.7716	12.6567	6.6298	9.9263	6.2818	10.5815	6.9213	4.886	6.0328	7.0488	5.3751	9.8862
8.918	911.549	0.3927	0	0.1611	0	0	0	0	0	0	0	0	0	0	0	0	0	0	0	0	0	0	0	0	0	0	0	0	0	0	0	0	0	0	0	0	0	0	0	0	0	0	0	0	0	0	0	0	0.8983
10.3273	910.6	9.8793	0	5.1873	9.2845	0	0	0	9.2866	0	0	0	0	0	0	0	0	0	0	0	0	0	0	0	0	0	0	0	0	0	0	0	0	0	0	0	6.8751	0	0	0	7.9505	0	0	0	0	0	0	0	0
9.4073	910.559	5.605	7.2428	0	0	0	3.6344	4.5083	0	14.8232	8.5236	4.789	15.3171	0	0	3.9808	0	5.5221	6.9866	0	0	0	0	5.4833	5.4099	4.095	9.2672	4.3159	0	7.4752	0	3.8036	8.037	0	4.2682	0	0	4.4806	9.2736	0	9.3898	4.266	12.2036	0	3.949	6.005	5.9105	2.0663	5.3189
11.5972	909.635	14.3442	27.1446	39.018	58.4115	43.7131	40.0551	55.903	63.8945	46.0199	59.2176	41.0411	38.3234	36.7207	86.3416	46.1827	55.0806	50.6206	45.538	56.6649	81.1744	83.2264	59.8648	78.5443	31.3846	52.1676	43.184	37.2601	50.892	43.2555	48.417	37.2851	72.4917	41.0995	53.141	84.9913	55.9602	60.2567	60.9549	69.4996	63.0162	52.679	44.4833	57.8668	75.7925	36.0636	36.6217	49.2135	52.3035
9.4934	953.546	4.0629	3.3346	4.5996	2.4662	3.253	3.9047	2.8385	4.526	5.8204	0	1.8419	3.6522	2.7964	3.9798	3.0584	3.2436	0	4.9968	3.4243	0	0	3.0388	2.104	3.9609	3.4837	4.6564	4.3607	3.3852	0	3.1639	2.9523	3.1552	0	3.3057	3.7192	5.632	3.6079	4.1683	0	3.7554	3.6466	4.3039	2.6386	0	2.2637	3.6225	2.95	5.0963
11.3796	950.663	0	2.7179	2.0194	1.2471	1.5671	0	0	1.1083	2.585	1.24	0	0.5219	0	0	0	0.5228	0	0	1.4201	0	0	0	0	1.3013	1.3638	0	0.942	0	0	0	0	0	0	0	3.2652	0	0	1.8845	0	2.7909	0	0	0	0	1.2333	2.4327	2.0805	0
11.1135	944.678	0	3.4171	0	0	1.6735	0	0	0.9871	2.9055	1.7989	0	0	0	0	0	2.477	0	4.3228	0.6676	0	0	0	0	0	1.8537	0	1.4694	0	0	2.6637	0	0	0	0	4.5628	1.9384	0	3.1047	0	2.664	0	0	0	0	0	1.2633	0	1.8747
12.4748	942.646	0	3.9474	4.6242	0	1.4809	0.4159	0	0	4.9922	0	4.3489	4.2435	1.4035	0	6.1723	6.4359	0	1.8788	0	0	6.4125	0.707	0	0	0	4.3283	2.0207	0	5.4366	3.7994	0	0	0	1.8133	0	2.1091	0	1.5363	2.4026	0	5.8348	3.6514	2.0488	0	0	0	0	0
12.2633	938.662	0	0	0	0	0	0	0	0	0	0	0	0	0	0	0	0	0	0	0	0	0	0	0	0	0	0	0	0	0	0	0	0	0	0	0	0	0.2001	0	0	0	0	0	0	0	0	0	0	0
10.7367	934.592	0	0	0	0	0	4.0828	0	0	0	4.0061	2.1932	0	2.9121	4.73	7.7552	0	6.0947	0	0	0	2.794	3.2949	0	2.2568	5.9714	6.744	0	3.7429	0	3.6609	0	3.0919	4.5344	4.0595	0	8.6004	0	0	2.9997	0	0	0	2.6843	0	3.2366	2.563	3.4836	3.325
10.2331	930.554	0	0	2.2581	9.3289	13.1766	6.6101	11.5697	15.7844	8.4912	10.9996	11.0522	16.7882	10.6385	7.966	8.9934	18.6751	7.9659	10.7447	16.3507	8.6649	12.4845	11.3393	7.9403	7.2452	10.3618	12.3544	6.9704	6.9836	8.4925	9.2961	8.953	10.0845	6.5142	9.3481	11.3117	8.2835	6.8915	9.1124	4.8552	10.0994	4.7343	9.43	11.4583	11.6202	10.4881	8.9416	5.3858	6.7774
12.6441	927.685	0	5.6546	2.8639	0	3.9852	0	0	0	6.6221	0	4.6954	8.0296	5.4994	0	6.9939	9.0891	8.3508	10.1257	6.3178	13.2016	9.0146	0	8.7255	3.6531	5.7434	8.1437	5.7627	5.7459	6.8308	6.6135	5.3523	5.6609	4.9654	8.8679	10.5669	7.8759	5.9864	8.4331	6.4767	6.5882	8.444	9.2138	5.5597	5.2094	3.4023	3.4494	8.28	6.6425
11.3101	924.655	0	0	0	0.8047	0	0	1.8968	1.6186	1.3773	0.7566	0	0.7916	1.0218	0	0	0	0	1.2349	0.6793	0	0	0.872	0	2.1049	2.2356	0	1.186	0	0	1.0555	1.3697	0	0	1.6541	2.3112	1.4862	0	1.459	0	2.941	0	0	0	0	0.8956	3.2286	2.0036	1.8302
11.8955	923.659	0	0	0	6.3715	0	0	0	5.9409	10.0321	0	0	5.9358	0	9.4695	0	5.8033	8.867	0	0	0	11.3779	0	8.8361	0	0	0	0	6.2199	6.1469	0	0	10.7746	5.3454	0	9.6913	5.996	0	6.8442	9.3564	0	5.1919	7.5485	0	0	1.845	0	0	0
12.108	922.687	0	7.4615	4.2172	3.5215	2.2666	0	5.805	3.5875	6.9387	0	0	0	0	0	0	0	8.7179	4.5327	0	0	0	0	0	0	5.6735	0	0	0	0	0	0	10.564	5.6822	6.5396	6.1823	0	0	4.3418	0	6.5637	5.1917	0	5.4399	0	0	5.9127	0	0
9.4155	985.476	5.0426	5.3621	7.9511	4.5742	4.9792	0	0	0	0	0	0	0	0	0	0	0	8.4325	0	0	6.8134	6.778	0	0	0	0	0	0	0	0	0	0	0	6.8646	0	0	0	0	0	4.1101	0	0	0	0	0	0	0	0	0
9.4613	983.506	0	0	0	0	5.2053	5.8594	7.2457	5.6989	4.9248	7.3969	4.0515	6.7558	7.1824	7.5338	8.7953	7.7306	13.0115	7.9858	7.9731	12.6332	10.4368	4.8799	8.0178	5.7822	6.7752	8.4546	6.9525	8.9775	12.2232	8.7267	6.3536	10.9224	15.5514	6.805	8.1914	10.251	11.5046	9.1933	9.1351	5.2922	8.2934	8.528	8.4167	8.0931	6.581	7.9034	6.6216	7.2409
10.8658	982.539	0	0.5931	0	0	0	0	0	0	0	0	0	0	0	0	0	0	0	0	0	0	0	0	0	0	0	0.647	0	4.134	0	0	0	0	1.7031	0	0	0	1.7693	0	0	0	0	0	0	5.5001	0	0	0	0
11.6823	981.592	0	0	0	6.07	0	4.5425	0	0	0	6.2167	2.8866	0	3.1089	7.548	6.2611	0	0	0	0	0	6.4151	6.749	7.5478	3.9177	0	0	0	5.5316	0	0	0	4.651	0	0	0	6.258	6.427	0	5.6731	0	0	0	3.8865	0	0	0	0	0
10.5544	980.519	0	0	0	0	0	0	0	6.792	0	0	0	0	0	0	0	0	0	0	5.4912	4.9624	0	0	0	0	0	0	0	2.9041	1.2689	0	0	0	0.9594	0	0	0	3.8317	0	0	0	2.2367	0	0	5.7895	0	0	0	0
10.9705	979.574	0	0	0	0	0	0	0	0	0	0	0	0	0	6.0868	0	0	3.2242	0	0	6.1048	0	0	6.5194	0	0	0	0	0	2.1931	0	0	0	2.1319	0	0	0	0	0	0	0	0	0	0	5.5425	0	0	0	0
11.9931	974.658	0	0	0	0	0.4575	1.9188	5.0277	0	0	2.6718	3.2966	2.1376	1.8654	3.1	3.7499	2.3311	0	0	0	0	4.1857	1.7948	0	3.0409	0	3.5397	0	0	4.9096	2.6917	0	8.1369	4.675	3.9966	0	0	0	0	3.0091	0	0	4.2087	5.1448	0	0	5.323	2.8042	0
9.0403	961.601	8.2243	6.589	5.2537	6.3543	5.9896	6.3522	4.1264	5.5196	20.8821	5.7416	7.009	6.0161	4.7107	4.498	5.579	6.3253	7.0537	7.2502	5.1743	8.0686	7.8831	5.9649	5.7594	8.263	5.5104	6.7159	6.3688	5.9638	7.5529	7.1338	3.942	7.2966	6.8905	8.845	4.2053	7.7044	6.9927	3.7287	6.2331	6.1878	8.5979	4.9323	6.4598	0	5.4999	5.1431	5.8914	0
9.6212	961.6	3.8256	4.3698	4.0441	7.0401	5.0843	3.338	4.7885	4.0237	8.4378	4.9535	4.5826	4.6745	2.9009	3.4434	0	3.9782	4.4909	5.1397	3.8894	0	5.8175	6.1995	4.8194	6.259	3.6514	5.9205	3.385	4.5611	6.1492	3.9638	3.1767	5.5551	0	7.1142	0	6.0174	3.9688	2.4268	0	4.8569	5.2705	3.464	6.0054	5.8208	3.0673	3.5366	3.8178	3.021
9.3736	961.462	0	0	0	0	0	0	0	0	0	0	0	0	0	0	0	0	0	0	0	1.508	0	0	0	0	0	0	0	0	0	0	0	0	0.477	0	0	0	0	0	0	0	0	0	0	0	0	0	0	0
9.4515	959.503	0	0	0	0	0	0	0	0	0	5.6943	0	0	5.7336	0	0	0	3.6023	0	0	5.668	0	0	0	0	0	0	0	0	2.8781	0	0	0	4.4801	0	0	0	6.5678	0	2.6398	0	0	0	4.8955	4.1982	0	0	0	0
9.6622	958.593	0	1.175	0	0	2.8568	2.4911	0	0	4.3312	3.6725	3.2364	0	0	0	2.1702	0	4.1579	0	0	0	0	0	2.8032	0	0	0	0	2.4267	2.5731	0	0	3.94	5.124	0	0	0	2.0991	0	1.6948	0	3.4978	0	0	3.4295	0	0	0	1.4798
0.4289	1091.02	9.0924	5.0564	7.6306	4.9475	6.5463	7.7899	6.5981	6.5398	4.3202	5.3655	4.4017	6.2332	6.1894	7.7442	7.656	5.3983	8.0513	5.3927	4.1531	5.1322	5.9909	16.3888	8.3392	8.5584	6.4842	7.9858	3.2432	5.2561	6.1598	4.7683	5.8506	5.808	6.7903	6.7723	10.5473	4.8696	6.0234	6.0498	4.4346	7.7375	10.2949	8.5019	4.4422	5.1336	7.247	6.7008	6.9113	5.3763
6.081	1083.65	1.0619	6.1609	3.8791	0.357	6.6525	1.6511	2.7355	6.6306	3.8696	0	1.6688	4.2799	4.1169	1.9818	3.1673	3.1185	5.7785	2.9934	3.3286	6.8102	0	1.7972	5.9752	5.8269	5.947	1.8869	2.2783	2.1104	4.7173	3.5691	4.0843	3.9202	3.1875	5.9382	4.1481	1.573	1.4233	4.0301	3.943	3.0015	9.6747	9.1351	1.6196	2.3607	4.5149	2.1374	5.6663	5.1308
0.4257	1069.05	5.1324	2.1879	3.1664	2.4053	2.7149	3.0986	2.752	2.9766	0.7457	0.8287	2.0532	2.0359	2.9866	2.2376	3.064	2.2986	3.685	3.0322	1.8952	2.2988	2.5046	9.1537	3.3103	3.8448	3.3248	2.8773	1.6991	2.7156	3.2339	1.4097	2.5012	2.2338	1.9679	2.5987	4.9445	1.8469	2.6634	3.0489	1.9506	2.9289	4.9903	3.6285	2.0154	2.6209	3.1547	2.7049	1.7749	2.6649
9.6069	1068.67	5.0317	7.2584	5.1797	5.5008	4.9273	3.5351	4.7198	4.914	8.4962	4.7474	4.7728	5.0803	5.9292	3.0874	3.2469	4.9728	5.3436	6.9727	2.8476	7.0883	5.4077	4.5167	4.1521	4.9134	3.3574	4.7873	4.6424	4.0914	5.0066	6.5139	3.5343	6.1346	5.0014	4.0691	8.4393	3.9191	5.4008	6.9538	0	5.5785	5.9173	8.1353	3.9948	0	5.1794	3.6212	5.6255	4.136
6.4869	1035.66	8.6549	15.2769	11.5889	4.4435	17.6961	7.4462	8.9127	16.7586	19.1669	4.5585	5.8751	17.9215	12.26	11.5542	10.7501	15.2367	15.564	11.7003	13.2535	17.6595	14.8387	4.4814	11.9129	19.5499	19.0364	20.162	8.1669	12.9047	24.7085	16.5389	15.4049	15.103	12.5882	17.7141	23.9319	13.5027	9.375	26.7342	8.57	14.0577	26.7317	28.9694	10.5837	5.9506	12.3125	12.475	15.6464	17.2354
11.6108	1007.6	0	0	0	3.8633	0	1.1695	0	0	2.1975	3.1994	5.035	0	1.14	0	0	6.1742	0	2.867	2.6913	3.7409	0	6.5472	9.4938	1.6372	0	0	5.3312	0	0	5.6375	2.4769	0	0	1.37	5.6601	0.729	0	1.789	0.6998	0	0	0	2.2324	0	1.3208	2.9611	0	2.322
10.6782	1006.53	0	0	0	0	0	2.1776	3.2336	0	0	4.1422	3.0398	2.0282	0	6.2258	0	1.6621	0	0	0	0	0	5.4215	0	1.4795	0	3.0459	1.7648	0	0	2.2286	3.3736	0	0	2.6343	1.9992	3.7283	0	2.6938	3.1441	3.0609	0	0	3.6826	0	2.4055	2.2613	1.5804	3.39
10.9977	1005.58	0	0	0	0	0	0	0	0	0	0	0	0	0	0	0	0	2.7319	0	0	0	5.8261	0	6.7208	0	0	0	0	4.1333	2.7497	0	0	0	1.9046	0	0	0	4.4804	0	0	0	3.2144	0	0	0	0	0	0	0
12.0632	995.604	0	0	0.5594	6.4217	0	7.733	7.0426	9.9354	5.5599	9.5443	5.1566	2.5399	7.4501	9.767	5.3821	8.3988	8.1699	1.6188	0	12.0202	9.1523	10.4421	12.2809	0	10.4686	6.9387	0	9.6299	8.964	6.484	6.9632	10.9529	6.568	4.047	6.9546	8.8847	11.5443	2.6554	9.085	6.0761	8.4032	5.7769	8.2262	9.0058	6.9928	5.3747	9.7868	10.7356
11.3159	993.593	0	0	0	0	0	5.1265	0	6.5015	0	6.1659	4.2687	3.4709	0	9.8167	5.4166	6.3225	6.1508	6.179	5.4485	8.692	9.1858	6.7675	6.3798	0	5.7307	5.4608	5.5775	6.5108	0	6.9988	0	6.813	4.876	5.8655	8.439	8.3151	8.0066	8.2358	7.6261	6.6975	0	4.5301	5.0603	6.9556	3.7064	4.5856	6.3733	8.0899
9.0493	1151.69	8.8257	18.7557	12.8886	9.0414	10.0712	9.015	10.8421	9.8886	23.5466	8.144	7.7884	12.2684	10.5128	8.5492	6.1323	10.7573	12.0255	17.9698	7.4913	16.5194	12.5976	8.0116	11.2129	9.8768	9.2213	11.4678	11.021	7.69	11.0697	14.6472	8.3585	14.8272	10.6305	11.4266	25.1821	9.0335	9.9254	15.2092	6.5842	12.1973	14.1906	22.8048	10.5706	8.5392	8.7375	9.0507	11.4362	9.9363
0.4251	1134.99	5.8737	3.4047	5.8249	2.6484	5.1307	4.8533	3.8007	4.7324	4.6203	3.2995	3.6798	5.0349	4.4918	4.2844	4.4213	4.0805	5.0363	3.1649	3.5869	3.2124	3.5392	8.4189	4.498	4.4793	4.042	5.7158	2.8576	3.8333	4.5209	3.3629	3.823	4.364	3.8139	4.9648	5.3168	3.3217	3.9222	3.9799	4.4429	4.4872	7.0901	6.1674	3.2964	3.2998	4.1856	3.8145	4.2544	5.2104
9.4393	1117.68	0	1.0202	0.629	0.5567	0.432	1.4123	0.6469	0.6162	0	0	0.6429	2.8404	1.0575	0	0.5975	2.5244	0	0.4252	0.2393	0	0	1.4639	1.8989	1.2784	1.3734	0.4531	0.4322	0.4896	0.6302	1.3202	0.5521	0.3127	0	0.2995	0	0.797	0.8389	2.7942	0	0	0.3483	3.0757	1.3337	0.3528	0.6708	1.0142	0.6031	0
9.8848	1334.04	0	0	0	0	0	1.4889	0	0	0	0	0	0	0	0	0	0	0	0	0	0	2.0889	0	0	0	0	1.6399	0	1.1091	1.881	0	0	0	1.5612	0	0	0	0.9377	0	1.5838	0	1.2894	0	0	0	0	0	0	0
9.9346	1333.01	0	2.2578	2.0705	0	2.232	1.3033	1.4181	0	1.9967	1.5203	1.7093	2.4126	1.5798	1.1607	1.8277	2.8029	0	3.2894	0	0	0	1.7066	0	2.2226	0	1.8143	2.1015	0.9429	0	2.9708	1.6162	2.0074	0	2.2616	5.1163	1.8701	1.525	2.5086	1.5162	2.6395	0	4.439	1.0303	0	2.0738	1.9349	3.2358	1.8174
0.4292	1327.01	2.609	2.7736	3.7431	3.0301	3.4389	3.7277	3.2376	3.443	2.3941	2.0896	1.9152	2.9998	3.0551	2.6705	3.8274	2.9531	4.1032	1.8277	2.1191	2.639	3.2135	8.2978	4.5522	3.8323	2.4154	4.0433	1.2053	2.5886	2.9542	2.397	3.1396	2.5767	3.471	3.4006	6.1473	2.3391	2.7298	2.7545	2.3122	2.9523	5.9305	4.5118	2.5025	2.1514	3.7017	3.1888	3.037	2.8197
9.9291	1319.98	0	0	0	0	0	1.3747	0.873	0	3.9506	3.0685	2.1309	3.0276	2.0878	1.9969	1.2889	3.8779	0	3.7824	0	0	0	2.9416	0	0	0	2.2246	0	1.7464	0	4.1475	2.6012	3.403	0	2.8113	0	2.3577	0	4.1649	3.6698	3.895	0	0	1.8729	0	0	3.6722	4.9598	2.9062
9.9386	1319.01	0	6.6955	4.6744	0	4.8591	3.6274	3.0298	4.925	5.6388	3.2679	3.3258	5.019	3.0529	3.1414	3.4022	6.2264	4.4822	7.0492	0	0	5.4214	4.1094	0	5.13	3.1957	4.0276	5.1406	2.6682	0	5.3226	4.355	4.9462	0	5.4395	11.2687	2.9052	3.5602	5.5291	3.9108	4.5702	0	9.8141	2.6067	0	4.2904	3.5171	6.6913	4.7168
0.4274	1305.04	2.4269	1.2244	1.8388	0.7003	1.6438	1.2184	1.1376	1.3644	0.9802	1.1382	1.1205	1.739	2.1212	0	1.8246	1.764	2.2702	2.0237	0.6905	0.7891	1.4235	6.0917	2.1286	2.7322	1.9306	1.7302	0.7206	0.9645	2.4699	0.6026	1.7545	1.2974	1.0872	2.5538	2.1603	0	1.7838	1.7256	0.6799	0.9397	3.2444	2.2747	1.3589	0.7675	1.8252	1.7381	0.9167	0.8691
9.9653	1477	7.6409	7.7354	6.3724	4.3912	6.137	8.2313	8.888	7.9001	7.774	4.8085	5.4862	6.5405	4.7768	7.7414	7.704	7.3843	6.9633	10.5266	8.3949	7.7269	7.3167	5.2993	11.3216	5.074	7.4144	11.3226	6.6817	6.096	6.4287	8.3127	7.8496	8.5655	4.8298	9.4706	5.9018	8.7522	6.7849	9.7666	6.9067	6.1227	7.7227	5.1126	6.3117	7.3017	6.7381	7.8302	5.8636	7.8983
10.9853	1460.12	0	2.2389	0	0	1.0554	1.4418	1.0159	0	5.6332	1.7079	2.3332	4.2895	2.8232	2.5202	0	4.316	0	2.8713	0	0	0	2.8046	0	1.8062	3.7231	0	3.153	0	0	3.6207	1.3723	1.9767	0	3.4989	4.9488	3.5009	0	3.7797	0	3.7331	0	3.7381	0	0	3.2213	1.9865	2.2331	3.9012
10.4699	1459.05	8.9338	11.6942	17.5626	12.0488	8.9481	10.6742	10.5366	10.5419	18.9355	12.6426	9.8382	11.1579	12.2179	17.4693	10.3852	16.3908	11.3459	10.7343	9.1678	10.5741	20.8799	12.374	13.8211	9.7323	14.9032	11.7949	11.1254	12.1437	12.3138	11.5909	10.4567	17.7977	10.2481	13.6239	16.4768	12.2924	10.1308	13.3853	15.7712	12.3759	9.0065	12.982	11.5237	10.4614	10.2217	10.4323	11.9363	11.2978
10.0966	1455.01	11.9199	15.6606	17.9723	16.4052	13.6674	14.4661	16.2078	15.2054	21.0686	18.4255	8.6742	12.1528	14.2137	17.8957	13.0165	17.5377	13.4221	16.834	10.742	15.805	16.0681	16.5114	21.1268	11.5886	13.5477	13.9983	12.8005	14.6879	16.4791	14.9147	9.4993	18.7741	8.3747	12.1173	18.6494	13.2937	16.4162	15.4527	17.6046	14.8012	15.534	16.6306	15.7879	18.8837	8.6379	11.3804	12.5057	17.4953
10.018	1453	0	0	1.1325	0	0	2.8059	0	0	2.5302	0	2.5912	2.766	1.8129	3.1061	2.6724	0	0	0	0	0	3.7853	2.6336	5.2041	0	0	4.274	0	3.8032	0	0	0	4.217	0	3.1726	0	0	3.4781	0	3.113	0	3.5405	1.5936	3.0435	0	0	1.9649	1.4922	2.9812
9.9006	1451.08	0	0	0	0	0	3.7183	0	0	0	0	4.9132	0	0	0	0	0	0	0	0	0	7.7759	0	3.1997	0	0	7.3799	0	4.9177	0	0	0	8.4966	0	0	0	0	3.9082	0	5.9424	0	6.897	0	4.8635	0	0	0	0	9.6143
9.939	1450.1	0	10.9494	9.34	6.2866	8.4325	6.3065	7.2889	7.8097	16.5006	6.3817	7.9203	11.4818	10.508	5.5436	4.5367	11.2042	8.5944	20.4676	7.7732	9.4084	8.4811	7.2402	4.5258	12.4122	8.8901	8.3013	10.1869	5.5011	8.1791	12.555	9.7132	10.092	6.9072	9.8768	23.1141	8.0826	8.1692	16.8146	6.1164	15.1558	8.665	29.4001	6.4131	0	8.0926	8.9515	13.4698	13.4599
10.4092	1433.03	6.2694	6.8293	17.6206	12.6492	8.7308	11.4414	10.5747	6.3213	20.3327	13.2378	9.1383	16.6014	13.4604	19.8091	8.3446	17.9652	12.2334	11.2186	6.3654	8.5887	26.051	10.1786	15.0273	13.6907	15.8553	13.299	11.243	19.696	13.6083	11.7349	14.8428	17.0237	9.0727	16.975	15.8558	13.2571	6.5381	15.0258	18.9232	13.9526	12.1953	13.8047	11.3029	8.5099	13.1253	15.5234	8.8281	10.5022
10.0628	1429	24.7221	37.0978	30.2557	41.9573	37.2726	27.437	31.769	36.7541	45.049	41.9893	23.0669	29.6537	46.8688	36.7724	27.3708	37.6101	31.1625	36.2136	33.0016	38.6132	40.0865	42.7483	47.0141	27.4195	30.6171	35.8396	36.2806	30.1341	29.7594	28.8338	27.1316	42.0915	21.1895	28.4587	35.0986	29.6311	28.972	31.0938	35.5841	28.3569	26.8756	31.7197	25.5652	30.2288	26.8812	24.2623	27.4928	25.6415
9.9735	1424.01	0	0	3.5223	0	0	0	4.2807	0	3.7501	2.9894	2.5086	4.1899	2.6662	2.8326	4.1128	3.9504	4.575	4.6725	0	0	0	2.2592	0	0	0	3.8305	0	3.0174	0	4.0755	2.2319	3.775	0	3.6016	0	0	0	0	2.3494	3.0252	0	5.0789	3.1508	0	3.1589	2.9448	3.4265	2.8514
9.9243	1421.99	0	1.4446	0	0	1.7342	0	1.061	0	2.038	0.5732	0.8037	3.9554	1.2863	1.1839	0.8123	3.4077	0	2.1411	0	0	0	1.1918	0	1.3545	1.0218	2.0034	1.0928	0	0	1.4344	1.3348	1.1515	0	1.6042	0	0.9507	0	1.9256	0.6324	1.3718	0	2.0058	0.7891	0	0	1.3113	0.9587	1.1336
10.397	1404.06	0	0	0	0	0	2.769	0	0	6.9529	0	3.8304	3.9221	4.7204	0	2.6476	3.712	0	4.7503	0	5.6326	0	4.3267	5.0453	0	0	5.2949	5.1864	0	0	5.0737	0	3.5721	0	3.2929	5.8566	5.1618	0	6.073	3.5683	6.1849	0	5.3261	2.7075	0	3.9497	0	3.3614	4.5639
9.9592	1398.01	10.7845	16.0711	12.9226	12.1529	12.1391	15.1635	13.0183	15.8525	12.0253	11.6953	10.2214	12.8357	12.2863	13.0607	12.3058	12.2237	16.7409	17.4672	11.2933	15.8081	10.0132	9.4201	15.2774	10.1779	11.2771	13.5686	12.1521	12.144	13.9939	13.3713	9.745	15.8492	12.1533	13.0725	11.3867	9.4578	12.2384	12.4199	9.4563	9.9471	12.9402	12.0748	10.688	10.7732	10.7931	10.8415	11.721	9.3233
9.9402	1374.04	0	0	0	0	0	0	0	0	0	0	0	0	0	0	0	0	4.6789	0	0	6.3582	0	0	2.9426	0	0	0	0	0	3.4215	0	0	0	2.1742	0	0	0	0	0	0	0	0	0	0	3.1591	0	0	0	0
0.4206	1370.98	2.059	0	0	1.7257	2.4936	2.2275	2.7204	2.7597	0	2.1545	1.3007	2.737	2.5761	2.437	3.1095	0	1.8717	1.4448	0	1.6562	1.9117	5.3876	2.111	2.5931	2.6618	3.0256	1.0037	1.8957	1.8685	1.3207	2.5677	2.6608	2.3642	2.2659	3.787	1.3638	2.1778	1.8424	0	2.2766	4.0557	3.5922	1.2394	1.1197	2.1108	3.0459	0	3.1307
0.4286	1348.99	4.5309	1.6923	4.0553	2.8126	3.4618	4.3135	3.1364	4.0901	2.44	2.2977	2.0508	3.2579	3.7272	2.2045	3.961	3.3503	4.0493	2.0621	2.6501	2.8916	1.8483	6.9354	3.2976	4.4512	3.3706	4.1728	2.193	3.4686	3.0275	2.6283	3.2212	3.4169	3.5974	3.0388	4.964	2.154	2.9804	2.9516	2.6001	3.3362	6.4169	4.8627	2.0615	2.4053	3.8043	3.4241	2.8727	3.8676
11.6816	1487.21	0	3.5857	3.1631	1.9356	2.4158	0	1.3123	0	6.8883	1.5815	0	3.4748	0	0	0	3.7502	0	5.5432	1.892	0	0	0	0	1.8652	3.3601	5.4174	2.4016	0	0	1.9328	1.5424	3.0579	0	3.9885	5.5567	2.6997	0	4.595	0	0	0	4.2528	0	0	0	1.774	0	0
10.9787	1486.14	0	0	0	0	0	0	0	0	0	0	2.2699	4.0829	2.7229	4.0471	2.0251	4.8028	0	0	0	0	0	0	0	2.6773	0	4.4763	0	0	0	4.1682	0	4.0843	0	3.8053	7.5314	0	0	4.6624	3.3153	5.0076	0	5.1851	2.0224	0	3.7645	1.9709	2.4529	4.0715
10.4839	1485.07	25.7101	46.4615	32.7985	28.1331	27.5368	18.8715	24.6382	31.1784	45.1502	27.0457	21.7248	26.953	33.6485	31.8951	24.1445	31.4788	33.3815	32.4446	22.9339	42.8432	36.3479	31.9668	28.6531	27.6857	41.1907	38.1362	27.7486	25.596	34.6931	36.6811	22.5603	37.6148	30.6784	29.7444	52.6652	33.6112	30.3308	38.902	32.0582	30.1106	28.2779	50.918	22.465	21.7514	24.5865	24.1866	36.4356	38.6665
11.0459	1483.18	0	2.6968	1.217	1.7136	1.5512	0	1.3662	2.2516	6.0617	0	0	0	0	1.572	0	1.3907	0	3.9604	1.3516	0	0	0	0	1.8936	2.224	0	2.2068	0	0	0	1.6627	0	0	1.4282	5.2721	0	0	5.1509	0	0	0	0	0	0	0	1.9315	0	0
10.3927	1483.05	0	7.3205	7.9778	0	6.1017	5.0018	6.8242	5.7751	5.7193	5.7298	5.2472	7.1532	5.8573	6.5875	7.4117	6.1669	7.1944	8.0798	5.3705	6.3404	7.9962	3.3371	5.083	6.2795	9.3915	7.9158	5.512	7.5398	6.0687	8.4054	7.9398	6.3143	7.3497	10.157	7.0508	9.9084	6.8204	9.7084	5.5863	8.209	8.8622	6.5421	8.5716	0	6.9164	6.2953	7.3833	8.1262
10.1359	1481.03	6.2093	0	7.4075	6.2965	0	6.0009	0	0	12.5511	9.162	3.7489	4.6356	8.4052	7.0337	3.8817	6.1808	5.0501	5.9093	0	0	7.3871	6.4477	8.2234	5.382	5.4	9.8947	4.2146	6.1507	6.8444	6.5121	4.8118	7.1031	4.7386	7.4628	6.5403	6.8697	6.5245	6.8537	6.9747	6.5071	4.5887	6.5189	6.8687	4.7465	3.6339	5.0567	4.2228	8.5491
10.0233	1479.01	0	2.7637	2.746	4.0051	3.4438	0	3.9299	3.3389	3.6094	3.9024	2.7387	0	3.1148	4.7624	5.1384	5.3589	0	3.8623	0	0	8.0964	3.791	6.7177	2.4419	6.3987	7.421	3.034	5.943	0	4.6435	3.6505	6.6547	0	3.5068	0	7.3879	7.2787	6.4801	0	6.8023	0	3.0402	3.9052	0	3.6864	4.1435	3.2533	6.0155
9.9383	1478	0	0	0	0	0	5.7891	0	0	6.0126	0	3.6522	0	3.2782	6.7182	7.5804	0	0	0	0	0	5.1803	0	0	0	0	7.9994	0	5.7393	0	0	0	6.8486	0	8.1119	0	0	6.2871	0	5.2969	5.4804	7.3676	4.3353	5.2912	0	0	0	0	6.3951
[truncated: 248 more columns]

## Sheet: Normalized a
Total Quantity Normalized Plasma LC_MS Data
		SAMPLE ID
RetTime	MZ	444	342	407	104	347	426	106	408	502	366	405	7	82	369	205	449	446	30	403	65	149	466	490	250	150	183	470	26	206	469	169	270	188	3	510	46	166	429	423	506	302	384	349	504	242	10	448	222
11.74	122.071	0	0	0	0	0	0	0	0	0	0	0	1.26297	0.907985	0	0	0	0	0	0	0	0	0	0	0	0	0	0	0	0	0	0	0	0	0	0	0	0	0	0	0	0	0	0	1.41374	0	0	0	0
12.47	122.07	0	0	0	0	0	0	0	0	0	0	0	0	0	0	0	0	0	0	0	0	0	0	0	0	0	0	0	0	0	0	0	0	0	0	0	0	0	0	0	0	0	0	0	0	0	0	0	0
12.47	112.988	4.30462	3.92499	5.12934	4.98026	4.42255	4.60329	4.84518	2.87603	5.45515	4.15877	4.60697	5.30916	6.80083	5.04962	4.015	4.80044	4.2971	5.45024	6.19576	4.90019	4.46551	3.87644	3.72469	4.75832	5.08395	4.12443	4.34924	4.1793	4.19584	4.47618	3.36478	5.11905	4.30605	4.71761	3.81334	3.39412	0	4.38023	4.92462	3.67363	3.82042	3.17824	4.90375	4.1453	0	0	2.82334	3.95156
10.82	110.072	0	0	0	0	0	0	0	0	0	0	0	0	0	0	0	0	0	0	0	0	0	0	0	0	0	0	0	0	1.07839	0	0	0	0	0	0	0	0	0	0	0	0	0	0	0	0	0	0	0
11.8	110.072	0	4.33837	6.86883	3.62278	0	0	6.1552	0	0	0	1.10803	6.77359	3.03514	0	0	0	6.42299	5.8387	0	0.0581325	0	0	0.969308	0	0	4.23765	1.20773	0	0	0	3.96748	0	3.10438	1.88668	0	0	0	0	0	0	6.0125	0	0.597369	0	0	0	0	0
12.39	110.072	0	0	0	0	0	0	0	0	0	0	0	0	0	0	0	0	0	0	0	0	0	0	0	0	0	0	0	0	0	0	0	0	0	0	0	0	0	0	0	0	0	0	0	0	0	0	0	0
11.35	110.072	0	0	0	0	0	0	0	0.45402	0	0	0	0	0	0	0	0.566495	0	0	0	0	0	0	0	0	0	0	0	0	0	0	0	0	0	0	0	0	0	0	0	0	0	0	0	0	0	0	0	0
11.87	93.0181	5.93825	3.22276	0	0	0	0	0	0	0	1.69588	0	0	4.4391	1.06976	0	2.06601	4.77723	5.75938	2.27229	0.824607	0	0	0.419855	0.362846	0	2.05135	0	0	0	1.70607	1.89727	0.593901	3.72545	1.94394	0	0	1.95547	0	0	0	0	4.65303	0	0	0	0	1.55372	1.67681
12.38	93.0174	0	0	0	0	0	0	0	0	0	0	0	0	0	0	0	0	0	0	0	0	0	0	0	0	0	0	0	0	0	0	0	0	0	0	0	0	0	0	0	0	0	0	0	0	0	0	0	0
0.44	147.031	2.98027	3.48075	2.75418	1.91593	3.52958	3.24901	2.19031	2.00558	3.31883	2.40907	2.38689	3.50815	4.25411	2.63943	0	2.56634	2.60041	3.45815	4.74428	2.19298	2.99851	2.82293	2.86115	3.11098	3.04663	3.12122	2.72724	2.24618	2.79299	3.22921	1.3677	2.70567	2.97737	2.98024	3.33219	3.67352	1.85099	2.80506	3.8621	2.89027	3.27223	3.16629	3.78293	2.83135	3.6904	2.5905	2.0777	3.37746
11.82	138.103	0	51.2647	28.3087	41.8141	37.2241	34.5663	52.8658	37.5999	20.9185	29.8196	13.702	37.2729	44.7887	7.63712	15.7045	29.485	16.6078	43.3497	10.3562	47.054	10.5507	21.4461	17.7712	3.74334	40.1856	39.8035	7.18161	12.868	10.9177	19.0328	45.6785	64.5639	49.5003	9.48112	58.7354	30.5473	29.3816	10.0667	84.8772	15.0361	14.118	32.0802	37.8051	12.5113	16.379	15.3731	33.7869	67.6638
11.3	138.102	0	0	0	0	0	0	0	0	0	0	0	0	0	0	0	0	0	0	0	0	0	0	0	0	0	0	0	0	0	0	0	0	0	0	0	0	0	0	0	0	0	0	0	0	4.1376	0	0	0
12.43	138.102	0	0	0	0	0	0	57.6664	0	0	0	0	43.6743	0	0	0	0	0	0	0	0	0	0	0	0	0	0	0	0	0	0	0	0	0	0	0	0	0	0	0	0	0	0	0	0	0	0	0	0
10.56	138.102	0	0	0	0	0	0	0	0	0	0	0	0	0	0	0	0	0	0	0	0	0	0	0	0	0	0	0	0	0	0	0	0	0	0	0	0	0	0	0	0	0	0	0	0	0	0	0	0
12.49	137.059	0	0	2.15061	5.12408	0	2.35047	2.14695	0	0	0	3.16286	2.06178	4.83881	0	0	0	0	4.432	0	0	0	1.65102	0	0	0	3.48172	0	0	2.60136	3.65815	0	0	3.24117	0	0	0	0	0	0	0	0	2.05508	0	0	1.99013	0	0	0
12.44	125.024	0	2.56488	0	3.70945	3.43399	0	0	1.67799	4.02632	2.65132	0	0	4.28656	3.44125	2.7372	0	2.78271	3.67701	0	3.33993	3.22595	0	2.61684	3.25266	0	2.77206	3.2656	0	0	0	1.90242	2.55213	0	2.97406	2.00588	0	1.5388	2.40934	2.78495	1.65137	2.40876	1.9083	3.13957	3.21346	0	1.46937	2.50155	2.19297
14.12	193.071	23.6155	13.1097	23.4652	17.0738	20.3849	15.2813	21.4184	15.5043	16.1454	13.7347	10.4093	33.2317	19.9486	14.3551	19.426	11.2882	18.9702	24.6725	26.7647	24.5099	15.1906	16.4311	15.7682	7.31673	7.91171	9.68817	17.8955	11.5751	15.7108	6.71256	8.45786	14.1269	13.2821	14.8944	16.7644	9.39783	6.68504	14.452	17.011	8.24196	11.4969	15.6772	14.9503	12.5302	13.6845	12.7048	10.5659	2.15983
13.17	193.071	19.6738	19.7019	15.9412	18.2417	13.6603	9.25976	23.5959	14.2106	0	0	0	24.9015	12.8782	7.96758	11.9991	24.7592	22.4923	26.5695	19.8339	21.0665	8.70986	12.1456	12.4339	12.0136	21.4737	13.2672	12.0729	19.9111	8.23365	11.8901	17.3167	19.917	23.3377	17.0637	16.0181	14.6096	11.0246	15.8029	14.7666	13.5354	8.68666	14.7616	26.8312	11.7014	11.555	15.2241	15.1388	15.3232
10.22	191.022	0	0	0.463203	0	0	0	0	0.883877	0	0	0	0	0	0	0	1.31495	0	0	0	0	0	0	0	0	0	0.423944	0	0	0	0	0.146836	0	0.768085	0	0	0	0	0	0	1.19636	0	0	0	0	0	0	0.336805	1.18087
9.49	191.021	0	0	0	0	0	0	0	0	0	0	0	0	0	0	1.48145	0	7.36627	6.23819	5.99315	0	0	0	4.01565	0	0	0	0	0	0	0	0	0	0	0	0	0	0	0	0	0	0	0	2.18662	0	0	0	0	0
12.95	191.021	0	1.64749	0	1.50389	1.33303	0	0	0	1.26709	1.73558	0	0	2.95291	0	0	2.40499	0	0	0	0	0	0	0	1.23031	0	0	0	0	0	1.21151	0	2.18072	1.49924	2.8031	0	0	0	0	0	0	0	0	0	0	0	1.84783	0.543899	0
13.82	191.021	0	0	0	0	0	0.183951	0	0	0	0	0	0	0	0	0	0	0	0	0	0	0	0	0	0	0	0	0	0	0	0	0	0	0	0	0	0	0	0	0	0	0	0.151755	0	0	0	0	0	0
0.43	191.02	315.092	327.327	323.862	350.857	370.101	349.017	379.002	200.996	340.207	270.885	267.197	340.008	368.821	262.97	313.381	227.512	274.867	272.25	581.43	353.249	349.02	288.292	268.791	248.536	293.106	244.205	307.626	298.774	348.816	315.19	317.115	285.808	273.411	306.626	333.456	380.381	309.964	298.228	379.785	363.169	322.175	301.832	440.187	370.716	324.99	291.706	215.438	314.418
12.21	191.018	0	0	5.87166	5.54855	0	6.89174	7.4945	7.25079	9.27667	7.53061	8.337	9.1881	10.0178	8.03617	11.0848	8.33608	9.23394	10.2721	18.3846	11.5221	13.7356	10.9975	9.27118	12.2397	12.5399	10.8736	12.1061	11.9372	16.1155	13.8996	12.3776	13.3537	11.5521	13.6645	14.1704	15.1886	11.8413	15.7093	19.9804	16.3676	14.7378	13.595	16.2362	19.63	14.3547	12.4522	10.1639	14.6516
2.25	187.006	8.25003	13.1297	4.44849	0	0	6.70548	5.68392	3.26947	0	0	0	8.26357	0	0	6.40817	8.9608	0	0	0	0	0	4.20052	8.99064	0	0	0	0	0	0	6.07435	8.98109	0	0	0	0	0	8.97224	0	8.19092	6.85364	17.7685	11.6604	16.9856	8.03478	5.73687	8.46476	0	18.4297
0.37	179.056	19.1979	19.5246	20.3003	23.6053	23.9522	23.7664	24.4782	27.6406	27.2507	20.5165	25.3442	17.0389	25.801	16.7825	18.1542	21.932	20.8585	20.9719	35.2222	17.8211	27.5587	21.4622	20.5018	25.1853	22.8166	23.9892	22.9564	20.2073	24.0489	19.1676	14.953	18.4832	17.2272	18.8223	24.1796	26.9827	18.7832	22.7043	22.598	26.269	22.8708	20.6887	21.9675	29.9644	21.2773	19.0164	17.5394	18.8991
0.43	173.01	2.44781	2.40996	2.69458	4.2679	3.05641	3.25318	4.53147	2.59682	2.70898	2.06129	3.14404	3.20955	5.42331	2.31291	3.92045	1.89285	3.52326	2.09848	3.60467	2.73954	5.18985	5.39597	2.90888	2.31144	4.74193	3.28661	4.33507	2.03953	5.55018	3.62163	3.38871	1.96399	6.07095	2.52245	2.34765	3.51378	2.81821	2.32518	3.59645	2.50572	3.06211	3.04676	3.48669	2.42098	4.10862	2.29317	13.2603	3.09642
9.91	172.09	6.86193	4.99605	5.64432	5.71248	7.02077	3.57627	6.13622	5.36967	0	4.13137	6.49708	4.0299	6.7034	4.15639	6.66688	4.64769	9.61469	0	7.2013	11.2082	0	3.73314	3.8663	5.72229	7.036	0	0	7.82202	0	0	6.13735	5.87294	4.55099	5.53237	1.57217	4.63467	3.89675	6.53587	12.4863	2.15937	2.03599	5.75615	6.78652	0	8.70204	5.99235	0	6.73003
12.74	172.088	5.18666	0	0	0.627162	2.56094	0	5.61357	2.30779	1.26997	0	0	5.47642	0	4.15145	0	2.54419	5.71365	0	0	5.15157	2.40047	2.88273	2.8453	0	0	0.510674	0.244165	2.37952	2.32363	0	3.90202	3.74896	2.45178	0	1.21346	0	2.7712	2.21253	0	1.60874	0	0	5.54081	2.75955	0	2.2918	1.99281	0
3.34	172.088	15.0905	17.1075	18.5157	16.8931	17.4949	18.7669	18.0812	10.0468	17.3985	12.5972	13.206	19.2483	18.9697	12.6137	15.3676	14.1777	15.8629	16.9675	19.2436	16.851	11.2516	13.9602	12.2796	13.5863	15.3059	15.0614	14.7165	13.9273	14.0548	15.632	14.1888	17.0546	15.3226	19.1465	14.5188	12.2702	11.4575	15.7961	22.4941	14.3662	14.9859	12.9393	20.5445	16.6928	0	12.8853	11.5113	16.9649
11.98	172.088	0	3.40974	0	0	0	0	0	2.36194	0	0	0	0	2.0181	1.78096	1.1863	0	0	0	0	0	0	1.32498	0	0	0	0	1.73915	0	0.0547069	0	0	0	0	1.64023	0	0	0	0	0	0	1.828	0.386292	1.90995	0	0.805855	2.15852	2.83612	0
0.37	215.032	99.207	90.4764	117.16	139.63	119.169	131.863	142.022	129.745	148.012	105.64	129.304	84.7636	124.861	66.1228	82.0946	97.8803	92.7147	91.3703	141.831	94.3662	121.966	116.104	92.4785	129.237	106.817	101.155	105.126	115.02	120.51	77.9163	74.4675	71.0616	73.2537	89.6575	109.514	135.79	98.6571	98.7188	97.3406	129.53	109.691	89.4074	101.158	141.83	93.1206	85.4138	70.0863	94.9052
13.16	212.085	0	0	0	0	0	0	0	0	0	0	0	0	0	0	0	2.5011	0	5.65165	0	0	0	0	0	0	0	0	0	0	0	0	0	0	3.93339	1.65285	0	0	0	0	0	0	0	0	0	0	0	0	0	0
14.21	212.083	0	0	3.03632	0	5.25475	0.674033	0	1.13067	0.320592	1.46088	0	0	0	0	0	0	2.59272	0	0.886344	0	0.218605	6.96576	1.03206	0	0	0	1.02346	0	1.00058	2.44626	0	0	0	0	6.43266	0	0.497943	7.77659	2.34387	5.87522	1.95844	0	2.08665	0	0	0	0	1.5379
12.69	212.079	0	0	0	0	0	0	0	0	0	0	0	0	0	0	0	0	0	0	0	0	0	0	0	0	0	0	0	0	0	0	0	0	0	0	0	0	0	0	0	0	0	0	0	0	0	0	0	0
11.87	212.074	0	2.2916	4.67985	7.83284	0	0.269068	0	0	0	0	0	8.3131	4.15136	4.44993	0	0	1.14444	0	0	9.90138	0	0	3.22444	0	2.5663	2.41902	6.03622	5.95096	0.753297	0	6.08534	0	2.31487	5.59892	0	0	0	0	7.33603	0	5.47043	0	0	0	0.698635	4.09536	1.66864	3.42753
14.22	205.072	0	0	0	0	0	0	0	0	0	0	0	0	0	0	0	0	0	0	0	0	0	0	0	0	0	0	0	0	0	0	0	0	0	0	0	0	0	0	0	0	0	0	0	4.12041	0	3.06133	0	8.07517
13.09	205.069	4.7059	0	0	0	0	0	0	0	0	1.65114	0	0	0	0	0	0	0	0	0	0	0	0	0	0	0	0	0	0	0	0	0	0	0	0	0	0	0	0	0	0	0	0	0	0	0	0	0	0
2.94	201.022	0	0	0	0	0	0.630069	1.76844	0	0	0	0	0	0	0	0	0	0	0	0	0	0	0	0	0	0	0.444619	0	0	0	0	0	0	0	0	0.268243	0	0	0	0.46141	0	0.49114	0.235057	0	0	0	0	0	0
14.25	200.093	0	0	0	0	0	0.773294	0.898538	0	0	0	0.881419	0	0	0	0	0	0	0	0	0	0	0	0	0	0	0	0	0	0	0	3.9992	0	0	0	0	0	0	2.15136	0	0	0	0	0	0	0	0	0	0
0.37	197.026	1.16141	1.95255	1.97078	0.922313	4.28041	1.68376	1.09438	1.57537	1.94967	1.41514	1.17763	1.22202	1.66537	1.59306	0.341368	1.32296	1.32059	0.653474	4.06508	0.787835	2.52494	1.01975	1.46636	1.40561	1.14747	1.40163	2.11678	0.674846	1.18318	1.29868	0.502156	1.45301	1.14846	0.826633	1.48653	2.00585	0.647595	0.716099	1.2623	0.976254	1.86296	0.993313	3.64788	1.45418	0.864579	1.47227	1.50615	0.723368
14.25	242.098	0	0.655018	0	0	0	0.405732	0.819842	0	0	0	0	0	0	0.71835	1.51406	0	1.27284	0	0	0	0	0	1.38066	1.44268	0.490233	0	0	0	0.803278	0.647406	0	0	0.547465	0	0	1.79344	0	1.50037	0	0	0	0	2.2849	2.16143	0.71892	0	0.459976	0
3.86	241.148	2.39278	3.52018	4.98633	2.73457	3.39263	2.73575	3.79719	5.82399	2.73975	1.68313	2.3184	3.30017	2.96696	2.2647	3.15427	2.74156	1.29106	2.83811	2.86181	2.59109	3.47581	2.9118	2.14535	2.50957	2.1666	2.68802	2.48278	1.97428	2.27291	2.48476	1.59653	3.59186	0	2.68464	3.31232	0	2.13044	2.64967	4.31998	3.87914	3.1929	1.8521	2.5534	4.84172	2.00437	1.97737	1.8492	3.21952
14.25	240.119	0	0	0	0	0	0	0	0	0	0	0	0	0	0	0	0	0	0	0	0	0	0	0	0	0	0	0	0	0	0	0	0	0	0	0	0	1.35864	0	0	0	1.42684	0	0	0	0	0	0	0
3.58	239.092	0	0	0	9.68609	0	4.32792	7.22119	0	7.15076	17.1946	0	0	0	15.4667	0	0	0	5.53897	0	0	0	0	0	0	0	0	0	0	0	0	7.87578	0	0	0	7.20206	0	7.48755	4.21855	0	7.47061	0.139134	0	0	7.29767	0	0	0	5.04335
14.23	235.081	0	0	0	0	0	0	0	0	0	0	0	0	0	0	0	0	0	0	0	0	0	0	0	0	0	0	0	0	0	0	0	0	0	1.63956	1.78724	0	0	0	0	0	0	0	0	0	0	2.64569	0	0
13.07	235.078	0	0	0	0	0	0	0	0	0	0	0	0	0	0	0	0	0	0	0	0	0	0	0	0	0	0	0	0	0	0	0	0	0	0	0	0	0	0	0	0	0	0	0	0	0	0	0	0
3.4	229.053	0	0.407067	0	4.33385	0.181301	0.703939	2.45732	0	0.280075	0.830762	0	0	0	7.17813	0	0.40968	0	0	0.175403	0.166656	0	0	0.270445	0.964557	0	0	0	0	0	0.182999	0.142184	0	0	0	0	3.6022	0.369265	1.58269	0.885221	0.439387	0	0.197193	0	0.217499	0	0	0.176171	0
11.3	227.204	0	0	0	0	0	0	0	0	0	0	0	0	0	0	0	0	0	0	0	0	0	0	3.29436	1.20728	0	0	1.65043	0	0	0	1.50378	0	1.46945	0	0	0	0	0	0	0	0	0	0	0	0	1.67883	0	0
3.35	225.111	0	0	0	4.7597	0	0	4.70546	3.61407	0	0	0	0	0	0	0	0	0	0	4.32288	4.21758	0	0	3.69664	0	0	0	0	3.59719	0	0	4.34057	0	0	0	0	4.37672	4.39147	0	0	0	3.98423	0	0	0	0	0	0	0
0.37	225.061	43.5951	40.3347	43.3785	47.8837	48.5179	49.2293	51.6692	53.7254	63.1241	43.8422	51.5966	39.4545	55.2618	34.6547	41.6697	46.7356	45.3616	43.5649	78.2932	43.0568	58.6458	44.2607	40.5433	53.8253	50.753	54.7325	54.8516	44.5415	52.6168	44.627	33.8113	38.7828	36.4235	43.5185	52.3762	54.8153	49.3907	53.8549	51.2914	59.0887	48.6352	45.0309	50.9421	61.934	44.1136	42.2248	38.56	44.2684
14.07	223.082	8.68816	4.05279	10.6955	5.81081	0	7.00642	8.36792	4.98637	8.19003	0	5.33517	13.0054	10.8901	7.67553	5.27615	7.83442	8.19658	14.0603	9.83158	12.4763	6.54631	7.51564	6.55472	0	6.42348	8.39955	7.15631	6.7917	7.18162	9.11866	7.161	6.71794	6.53464	6.84414	7.93886	0	6.15324	9.23239	11.253	0	7.28157	8.32819	7.80088	5.76	8.5251	6.15586	7.49632	9.50233
13.16	223.081	9.35322	16.6982	11.8823	10.8539	9.32866	5.89802	9.37526	5.6003	0	5.4413	5.77309	13.731	9.58048	5.95194	9.32126	13.7178	13.2992	19.5207	16.2606	18.926	9.05203	8.29127	8.83401	7.82907	11.4744	8.75177	9.46889	14.515	5.39708	9.82673	11.9821	13.3848	11.5539	13.8041	14.1313	9.64938	10.1241	8.53691	13.2714	8.39698	9.26964	13.9688	19.3923	7.13318	9.25374	11.2545	8.24352	9.09867
14.09	219.12	0	0	0	0	0	0	0	0	0	0	0	0	0	0	0	0	0	0	0	0	0	0	0	0	0	0	0	0	0	0.394321	0	0	0	0	0	1.24688	0	0	0	0	0	0	0	0	6.16259	0	0	6.77136
13.06	219.12	5.62221	0	0	0	0	1.88859	0	0	0	0	0	5.35381	0	0	0	0	0	2.62303	0	0	0	2.17274	0	1.94899	0	2.49888	0	0	0	0	0	1.53228	0	0	0	0	0	0	0.785281	0	0	1.08693	0.311287	1.27625	2.21497	0	0	0.580524
13.93	265.095	0	0	0.781849	0	2.9278	0	0	0.315631	0	0	0	0	0.96997	0	0	1.84169	1.97191	0	4.59874	0	0	0	1.82001	3.15112	2.55695	0	0	0	0.0971284	0.764571	0	0	0	1.75158	0	0	0	1.05606	0	0	0	1.18969	1.64596	1.48504	0	1.47662	1.44594	1.5627
14.25	265.091	0	0	0	0	0	0	3.23479	0	0.398747	0.735249	0	0	0	0	0	0	0	0	1.08091	0	0	0	0	0	0	0	0	0	0	0	0	0	0	0	0	0	0	0	0	0	0	0	0	0	0	0	0	0
13.09	265.09	0	0	0	0	0	0	0	0	0	0	0	0	0	0	0	0	0	0	0	0	0	0	0	0	0	0	0	0	0	0	0	0	0	0	0	0	0	0	0	0	0	0	0	0	0	0	0	0
0.42	259.006	24.083	24.2108	25.1241	22.3884	24.8581	22.2754	26.9336	15.9428	24.2154	16.0565	16.4718	27.5139	26.6846	19.6931	24.5399	17.9682	19.4278	21.8336	43.9487	27.6033	21.95	20.2332	18.4936	17.4474	21.5524	20.1298	23.7496	20.7528	23.8808	23.6986	21.6045	25.1063	20.4758	25.1382	23.0202	25.5376	18.3021	23.0029	28.7792	22.1758	20.6826	20.325	32.3441	22.1946	24.3585	19.3885	16.8866	24.3935
12.11	255.233	73.6784	44.7592	105.27	32.606	68.8622	76.8663	71.6731	66.4662	83.8156	43.3016	59.0329	72.8594	75.9991	61.38	67.6174	21.8152	80.7564	66.2443	73.6145	81.0416	70.3039	63.5559	67.8617	44.7555	70.4909	53.4981	47.1501	68.3334	62.7294	36.9614	35.4003	57.2415	10.3709	70.0293	54.7067	57.2542	47.0862	70.2979	76.6102	48.6931	59.1459	50.0522	73.2975	59.497	67.4119	33.1391	56.272	67.3356
11.26	255.232	19.482	18.5693	30.4213	18.4674	21.0184	19.0043	18.27	29.9185	24.7858	18.2791	19.3043	19.0957	25.3706	20.0466	22.9536	17.8971	21.0065	18.5159	25.1247	22.6383	25.0069	22.6716	33.6336	20.9023	24.0933	18.7486	17.8897	20.458	21.1561	19.5455	15.6052	25.2854	18.8418	24.7857	19.3704	15.4447	17.5798	23.2878	19.408	17.295	19.0726	16.8739	19.7172	19.8255	21.2294	17.2408	17.9377	21.4897
12.52	255.232	0	0	0	3.39893	0	0	0	0	0	0	0	0	0	0	0	0	0	0	0	0	0	0	0	1.30091	0	0	0	0	0	2.40837	0	0	2.19996	0	0	0	0	0	0	0	0	0	0	0	0	0	0	0
10.75	255.231	2.30146	2.20955	4.04628	0	0	0	0	4.77686	0	1.76727	2.01694	0	0	0	0	1.38385	0	0	0	0	0.580821	0.986219	4.29574	1.51407	0	1.55926	0	1.92097	0	0.795096	0	4.35462	0	0	2.024	0	1.74928	0	0	0.711649	2.08089	1.6353	0	0	0	0	1.80697	3.38331
7.62	255.231	5.26994	3.03312	9.21143	5.81349	10.2882	4.02077	4.13283	4.46173	4.86954	3.92797	3.84277	4.80791	0	6.13104	0	6.29988	0	0	0	6.47722	12.3287	3.90059	3.92868	0	0	3.79871	0	6.97822	4.81988	4.74779	6.57264	0	0	4.95754	3.82124	3.42566	3.41551	6.07566	0	5.02304	4.80634	7.35463	5.0009	0	0	0	0	3.73914
14.26	255.063	0	0	0	1.93181	0	0	0	1.97645	2.00824	0	0	0	0.931423	0.437247	0	0.584438	0	0	0	0	0	0	0	0	2.77896	0	2.42582	0	0	0	1.87283	3.32726	0	0	3.44295	0.54965	0	1.29237	0	1.97548	2.41054	0	0	0	0	0.943345	0.81648	0.908022
13.12	255.06	0	0	0	0	0	0	0	0	0	0	0	0	0	0	0	0	0	0	0	0	0	0	0	0	0	0	0	0	0	0	0	0	0	0	0	0	0	0	0	0	0	0	0	0	0	0	0	0
3.02	245.051	1.73011	0.991604	0.983686	0	1.03665	1.26355	1.10518	3.82981	0	1.27145	2.44807	1.23809	0	0	2.60699	0	1.44641	0	1.51523	1.85142	0.350279	2.071	3.95897	0	1.11697	1.01814	3.05875	1.46013	2.73839	1.2819	0	3.33621	0.920312	1.65611	3.07234	1.95921	2.66244	0.407339	1.4286	2.03591	2.87239	1.60568	0.527024	1.71909	0.765711	4.08673	1.73836	3.08535
13.15	244.99	0	0	0	0.501471	0	0	0	0	0	0	0	0	0	0	0	0.535146	0	1.4672	0	0	0	0	1.06919	0	0	0	0	0	0	0	0	0	0	0	0	0	0	0	0	0	0	0	0	5.41732	0	0	0	0.627871
13.85	244.984	0	0	0	0	0.0978855	0	0	0	0	0	0	0	0	0	0	0	0.245301	0	0.59312	0	0	0	0	0	0	0	0	0	0	0	0	0	0	0	0	0	0	0	0	0	0.546688	0	0	0	0	0.711821	0	0
3.64	242.177	0	7.43207	0	4.32677	9.87631	0	10.7279	6.84702	11.879	0	3.61943	5.80582	3.85673	0	0	0.903271	2.92164	1.75956	0	10.5907	0	0	1.41856	5.7034	7.94762	4.12361	5.22009	7.2903	3.42333	6.9292	1.80776	3.07161	3.32725	2.38886	1.62387	3.4961	1.76118	4.69922	0	3.04031	0	0	0	5.10787	7.8805	0	0	4.2492
7.04	283.115	1.01691	2.07822	0	0	0	1.06179	0	4.57849	1.02853	0.142469	1.1638	1.48546	7.2877	0.599328	0.315638	0.610852	0.438	0	0	0.533873	0.462816	0	0.940103	0.543972	0.461077	0.0974774	0	0	0	0	0.376449	0.7969	0	0	0	0.303486	0	0.113262	0	0.398304	0	0	0.184515	0	0	0.31656	0	0.243717
11.32	281.248	4.65057	11.4776	13.1568	9.82163	7.9134	6.17408	9.25092	21.0288	0	14.9877	6.89873	17.0178	7.96228	22.7269	9.67561	6.40827	4.04488	8.88606	8.80568	14.2412	11.2596	8.02685	22.0854	10.3523	12.6202	12.7895	5.77564	7.10407	6.81085	6.46358	17.7031	25.5664	12.8244	19.138	7.8493	4.5702	8.06439	10.2113	7.38404	6.24382	10.2919	6.9151	5.25491	6.11996	8.88017	14.3602	6.0367	12.1656
10.8	281.248	0	5.7655	9.93693	10.1613	0	3.46832	8.82431	12.9559	0	8.29098	0	8.32465	0	8.6752	0	5.37227	0	4.29563	4.73923	0	3.5304	3.17879	0	5.92576	5.39398	6.935	2.2224	0	0	2.35977	11.5143	12.7278	6.88246	0	3.58721	3.55357	5.78358	5.29078	0	1.71636	7.47438	5.35018	3.53644	0	4.414	8.60063	3.24481	9.64525
7.88	281.246	11.1935	8.34595	34.8339	23.1842	35.8865	5.3921	8.97507	8.28891	0	11.1614	4.93687	11.6286	0	20.6718	3.89214	30.4834	3.3387	0	8.6527	9.7869	42.8036	0	4.06697	0	5.61976	4.49381	0	29.0302	10.3178	20.7929	32.6421	0	3.83997	9.37737	7.17897	6.52057	9.38036	52.6818	0	18.7561	0	37.2813	29.8647	12.1386	4.32698	0	0	7.74077
0.42	280.988	13.6831	15.1098	15.7338	13.6563	12.8236	12.2535	16.7767	10.504	13.4247	8.6228	10.5214	17.4248	16.2912	13.982	14.4949	10.6062	13.5811	15.5158	26.3424	15.9937	12.4479	11.0924	11.4109	11.4606	14.1499	11.2899	13.3348	13.449	13.1328	14.1365	11.9918	14.1684	13.2942	15.3315	14.739	13.4679	10.1728	12.4527	18.2564	12.9281	14.8491	11.8646	20.7354	14.1476	14.3586	10.4699	9.61906	14.7407
10.81	279.232	5.86867	7.19223	11.8783	11.44	5.98549	4.61999	11.3575	16.833	0	10.3458	6.61283	8.57868	5.67028	8.93062	7.33483	6.04302	3.47111	4.92508	7.11856	10.824	5.82489	4.13042	17.3494	7.60236	6.99223	9.43157	3.13887	4.0052	6.55759	3.53317	12.6083	16.5789	8.39071	9.79905	4.43609	4.49851	7.53311	5.05884	4.90018	3.53662	9.0573	7.01013	4.41914	0	6.63792	11.1543	4.71528	12.5407
10.38	279.232	4.76849	4.05099	7.35498	14.3899	0	2.58085	10.8526	9.57707	0	7.53076	5.02324	4.44623	4.54932	4.05582	3.65666	5.04276	0	0	5.28931	7.6727	3.59072	2.3255	11.798	5.06303	3.63573	6.61704	1.558	2.37897	0	1.51327	6.35099	11.38	5.32062	5.42879	2.30176	3.67138	4.73627	4.08143	0	1.95841	6.8111	6.57061	2.50064	0	5.62598	7.36485	3.90571	10.9973
7.3	279.231	12.7759	3.08565	13.3639	14.0755	19.6798	0	5.70838	5.44849	0	5.64836	5.4896	4.00295	0	7.13328	3.69045	26.8713	3.10503	1.03936	5.95944	6.36891	17.7269	0	3.95475	0	0	4.97515	0	9.68662	4.50707	7.60789	20.4424	0	0	7.99505	3.95571	0	4.81327	17.3996	0	7.24232	0	25.6706	15.7905	8.00591	0	0	0	7.16089
14.27	278.086	1.88881	0	0.599234	0	0	0	0	0	0	0.757925	0.419097	0.491105	0.397383	0.315507	0	1.5264	0	0	1.1444	0	0.890459	0.953441	0.947708	0	0	0	0.293701	1.25279	0	0.300999	1.27562	1.75075	0	0.755156	0.389352	1.36875	0.787253	0	1.47219	0	1.79304	0.603976	0	2.14675	0	0	2.22332	0
13.09	270.137	1.51522	0	0	0	0	0	0	0.0925465	0	0	0	0	0	0	0	0.964369	0	0	0	0	0	0	0	0	0	0	0	0	0	1.33506	0	0	0	1.62442	0.389072	0	0	0	0	0	0	0	0	0.281206	0	0	0	0
14.27	270.128	0	0	0	1.78325	0	0	0	0	0	0	0	0	0	0	0	0	0	0	0	0	0	0	0	0	0	0	0	0	3.09183	0	0	0	0	0	0	0	0	0	0	0	0	0	0	0	0	0	0	0
0.36	269.089	2.34746	2.20057	4.74682	1.96695	1.09078	1.79802	4.11966	10.1467	9.12236	2.35096	8.81556	1.72053	3.78564	1.02535	1.63763	3.96833	2.99066	6.05506	0.992099	4.35442	1.75677	2.60378	3.43955	9.35935	8.49255	6.75258	4.82516	2.29019	1.4963	1.65921	0.649665	3.05697	1.39108	3.16015	7.11272	1.09252	2.72465	2.39309	4.14945	2.93921	5.00298	3.29577	1.68998	4.19233	8.50055	4.62909	2.95937	6.22639
3.92	267.127	0	0	0	0	0	0	0	0	0	0	0	0	0	0	0	0	0	0	0	0	0	0	0	0	0	0	0	0	0	0	0	0	0	0	0	0	0	0	0	0	0	4.47098	0	0	0	0	0	3.92676
4.67	265.147	0	0	0	1.47713	0	0	0	0	0	0	0	0	0	0	0	0	0	0.779689	0	1.13075	0	0	0	0	0	0	0	0	13.1598	12.7046	0	0	0	0	0	0.948109	0	0	0	0	0	0	0	0	0	0	0	0
4.73	297.15	0	0	0	0	0	0	0	0	0	0	0	0	0	0	0	0	0	0	0	0	0	0	0	0	0	0	0	0	0	0	0	0	0	0	0	0	0	0	0	0	0	0	0	0	0	0	0	0
14.26	296.091	0	0	1.75879	1.45244	0	0	0	0	0	0	0	0	0	0	0	0	1.39762	0	0	0	0	0.491368	0.974995	0	0	0	0.489405	0.409683	0	1.17734	0	0	0.310695	0	1.79004	0	0.405889	0	0	0	0	0	1.58107	2.65217	0	1.58608	1.63697	0
3.72	295.159	1.24475	0.221221	1.20103	0.60817	0.162405	2.02653	4.10216	2.26686	0.652917	1.18625	0	0.566181	1.5044	0.110581	0.520693	0.684357	0.630894	0	1.38774	0.714578	0.903034	1.05533	0.259965	0.910871	0.460291	0.241977	0	0	2.45551	0.127188	0	0.584191	0.53717	0	0.3133	0	0.243612	0.95678	0.344683	4.6266	0	1.43885	0	3.47974	0.817957	0.144654	0.639863	0.684928
13.14	294.988	0	0	0	0	0	0	0	0	0	0	0	0	0	0	0	0	0	1.21802	0	0	0.523778	0	0.717459	0	0	0.912899	0	0	0.411719	0	0	0	0	0	0	0	0	0	1.0258	0	0	0	0	5.00497	0	0	0	0
13.81	294.983	0.62336	0	0	0	0.478703	0	0.493034	0	0	0	0	0	0	0	0	0	0	0.570098	0	0	0.598408	0	0.406371	0	0	0	0.24563	0	0.99407	0	0	0	0	0	0	0	0	0	0	0	0	0	0	0.509655	0	0	0	0
5.62	293.181	1.1982	0.722708	1.30156	0	0	1.28791	0	0.471749	1.38775	0	1.07262	0.91017	1.02411	2.02465	1.03771	0.975642	0.983078	0	1.22979	1.24214	1.13084	0	1.39306	0.635524	1.07438	1.28079	0.849057	0.568295	3.91349	9.38678	0.534662	0.952639	0.880036	1.04441	0.906948	0	0	1.08603	0.626045	0.828274	1.2743	1.0703	1.06552	1.53419	0	0.983573	1.71614	1.09051
3.94	293.173	0	0	0	0	0	0	0	0	0	0	0	0	0	0	0	0	0	0	0	0	0	0	0	0	0	0.155695	0	0	0	0.103801	0	0	0	0	0	0	0	0	0	0	0	0	0	0	0	0	0	0
13.01	288.106	0	0	0	0	0	0	0	0	0	0	0	0	0	0	0	0	0	0	0	0	0	0	0	0	0	0	0	0	0	0	0	0	0	0	0	0	0	0	0	0	0	0	0	0	0	0	0	0
14.26	288.105	0	0	0	0	0	0	0	0	0	0	0	0	0	0	0	0	0	0	0	0	0	0	0	0	0	0	0	0	0	0	0	0	0	0	0	0	0	0	0	0	0	0	0	0	0	0	0	0
14.12	286.13	0	0	0	0.157028	0	0	0	2.97952	0	0	0	5.19018	0	0	0	0	0	0	0	0	0	6.00868	0	0	0	0	0	0	0	0	3.42313	0	0	0	0	4.90765	0	0	0	0	0	0	0	0	0	0	0	4.95676
13.09	286.126	0	0	0	0	0	0	0	0	0	0	0	0	3.72908	0	0	4.0351	0.238968	4.91006	0	0	0	0	3.25883	0	0	0	0	4.13501	0	0	0	0	0	0	0	0	0	0	0	0	0	0	0	0	0	0	0	0
9.66	283.266	0	3.96748	0	0	0	0	0	4.18855	0	0	0	4.99464	0	0	0	0	7.43489	0	0	8.06458	0	0	0	0	3.96603	0	0	0	0	0	3.27993	0	0	0	0	0	0	5.66552	9.10775	0	0	4.13132	0	0	5.96367	0	0	0
12.13	283.264	89.4215	54.3013	118.662	40.7851	80.8207	88.8902	89.7385	81.4241	103.202	52.1396	68.1567	88.5374	94.533	76.1594	78.0776	26.6118	94.8937	80.4206	84.5661	92.6749	85.7682	79.8689	82.1188	54.3013	87.8313	65.4853	59.1852	84.5036	71.272	44.0728	44.4143	70.9133	12.1958	85.4431	63.3363	70.8555	55.6465	89.0693	88.4177	60.1565	76.3489	62.9032	90.2004	69.3403	80.428	41.6351	65.1308	83.1371
8.35	283.262	11.0913	16.2362	11.906	16.3702	20.3209	13.5036	20.4462	13.3442	17.2491	13.0332	13.6862	15.3749	15.3254	10.3738	14.4859	21.0188	13.4474	16.1266	16.5823	14.2017	22.9226	15.7145	14.7957	13.9891	17.1236	13.1551	17.9475	16.1377	22.231	23.4969	14.4553	16.0367	7.97623	17.7731	19.9463	14.9315	11.441	20.4863	22.2142	18.2287	17.4067	14.1138	19.8271	22.1369	15.4942	12.8243	11.2965	12.8308
11.28	283.261	0	0.0838471	4.48251	0	0	0	1.96731	3.29586	0	2.43365	1.62801	3.46594	0	2.07186	0	2.02526	0	0	3.45331	0	0	4.10657	3.68571	2.67478	0	2.42499	1.71404	0	0	3.11478	0	0	2.8135	4.4613	1.75198	0	1.30887	0	0	0	1.59064	1.31137	3.81406	0	0	2.46477	1.7461	1.1251
12.57	283.261	3.04857	5.70845	4.29982	4.40308	5.9225	5.1825	0	3.23381	7.62678	4.50479	5.47825	4.37478	6.5803	3.92857	3.60372	3.74282	4.47261	6.03455	4.24622	6.23638	4.29119	4.1803	4.82091	5.23763	5.75289	4.10972	5.51975	3.93523	0	4.30283	3.24519	6.16492	3.26484	5.44953	4.6548	5.96046	0	6.5121	0	0	4.57386	0	6.86608	6.66944	0	4.24383	4.96043	4.21638
4.04	323.155	6.75034	6.62472	6.80682	7.63705	7.09534	7.52777	7.24647	4.38555	8.22158	4.63092	6.1982	5.25911	7.96983	4.79477	5.89749	4.56598	4.08346	5.0607	6.31795	5.2887	5.0435	4.88764	3.49802	5.97064	5.41064	4.0368	5.03513	4.14369	5.58242	4.88197	3.17653	4.86819	3.87272	4.75389	3.61499	3.66482	3.41846	4.69773	4.43042	4.00932	3.45688	3.411	4.20284	4.374	3.05594	2.72271	2.11063	3.91585
3.66	313.121	0	0	0	0	2.14148	0	0	0	0	0	0	0	1.90808	0	1.7188	0	0	0	0	0.983737	0.545283	0	0	0	0	0	1.32146	0	0	0	2.05727	0	1.10207	0	0	0	1.71291	0.0767312	0	0	0.161495	0	0.0374296	0	0.205747	0	0	0
10	312.291	19.5742	15.0037	24.4312	13.7034	23.1516	20.1017	27.6345	5.28249	15.9595	17.0346	23.1492	26.1219	33.5807	30.5212	20.161	15.7676	14.2592	20.3878	31.4777	22.553	17.2701	11.8293	11.8274	13.3921	10.1211	3.65607	12.7521	8.3663	23.7411	16.7497	12.3785	23.3287	13.2706	18.9658	8.48591	15.6033	6.60489	15.3862	22.9141	17.2842	21.2931	15.3483	22.7329	12.9658	23.489	2.47424	9.83849	9.33027
8.91	311.292	3.83879	4.42136	6.64878	3.88409	5.36047	4.9994	4.04857	6.14768	6.43286	5.85947	4.49973	3.02548	6.09469	4.96193	3.48938	3.3819	3.8567	2.48971	4.83857	3.0841	5.04788	4.30597	6.78912	4.75585	3.4611	4.24974	4.47626	3.42282	5.38637	3.49702	2.46455	3.62083	3.28949	4.56947	3.73169	5.21998	3.13172	5.18643	0	4.51473	5.5163	3.98944	4.49268	7.8459	4.21738	3.96109	4.40768	5.6437
12.62	311.29	0	0	0	0.320185	0	0	0	0	0	0.170642	0	0	0	0	0	0.126733	0.0875613	0.39157	0	0.378972	0	0	0	0.525385	0.346102	0	0	0	0	0.242606	0	0.230308	0.178478	0.48956	0	0	0	0	0	0	0	0	0	0	0	0	0	0.343227
5.18	311.166	0	0	0	2.26504	0	0	0	0	0	0	0	0	0	0	0	0	0	2.1514	0	0	0	0	3.75632	0	0	0	0	0	0	2.2824	0	0	0	0	0	0	1.56228	4.2009	2.71702	0	2.1911	1.99524	0	0	0	0	0	0
5.09	309.175	0	0	0	0	0	0	0	0	0	0	0	0	0	0	0	0	0	0	0	0	0	0	0	0	0	0	0	0	0	7.40439	0	0	0	0	0	0	0	0	0	0	0	0	0	0	0	0	0	0
14.23	306.115	0	1.25059	4.26548	2.34981	1.20297	1.31552	0.444933	0	0.64384	0.31082	0.12658	0	0	0	0	0	1.03943	0	1.7513	0	0	0.745493	1.70907	0	0	1.18406	0.54109	2.97065	0	0.587267	0	0	0	5.92329	1.15182	2.1457	0	0	2.18974	0	0.696292	0	0	0.545614	0	1.28082	2.06907	3.45498
13.12	306.114	0	0	0	0	0	0	0	0	0	0	0	0	0	0	0	0	0	0	0	0	0	0	0	0	0	0	0	0	0	0	0	0	0	0	0	0	0	0	0	0	0	0	0	0	0	0	0	0
7.21	303.231	0	0	0	4.62693	0	0	0	3.60369	0	0	0	0	0	3.86777	4.26581	5.57057	0	1.81837	0	0	4.86235	3.59719	2.94013	0	0	0	4.33195	3.48439	6.17716	8.06045	4.28694	0	3.23396	0	3.25502	0	0	7.988	0	0	0	5.23577	4.07578	0	0	0	4.23084	5.7595
12.91	303.149	0	0	0	0	0	0	0	0	0	0	0	0	0	0	0	0	0	0	0	0	0	0.351096	0	0	0	0	0	0	0	0	0	0	0	0	0	0.514726	0	0	0.433039	0	0.183235	0	0	0	0	0	0	0
11.23	301.242	4.58289	3.8438	6.38881	4.47025	5.30769	4.52968	0	5.52128	3.67108	3.1789	3.61058	4.3636	4.85062	4.10675	4.22248	0	4.37677	3.52406	4.60233	4.09909	5.02765	0	5.54035	3.01745	0	3.80475	0	2.65537	0	3.26922	0	4.22877	0	4.09362	1.65424	0	2.67218	3.11793	0	2.61635	3.13354	2.47085	2.78785	0	0	0	2.81011	3.57294
12.13	301.239	12.3036	7.50069	11.9102	7.095	8.59145	9.46654	9.43449	9.74671	8.30671	6.8356	7.35968	8.16946	9.22048	5.11814	8.43675	3.92091	8.58204	7.23627	8.02527	7.82681	7.35804	6.44896	7.67228	5.3546	7.72844	5.78587	5.16645	6.96052	7.10959	4.24132	4.03787	6.37642	0	5.91233	6.27021	5.25284	4.40297	6.75925	7.05624	0	0	4.39874	6.90793	6.26579	5.37702	0	4.02858	5.27102
7.63	301.236	7.39476	4.13963	9.08943	6.58628	10.942	4.31795	4.68231	5.40488	5.28611	4.13923	5.20722	6.41524	4.28976	7.56123	0	7.95428	0	0	4.93192	6.40174	13.1356	4.2314	4.20366	0	0	4.60211	0	8.31368	5.55575	5.89385	7.3989	0	3.08347	5.78585	4.22955	3.70424	3.38901	8.76212	0	6.22778	4.07633	8.80246	5.68733	0	0	3.52964	0	4.2407
3.94	339.178	0	0	0	0	0	0	0	0	0	0	0	0	0	0	0.502863	0	0	0	0	0	0	0	0	0	0	0	0	0	0	0	0	0	0	0	0	0	0	0	0	0	0	0	0	0	0	0	0	0
12.94	334.143	0	0	0	0	0	0	0	0	0	0	0	0	0	0	0	0	0	0	0	0	0	0	0	0	0	0	0	0	0	0	0	0	0	0	0	0	0	0	0	0	0	0	0	0	0	0	0	0
12.09	329.268	15.5894	9.79841	19.1978	8.55815	13.0137	12.4801	12.8155	14.0473	13.8396	8.31793	8.98227	9.00952	14.1452	8.88134	11.8569	5.72612	10.724	10.3026	11.3907	12.1151	10.0058	9.379	10.3314	8.11707	9.72222	7.20698	6.78669	8.88329	8.48419	5.65732	4.66338	8.32357	2.30831	9.33499	8.46597	6.14156	6.01016	8.12782	9.96725	5.29033	6.4299	6.67173	8.94164	7.39734	8.28577	4.98939	5.88989	7.70771
8.36	329.266	12.0168	18.2797	13.4134	17.8538	24.1188	15.3642	23.9561	14.4797	17.4141	15.2054	15.2697	16.0039	19.7525	14.2913	15.8133	22.2154	16.3002	18.7243	17.0769	19.3687	27.0763	16.9068	14.5328	16.5099	17.1045	14.016	19.1591	16.1252	21.6866	21.296	14.3769	16.4903	11.6603	17.0675	19.4609	13.7883	12.7678	20.2778	22.262	16.2252	17.9379	13.9794	19.7214	20.5919	17.7282	13.4274	12.7626	11.8548
12.57	329.264	3.44488	0	0	1.1888	4.7088	0	0	0	0	2.71996	0	0	3.34051	0	0	1.96582	3.35098	2.46921	0	0	0	0	0	0	3.80799	0	0	0	0	2.42166	0	0	1.5668	0	0	0	0	0	0	0	0	0	0	0	0	0	0	0
12.43	327.302	0	0	0	0	0	0	0	0	0	0	0	0	0	0	0	0	0	0	0	0	0	0	0	0	0	0	0	0	0	0	0	0	0	0	0	0	0	0	0	0	0	0	0	0	0	0	0	0
11.3	327.253	0	2.10037	4.92161	2.86587	0	0.726518	0	5.55031	0	2.41785	0	0	0	5.55389	0	0	0	0	3.25951	0	1.92198	0	4.29408	2.25923	0	1.97963	1.56045	0	0	0	0	3.68486	0	2.5467	0	0	0.989704	0	0	1.97589	2.0509	2.47924	0	0	0	0	0.487926	0.425402
7.89	327.252	14.4991	10.163	40.6199	25.5927	45.3199	6.42065	11.0258	11.5288	0	11.0008	5.90869	15.6931	4.72249	24.379	4.99773	38.9621	4.39603	2.38827	9.63119	11.3716	53.3851	3.74003	4.89415	5.58694	6.65799	5.77997	4.44763	37.106	12.8234	23.3188	39.757	0	4.45815	10.9477	7.75625	7.79781	9.38076	59.7057	0	18.3645	0	40.9428	33.7503	12.3626	5.50257	3.38835	3.41206	8.68515
7.07	327.231	0	0	0	4.08091	0	0	0	2.33615	0	3.33549	0	0	0	9.96977	0	3.33601	0	0	0	0	0	0	0	0	0	0	0	0	0	5.50948	6.10983	0	0	0	0	0	0	3.6172	0	0	0	0	0	0	0	0	0	0
10.35	325.245	2.02656	1.22792	0	4.7161	0	0.953496	3.83138	3.82323	0.828269	2.38555	1.31109	1.12074	0	1.15946	0	0	0	0	1.44199	0	0.683062	0	4.23682	0	0	1.59502	0	0.374768	0	0	0	0	0	0	0	0	1.67833	1.09678	0	0.323693	1.17537	2.9489	0	0	0	0	1.00886	3.71081
10.79	325.238	0	1.87476	3.5165	3.51401	0	0	6.09237	5.36602	1.66993	1.68466	1.41025	0	0	1.4975	0	0	0	0	2.89613	0	1.26151	0.473428	3.32529	0.253399	0	2.42036	0	0	0	0	2.80524	2.194	2.50499	0	0	0	1.37646	0	0	0	3.20949	1.40076	0	0	0	3.48453	2.22391	2.19482
7.31	325.237	14.5012	3.2588	16.6668	17.2271	22.0137	0	6.96367	6.27163	0	6.80491	5.75092	4.62689	0	9.48704	0	31.7809	0	1.10609	7.68772	7.37673	17.5851	0	4.43582	0	3.41615	5.67959	0	10.8855	5.62536	9.24577	21.4573	0	0	7.43034	4.23508	3.20396	6.38856	20.6198	0	7.84004	0	27.0254	16.069	8.42884	0	0	0	6.29677
5.62	325.181	0	0	0	0	0	0	4.40639	0	0	0	0	0	0	0	0	0	0	3.24984	0	0	0	0	0	0	0	0	0	0	0	0	0	0	0	0	0	0	0	5.32923	0	0	0	0	0	0	0	0	0	0
3.74	369.172	2.7609	0.824973	0	3.50788	0.133209	1.14716	4.30716	0.963456	1.35012	3.82864	0.991242	2.10517	1.87137	3.76148	2.31903	2.27665	2.38354	0.53335	0.702213	1.90095	0.251319	1.57433	4.13317	0.72846	0.345788	0.191297	1.98712	1.06676	1.67082	1.42997	1.21627	1.73581	0	2.08255	1.90849	3.86361	1.16322	1.46244	1.28046	2.03798	2.05676	1.21434	1.00185	1.19201	0	2.5276	2.08877	1.11868
9.75	367.356	7.33906	6.97041	10.7968	11.359	12.5637	11.8504	10.6866	4.23348	10.6991	7.64117	9.78162	12.0339	12.4842	8.46312	9.63244	6.74738	7.64575	8.54321	10.9696	11.2956	10.7207	8.26909	6.89929	8.70365	9.60788	8.07211	8.10727	8.19804	10.3252	7.37918	6.30929	8.82379	6.15266	10.3715	7.74358	7.63888	5.76129	9.92402	13.2578	8.71447	9.08694	7.32961	8.76963	8.06613	11.6165	7.34867	6.83059	8.21401
9.48	367.352	0.201932	0	0	0	0	0	0.323127	0	0	0	0	0.282609	0	0	0	0	0	0	0.292624	0	0.377707	0	0	0	0	0	0	0	0	0	0	0	0	0	0	0	0	0	0	0	0	0	0.508497	0	0	0	0	0
3.58	367.156	3.72953	7.41977	4.48825	8.46967	7.00111	1.34006	8.39042	7.66251	13.1081	8.64891	5.8818	4.27979	9.19084	8.15326	4.97811	5.0439	3.31085	4.32033	3.2868	7.10363	6.42539	6.52973	27.6147	4.83969	6.65438	1.17816	9.10943	3.30537	5.13626	7.44904	1.20602	4.93138	0.753415	6.50848	13.1715	12.1972	1.60396	1.20987	0.742772	12.9775	10.6908	1.19704	7.15442	13.857	0	8.61659	4.11518	4.29759
0.35	367.102	1.21478	0.941402	0.798979	0.581323	0.268972	1.13634	1.886	4.05295	1.42982	1.50501	0	0.320222	0.559416	0.573936	0.553618	0.406212	0.442976	0.385479	0.35808	0.341914	0.922352	0.516652	1.00631	0.354145	0.482924	0.394537	0.178019	2.95517	2.00442	0.893353	0.230846	3.43832	0.413446	2.50197	0.247324	0.234964	1.09931	0.677209	0.534058	0.912198	0.255996	0.746302	0.461381	5.50579	3.29885	0.21076	0.385568	2.27964
6.19	365.269	0	0	0	0	0	0	0	0	0	0	0	0	0	0	0	0	0	0	0	0	0	0	0	0	0	0	0	0	0	0	0	0	0	0	0	3.4054	0	0	0	0	0	0	0	0	0	0	0	0
8.91	357.297	3.15199	4.00465	6.60901	4.24726	4.99242	4.5215	4.231	5.75014	4.98422	5.12048	4.27072	3.01763	5.09227	3.76585	3.53513	3.64817	4.258	2.29339	4.51018	3.21349	6.00768	4.69802	5.56183	3.77014	3.1161	4.77094	4.24626	2.98523	5.22236	3.53628	3.08299	2.7637	3.53359	3.13164	3.26027	4.44281	3.12199	4.67317	4.37358	4.76692	5.73982	3.90547	4.53679	6.80096	4.03396	3.76697	3.42529	4.27858
7.69	355.285	0	0	0	1.14961	0	0	0	3.09876	0	0	0	0	0	0	0	0	0	1.0106	0	0	0	0	3.02698	0	0	0	0	0	0	0	0	0	1.00884	0	0	0	0	0	0	0	0	0	0	0	0	0	0	0
7.25	349.239	0	1.94238	0	3.19538	0	0	0	2.45767	1.83377	0	0	0	1.41655	2.95194	3.16209	3.92958	2.26613	1.53238	0	1.49682	4.03194	0	2.21379	1.69658	1.60611	1.96918	2.95997	0	0	5.63568	3.21475	0	0	0	2.11187	1.49533	2.17219	4.82768	1.01412	0	1.61522	3.8111	0	1.26306	0	0	0	0
13.13	344.986	0	0.937944	0	0	0	0	0	0	0	0	0	0	0	0	0	0.752592	0	0	0	0	0	0	0.594634	0	0	0	0	0	1.39823	0.134478	0	0	0	0	0	0	0	0	0	0	0.779968	0	0.564736	5.62462	0	0	0.779164	0
9.38	339.32	0	0.194624	0	0	0	0	0	0.608163	0	0	0	0	0	0	0	0	4.8613	0	0	0	0	0	0	0	0	0	0	0	0	0	0	0	0	0	0	0	0.436398	0	0	0	0	0.36439	0	0	0	0	0	0
6.08	339.196	0	0	0	0	0	0	0	0	1.46281	0	0	0	0	0	0	0	1.92131	1.06203	0	0	0	0	3.52729	0	0	0	1.09332	0	0	1.76097	0	0.555896	0	0	1.68495	0	0	2.67082	0	0	0	0.978761	0	0	0	0	0	0
9.9	395.388	4.5913	3.98649	5.64649	5.26082	5.5004	5.75293	6.61371	0	6.46419	3.54393	5.56719	7.63386	10.0259	5.68035	6.33873	3.56626	4.3327	3.90528	7.7815	6.90623	4.19396	5.24873	4.87255	6.06546	6.01011	5.03643	6.19675	4.31632	6.10943	5.59635	3.42436	5.02559	3.2097	6.76396	4.78906	5.1687	3.01041	4.08502	8.36822	6.14168	7.20951	3.85565	5.00259	4.84259	7.20709	4.46199	5.30794	6.25135
9.49	395.384	0	0	0	0	0	0	0	0	0	0	0	0	0	0	0	0	0	0	0	0	0	0	0	0	0	0	0	0	0	0	0	0	0	0	0	0	0	0	0	0	0	0	0	0	0	0	0	0
8.28	393.278	4.5988	3.53973	6.53546	3.24052	0	3.38797	4.86735	5.93842	3.79662	2.756	3.18228	5.38061	4.65421	2.27114	3.59856	2.83708	5.71249	5.37675	4.87947	5.83425	4.05837	3.9638	3.64788	2.82515	3.7727	3.17003	0	5.26965	4.7741	3.44873	4.41219	4.05202	3.61163	5.19814	4.83999	3.46272	2.79691	4.23035	6.46033	2.59524	2.93664	3.10786	4.95707	3.99872	4.91243	3.33728	3.16304	5.43553
9.36	385.325	0	0	0	0	0	0	0	0	0	0	0	0	0	0	0	0	0	2.23018	0	0	0	0	0	0	0	0	0	0	0	0	0	0	0	0	0	0	0	0	0	0	0	0.135496	0	2.33662	0	0	0	0.0320998
2.98	385.149	0	0	0	4.63617	0	0	0	3.54929	2.28886	0	0	0	2.64444	2.04096	2.92419	1.38772	0	3.04891	5.33894	4.684	0	0	2.7821	1.88017	0	1.76362	0	0	2.50098	3.31919	5.84323	2.26	2.15788	0	3.78248	6.96442	4.20815	0	0	0	0	0	0	2.61223	0	0	0	3.72863
8.84	382.335	0	0	3.86871	0	0.237564	0	2.83754	0	0	0.623167	0	0	0	0.290687	0	0	0.205624	0	0	0	0.268997	0	0.213059	0	0	0.508062	0	0.206993	0	0	0	0	0	0	0	0	0	0	0	0	0	0	0	0	0	0	0	0
9.81	381.372	5.42016	5.86518	8.0904	6.98097	7.63839	8.55462	8.98366	2.87137	7.23313	4.5984	6.08958	9.34721	9.34803	6.29627	7.25201	4.20359	5.58402	6.04951	7.97521	7.73922	5.74534	5.64283	5.24473	6.02255	6.74239	4.84237	6.55865	4.91127	8.61314	6.52402	3.61934	5.72077	4.24737	8.05123	5.21969	6.36157	3.50605	7.07203	10.4286	6.94181	7.26267	4.56297	7.00423	6.50818	7.96769	5.94342	4.39445	6.68341
9.44	381.368	0	0	0	0	0	0	0	0	0	0	0	0	0	0	0	0	0	0	0	0	0	0	0	0	0	0	0	0	0	0	0	0	0	0	0	0	0	0	0	0	0	0	0	0	0	0	0	0
7.98	381.174	2.48079	0	4.45197	0	4.59917	0.944038	1.07867	1.11436	0.450555	0	0.986773	1.34552	0.874184	0	0.838209	2.88991	0.524722	0	1.31082	0	3.06375	0.476607	0.880992	0	0	0.0914317	0	2.22917	0.890746	0	2.43434	0.54702	0	1.14231	0	0.534103	0.83854	2.43442	0	0.676258	0	0	2.57051	0.65847	0.163302	0	0.519517	0
7.49	375.272	7.60554	8.89524	11.8919	7.77396	7.77985	10.2482	9.55678	10.39	8.69915	9.8137	5.88755	7.87301	8.87656	7.76501	6.28836	6.39193	8.08026	7.10531	9.96703	9.42449	10.1283	6.2968	9.59735	9.10614	5.72413	5.94604	9.35467	7.15439	9.49716	7.13111	8.10355	6.05235	6.72618	8.48336	6.48877	7.30541	8.16749	8.68889	7.82925	11.5111	7.71512	6.78562	7.9537	11.3019	8.74534	6.99822	6.62847	10.3083
7.11	373.241	0	0.834349	0	2.78075	0	0	0	0	1.27949	0	0	0	0	6.92507	1.28453	3.02724	0.47225	1.4448	0	0	0	0	1.63411	0	0	0	0.834401	0	0	4.76784	4.43203	0	0	0	0	0.522609	0	0	0.436082	0	0	0	0	1.93684	0	0	0	0
9.2	425.358	0	0	0	0	0	0	0	0	0	0.272722	0	0.266617	0	0	0	0	0	0	0	0	0.0896655	0	0	0	0	0.514704	0	0	0	0	0	0	0	0	0	0	0	0	0	0	0.562393	0	0	0	0	0.684036	0.2314	0
9.88	423.415	0	2.92886	0	0	0.415205	0	0	0	2.71728	0	0	0	0.101694	0	0.609144	0	0	0.373636	0	4.90062	0	0	0	0	1.84981	0	0	0	0	0	0	0	0	0	0	0	0	0	7.6764	0	0	0	1.88625	1.27177	5.83923	0	0	0
11.91	419.302	0.499056	6.63416	5.21266	0	6.07452	5.54836	0	0	10.2755	0	0	7.98792	5.64616	0	0	0	7.40181	1.87698	0	4.30173	0	0	0	0	6.13208	1.22936	0	0	0	0	1.50103	0	0	8.48018	0	5.77781	0.211854	0.342057	0	0	0	0	5.69833	0	0	0	0	0.94919
12.42	419.295	0	4.24083	15.8771	9.72624	0	5.46077	10.8765	7.33802	12.2473	2.68797	6.24658	9.637	6.34127	0	0	2.51151	0	5.70633	4.98565	0	6.41865	4.72231	0.884123	4.46221	2.22475	2.02642	5.28496	7.82639	0	3.57205	0	5.65295	3.26684	1.35783	0	1.17666	0	0	0	0	6.4228	0	0	0	0	4.13643	1.58264	0
10.59	419.295	0	0	0	0	0	0	0	0	0	0	0	0	0	0	0	0	0	0	0	0	0	0	0	0	0	0	0	0	0	0	0	0	0	0	0	0	0	0	0	0	0	0	0	0	0	0	0	0
11.12	419.295	0	0	0	0	0.24165	0	0	0	0	0	0	0	0	0	0	0	1.97436	0	0	0	0	0	0	0	0	0	0.19199	0	0	0	0	0	0	0	0	0	0	0	0	0	0	0	0	2.72222	0	0	0	0
9.82	413.363	6.05058	5.25158	7.22515	7.4094	7.1653	7.81464	7.19698	2.62048	6.58032	4.00394	6.16202	7.28128	7.51724	5.87977	7.12055	4.05945	5.76179	5.16702	7.54329	7.58819	5.3874	5.42784	4.91492	5.61897	5.59304	5.94492	5.7389	5.20586	6.81075	5.23437	4.13102	6.50325	4.67278	6.46986	4.3839	4.47685	3.16591	6.36677	8.52264	6.56431	5.37229	5.80099	6.381	5.99753	7.64143	4.08963	5.01848	4.89706
9.46	413.358	0	0	0	0	0	0	0	0	0	0	0	0	0	0	0.194654	0	0.214412	0	0.518595	0	0	0.340726	0.351157	0	0	0	0.227946	0	0	0	0	0.33909	0.377994	0	0	0	0	0	0	0	0	0	0	0	0	0.498695	0	0
8.95	411.37	0	0	0	0	0	0.788971	0	0	0	0	0	0	0	0	0	0	0	0.752077	0	0	0	3.35813	0	0	0.394984	0	0	1.0619	0	3.98535	0	0	0	0	0	0	0	0	0	0	0	0	0	0	0	0	0	0
9.81	409.404	0	0	0	0	0	0	0	0	0	0	0	0	0	0	0	0	0	0	0	5.22684	0	0	0	0	2.93873	0	0	0	0	0	0	0	0	0	0	0	0	0	5.96397	0	0	0	0	0.702517	5.70746	0	0	0
12.4	405.28	0	2.85925	0	5.44505	0	0	0	0	0	0	0	0	3.37112	0	0	1.41947	0	0	0	0	0	0	0	0	0	0	0	0	0	2.00752	0	0	1.5897	0	0	0	0	0	0	0	0	0	0	0	0	0	0	0
0.43	405.028	49.5966	60.6081	53.7016	60.4606	68.976	59.0554	65.5816	30.1173	57.1605	47.1178	50.2452	63.0465	67.5437	49.8787	61.1594	40.7306	44.2893	49.2426	109.087	62.1824	61.6501	48.939	46.7528	45.0356	52.5707	43.8449	55.8318	47.9127	66.2365	56.1007	55.401	50.6338	45.3158	58.6512	51.372	61.2955	52.1263	46.1362	70.1637	67.2593	60.4763	51.5909	90.1792	64.251	55.3018	51.5782	42.4159	54.7387
8.27	403.304	108.504	99.9285	166.431	88.7679	100.987	100.126	113.814	117.976	123.319	101.628	70.6759	98.6379	109.849	83.363	71.9338	71.9472	102.261	95.0703	109.488	94.961	101.92	89.8364	94.2721	88.4243	85.3887	77.4297	101.274	85.8569	96.2778	65.9075	78.5949	101.517	71.0753	81.2175	98.4349	76.5378	60.2335	89.0395	113.868	101.266	90.9747	62.8496	89.4102	96.3933	82.0867	84.2733	81.1461	110.654
12.54	403.301	3.41472	3.56513	4.92835	4.54759	0	0	0	0	4.00042	3.08094	0	0	5.45818	3.3924	0	3.41985	3.0112	2.43977	0	0	0	0	0	1.99664	3.18439	2.49149	0	0	0	2.29029	0	0	1.53887	0	0	0	0	0	0	0	0	0	0	0	0	0	1.82192	0
3.68	397.204	0.98718	0	0.328102	1.49302	1.35627	0.264041	0	0.34577	2.76422	0	0.344507	0.928457	0.667599	1.26124	0.721135	0.848509	0.708697	0.376749	0	1.4212	1.69298	0.905144	3.38619	0.824757	1.96714	0	1.19943	0.34603	0.736391	1.49049	0	0.650037	0	0.980875	3.28511	0.896312	0.13157	0.291107	0.424203	2.08465	0.987782	0.167049	1.60778	2.60526	0	1.89783	0.659487	0
8.13	447.339	3.94627	3.80457	5.33032	5.33058	4.41515	4.15709	5.02106	5.79857	9.91885	5.34861	4.02349	4.36279	6.27551	4.17963	6.16785	3.82279	7.30203	4.54908	4.24502	4.15938	5.72985	4.7669	7.76137	5.64665	4.22922	5.35976	5.32141	3.62905	5.01372	5.4075	3.52703	4.6969	4.1838	4.49833	4.97607	7.72074	4.44834	5.77406	0	7.12259	6.70861	3.4649	5.21494	6.86939	4.9357	5.58602	4.89814	6.40759
7.74	445.328	0	12.235	5.90258	10.5642	7.77628	0	12.9621	7.91341	0	6.37803	0	0	11.1957	6.72408	6.64052	4.96812	0	5.0339	0	4.87682	0	0	0	0	0	0	4.86083	6.02391	0	4.4048	6.42704	5.13589	0	0	13.8136	20.5912	0	0	0	6.80987	16.4861	9.21326	13.045	0	5.24747	7.51271	5.47846	20.6996
9.97	441.397	2.75881	0	4.91727	4.85164	5.52015	3.90992	4.03246	0	5.96128	0	0	5.13384	6.47744	0	4.58238	0	0	0	0	4.78887	0	3.73148	3.04992	0	0	0	0	2.49718	4.77032	4.13881	0	0	0	4.05642	0	3.99034	0	3.54659	6.46838	0	4.73571	0	5.43068	0	0	0	0	0
8.41	441.396	0.388141	0.312914	0	1.18751	0	0	0	0.368464	0.596238	0.693104	0	0.92668	0	0.892948	0.973113	0	0.374414	0.502829	0	0	0.439762	3.67819	0	1.3539	0.402922	0.676445	0	0.173813	0	4.50413	0	0.519863	0	0.184755	0.995313	1.06364	0.323896	0.499364	0.241995	0.875669	1.21893	0.259038	0.846399	0	0	0	0	0
8.56	439.317	0	0.295692	0	0	0	0	0	0.242333	0	0.218131	0.37106	0	0	0	0	0	0	0	0	0	0	0	0	0	0	0	0	0	0.219773	0	0.364512	0.387792	0	0.392417	0	0	0	0	0	0	0	0	0.487996	0	0	0	0.232515	0
9.98	437.437	2.4144	0	0	0	3.22409	0	0	0	2.8747	0	0	4.66998	4.06564	0	0	0	3.84191	0	4.80614	6.26555	0	0	2.40097	0	0	0	0	2.39535	0	0	0	0	0	3.38411	0	3.33069	0	0	7.7784	0	0	0	4.46268	1.60375	6.2849	0	0	0
4.94	437.284	0	0	0	0	0	0	0	0	0	0	0	0	0	0	0	0	4.94466	0	0	0	0	0	0	0	0	0	0	0	0	0	0	0	0	0	0	0	0	0	0	0	0	0	0	0	0	0	0	0
2.19	433.077	0	2.13262	0	0	0	0	0	0	0	0	0.155539	0.605274	0	0	0.426143	0	0	0	0	0.593582	0	0.290309	0	0.177567	0	0.480072	0.349002	0.864416	0.636427	0.359695	0	0	0	0	0	0	1.39487	0.338299	0	0	4.47022	0	2.26158	0.558928	0.21998	0	0.870446	4.18717
8.91	431.335	9.1734	11.0358	19.2646	9.18307	10.2734	10.9671	13.1056	17.2924	12.4774	11.2682	9.5148	9.66351	12.6596	8.44309	9.91116	8.22649	10.5378	9.22586	12.1397	10.2595	11.1191	9.91442	13.2255	10.3038	8.10959	9.54547	8.04327	8.33159	10.9325	9.889	7.48347	8.7612	8.52267	9.15826	8.59288	10.9094	8.241	11.905	11.5607	10.3826	8.48959	10.1695	11.7893	14.1425	11.4001	8.43606	8.13313	9.57174
4.49	431.184	2.51162	1.64509	1.99039	3.37355	2.07968	2.42919	2.54673	2.40869	3.22839	0	2.5652	1.23676	2.11369	2.32228	2.66157	1.69235	2.72177	2.02532	2.32226	1.49897	1.47055	2.4221	1.9312	2.34752	1.84242	1.75377	3.45612	1.78388	3.41987	2.97301	1.03318	1.80545	1.77378	2.25953	1.64948	1.6057	1.80648	2.55774	3.11167	3.45249	1.55071	2.82573	2.07358	3.92979	0	2.05127	2.37778	2.27387
9.92	429.368	1.95993	1.23364	2.5201	2.56649	0	2.9836	2.00363	0.809617	0	1.40904	2.11473	1.91518	0	2.19138	0	2.06594	0	0	2.25355	0	2.82948	1.62482	1.45927	2.24935	0	2.93059	2.70223	2.06216	0	1.80493	1.53696	1.5803	1.6967	2.20385	1.84244	0	1.29604	2.81799	0	2.46392	1.68257	1.34701	0	0	0	1.22991	1.32938	2.13881
9.89	427.381	4.05313	4.02978	6.05729	5.63885	5.59871	5.06748	5.50142	2.79737	5.88434	0	4.87758	5.87105	6.17284	3.76391	5.74343	3.53511	4.67687	4.07887	4.64357	4.57046	0	4.90907	4.48356	4.7256	4.38003	3.79147	4.92228	4.09503	5.96694	4.14177	0	4.03123	0	4.55702	3.93822	4.70127	0	5.04503	7.65725	5.03949	4.62258	0	5.46726	0	5.82014	0	2.86363	4.29013
0.43	427.009	34.9085	39.6451	39.6095	38.8147	42.5453	39.7719	44.2572	23.5973	39.6117	29.6805	31.0329	44.214	43.672	33.1335	38.2294	27.6801	32.3506	34.0987	58.8007	42.9219	35.8391	32.3749	30.8401	32.1003	34.8866	31.1006	35.5281	33.8173	43.3242	34.1966	36.4602	34.4516	31.0401	39.8212	35.9797	38.8104	29.5939	34.4078	45.4305	39.0101	39.3476	37.1257	54.8282	42.1332	38.5258	31.5785	28.5401	38.9689
8.33	425.361	0	0	0	3.26314	0	0.720894	0	2.52864	2.6358	0	0	0	2.33887	0	2.65587	0	0	1.19021	0	1.75774	0	0	4.44528	0	1.00844	0	0	0.841301	0	2.03508	0	0	0	2.5227	4.3706	7.50456	1.08557	0	1.56055	2.59472	5.32836	1.25064	0	0	0	3.6575	0	3.82204
7.78	467.371	4.47155	5.8828	4.76535	7.79692	0	0	9.14948	6.23111	6.04818	3.52087	0	5.12251	6.50727	3.71442	6.22525	3.18086	5.17633	0	0	0	0	3.86759	9.59102	0	0	0	5.16234	0	5.7962	5.00559	5.03597	0	0	0	7.36011	11.9942	2.99693	0	0	5.22442	9.68953	5.74034	4.92162	0	0	6.81517	0	7.50508
10.11	465.469	0	0	4.98091	0	4.63816	0	0	0	5.42803	0	3.3569	5.66329	0	3.71034	0	0	0	3.97817	5.11015	5.04054	0	0	2.71704	0	0	4.37073	0	4.06677	0	3.92301	0	4.66769	0	5.24496	3.816	3.77512	0	3.82371	7.44569	3.89394	0	4.14765	5.01218	2.59867	5.5872	0	4.02003	0
10.7	465.316	0	0	0	0	5.66655	0	0	0	0	0	2.00001	0.666949	1.30885	0	0	0	0	0	0	5.60022	0	0	0	0.335756	0	0	0	0.8177	0	0	0	0	0	0	0	0	0	0	0	0	0	0	0	0	0	0	0	0
8.12	465.302	21.0831	23.0293	12.3856	18.0438	17.253	16.0326	17.3104	16.7522	18.8642	28.7887	15.059	14.5437	18.975	22.9964	27.183	19.5562	20.7248	14.4112	13.2523	16.4437	17.5054	22.0776	26.8033	26.8654	18.1294	16.3358	26.7986	15.8122	28.3257	25.6282	18.9595	18.0778	17.0872	20.232	17.8698	24.3836	25.829	15.5166	17.1429	16.8418	23.478	16.3731	19.6886	16.0036	18.7337	24.1415	19.6271	20.6169
12.53	465.305	78.0313	79.478	87.4816	88.1056	86.5684	80.7248	79.5462	51.225	82.6202	57.9785	70.7044	74.5989	83.9336	59.9259	69.0979	62.2306	67.6121	65.8999	73.2045	70.0097	59.5416	51.6941	45.5821	58.8663	56.3895	51.6627	55.9772	55.2733	64.4724	52.6678	43.5996	60.9842	51.4542	62.3299	51.1293	49.3787	40.6795	57.066	68.0629	55.5179	54.9652	46.8481	59.7954	68.4398	52.0275	40.3163	44.4771	50.5164
9.41	459.368	1.97074	2.39593	2.9833	2.53981	2.77688	2.33726	2.65888	3.38638	3.21455	2.57841	0	2.06719	3.30613	1.99089	2.99356	2.07595	3.52287	0	2.17671	2.49547	2.48056	0	3.26943	2.6032	2.97896	2.44813	2.53545	2.49912	0	2.44041	0	2.21243	2.43795	0	1.84874	2.12462	1.92497	0	2.60216	2.84608	2.82102	1.25072	2.83167	0	0	0	2.58175	2.14194
4.32	453.282	0	0	0	0	0	0	0	0	0	0	0	0	0	0	0	0	2.92804	0	0	0	0	0	0	0	0	0	0	0	0	0	0	0	0	0	0	0	0	0	0	0	0	0	0	0	0	0	0	0
6.5	452.281	2.11561	1.43012	1.39093	0	0	1.9582	0	2.40692	2.24945	0	2.70458	1.74734	2.3133	3.14899	1.69315	1.39946	2.75078	3.28855	1.83369	2.53862	3.14422	0	2.03339	1.27757	3.01441	2.70712	3.4228	2.47413	1.76963	2.56905	2.0585	2.84495	3.33716	0	1.96313	3.53507	3.02481	1.42328	1.29116	3.92406	1.9233	1.98952	1.45665	2.58822	0	2.80164	2.69229	1.30999
10.01	451.452	0	0	3.80414	0	0	0	0	0	0	0	0	0	5.29479	3.76313	0	0	0	3.9827	0	6.36827	0	0	0	0	4.64048	4.25579	0	1.84059	0	0	0	0	0	0	0	0	0	3.56398	8.7933	0	0	0	4.88993	0	7.64237	0	0	0
12.49	451.291	41.5178	44.556	44.3484	49.2521	42.8579	39.3828	36.0394	27.4934	43.6152	29.8187	36.6368	37.0183	42.4094	30.1442	31.8564	35.0601	33.3804	32.7755	38.1298	34.3332	31.085	24.5223	21.5412	34.3331	28.5642	25.848	29.072	27.1556	30.7237	28.4556	23.635	31.8687	30.424	32.7647	25.8839	22.6747	20.7914	29.9744	37.0477	23.9183	27.8269	22.6743	31.3848	33.3028	27.0563	21.8314	21.6111	26.1384
8.74	451.284	0	0	6.58987	0	0	0	0	4.25815	0	0	0	0	0	0	0	0	0	0	0	0	0	0	0	0	0	0	0	0	0	0	0	0	0	0	0	0	0	0	0	0	0	0	0	0	0	0	0	0
13.29	451.284	0	0	0	0	0	0	0	0	0	0	0	0	0	0	0	0	0	0	0	0	0	0	0	0	0	0	0.32145	0	0	0	0	0	0	0	0	0	0	0	0	0	0	0	0	0	0	0	0	0
4.59	449.251	0	0	0	0	0	0	0	0.246335	0.919044	0	0.134314	0	1.19099	0	0	0.14114	0	0.385547	0	0.616448	0	0	6.67607	0.337634	0	0	0	0	0	0.644217	0	0	0	0	0	1.82475	0	0	0	0	0	0	0	0.176314	0	0	0	0
0.42	448.992	25.9437	30.1195	28.75	29.244	30.122	28.2808	34.9154	19.3979	29.8473	21.1905	23.8493	29.7792	32.8791	23.9793	28.5161	22.0852	24.4105	27.025	43.1002	31.0382	25.6911	25.3407	22.7462	25.0371	26.5616	22.1596	25.7615	26.7485	29.2253	27.6803	23.9819	26.702	24.0539	29.2439	28.3628	28.1349	22.5832	26.4268	34.1851	28.0974	27.4068	26.9269	36.638	31.6654	28.4391	24.0579	22.0087	28.333
3.72	448.306	0.526877	2.03407	0.520561	0	0.19509	0	0.572384	0.701823	0	0	0.828742	0.26595	0	0	0	0	0.16614	0	0.399834	0	6.17143	0.390839	0.160337	0.654309	2.33886	0.862443	0	0.284321	0.239198	0	0.124811	0.533669	0	0	0.238369	0	0.151691	0	0	0.270296	0	1.24188	2.34979	0	0.429903	1.15113	0.380514	0
4.07	448.303	11.2931	11.1324	7.1264	10.9224	0	5.44995	5.70446	6.12884	5.28146	7.0051	6.41158	0	4.73343	3.33082	0	4.23587	3.94381	1.76112	4.72392	6.22892	15.2313	5.21527	9.90518	4.8035	11.1109	4.47097	7.07834	0	0	0	1.95936	0	4.03203	5.0133	5.74456	2.77603	0	4.14785	7.53925	0	5.99227	9.3019	11.0086	7.3895	0	0	0	0
8.57	501.392	0	0	0	1.90661	0	0.979568	0	0	0	0	0	0.269356	0	0	0	0	1.59239	0	0	0	0	0	3.7762	0	0	0	0.226773	1.01761	0	0	0	0	0	0.0639537	0	6.7061	0	0	0	0	0	1.24181	1.76154	0	0	0	0	1.87808
6.08	500.28	3.22673	2.35816	0	0	2.96355	1.78515	0	1.48211	2.79156	1.64144	1.79902	2.55392	2.40706	2.00434	3.73276	2.27505	1.98742	0	1.45097	4.49742	4.12234	0	2.28377	1.91755	2.52221	2.62144	3.64078	1.89897	0	3.21053	2.46757	3.04339	2.55988	2.353	3.5607	3.50442	1.99618	2.67545	2.24972	3.75207	3.30577	3.0005	4.54911	2.74786	0	3.62567	2.56934	2.26704
8.57	495.403	0	0	0	4.50012	0	0	5.08733	2.68587	0	0	0	0	0	0	5.60962	0	0	1.89904	0	1.59373	0	6.17242	4.51852	0	0	0.805868	4.00933	0	0	5.23893	0	0	0.887177	0	3.71903	7.93883	0	0	1.43538	0	5.17973	0.777262	0	0	0	4.78947	0	3.01328
4.61	495.258	0	0	0	0.398656	0	0	0	0.207077	0.574541	0	0	0	0.669633	0	0.401977	0.192367	0	0.298922	0.173949	0.478249	0	0	3.49444	0.366801	0.247474	0	0	0	0	0.260299	0	0.16598	0	0.151984	0.697335	0.726849	0	0	0	0	0.456268	0	0	0.244251	0	0	0	0
10.21	493.499	4.45318	4.47954	5.48542	4.77705	5.06783	5.79698	5.38027	3.85656	4.30651	3.69396	4.12549	4.78392	5.33653	4.14136	4.23836	0	3.88068	4.60268	6.08103	5.92098	4.42851	4.79703	4.07668	0	4.16533	4.03031	4.88984	4.95313	0	5.02305	3.84234	5.40823	4.93818	5.58019	4.46939	0	3.57081	4.76249	8.78299	3.96348	5.35986	4.67939	5.5519	4.67225	6.75819	4.00414	3.50438	4.46804
8.52	493.336	0	0	0	0.894515	0	5.21854	0	0	1.5103	1.74406	0	0	0	0	0	0	1.91026	0.311375	1.0134	1.13276	1.72087	0	2.34639	1.5632	1.3793	1.93649	0	0.100581	0.227648	2.11383	2.70649	2.36081	2.00861	0	1.12496	0.796624	2.20593	5.15209	2.42132	1.40001	2.13262	1.31568	0	0	0	1.07922	2.58629	0
7.46	480.315	2.53962	2.10529	0	0	1.87464	1.95402	0	3.25285	2.2779	2.63086	1.97853	1.55631	2.69209	2.08467	2.60253	2.28026	2.7703	0	1.86321	2.1385	3.55345	4.06774	2.13391	2.56246	3.00168	2.92066	4.16976	1.96095	3.6872	2.75166	2.80115	3.15855	3.55205	1.81294	1.95767	2.94424	2.93236	1.82582	0	2.62442	2.80345	2.94074	1.37098	1.90536	0	3.08301	5.17533	2.18503
6.45	480.308	0	0	0	3.75624	0	0	0	0	1.98034	0	2.85797	0	2.46536	2.37635	2.36854	0	2.24383	2.27024	0	2.21283	0	0	2.09429	1.9482	0	0	3.03657	0	0	2.82471	0	2.1654	3.1998	0	2.21563	3.83524	3.68641	0	1.51647	0	0	2.31968	0	2.70978	0	3.98658	0	0
10.16	479.484	0	4.65049	5.59828	4.53611	4.24083	0	4.89026	3.52411	3.52075	0	0	4.56543	4.92714	4.16475	3.96777	0	0	4.49785	5.71918	4.8308	0	4.14677	3.4791	0	4.05279	0	0	4.17208	0	4.20594	3.48315	4.51461	4.46503	4.27729	4.26643	3.78499	3.47067	4.68252	5.60368	0	4.70465	4.16436	3.80522	3.17701	4.91831	0	3.66212	4.46957
7.56	478.388	4.65223	5.11102	6.84317	5.04518	4.41285	4.60679	5.98423	3.10996	5.14142	3.73335	0	6.02453	5.94534	5.22601	5.51053	3.83133	5.58654	6.15258	7.30346	7.17402	5.13381	4.74321	4.12378	4.71383	4.82076	4.97284	6.11125	5.48359	6.65272	5.58959	5.1647	6.40365	5.82407	7.79157	5.82257	5.23413	5.19641	5.93845	8.0843	6.06438	5.7148	5.59779	7.00084	6.70763	6.62088	4.62192	4.49666	7.17028
6.74	478.296	2.23402	2.58796	0	0	0.972897	2.76907	0	1.40127	2.36768	1.74421	2.36987	1.20855	1.98943	2.09997	3.21902	0.913943	2.23039	0	1.86698	3.59676	2.35254	3.76842	1.28807	1.82688	1.68163	3.088	3.16496	0	2.14691	3.15927	0.764219	1.86917	1.49512	3.50667	1.64262	2.49133	2.59788	1.55018	3.03883	3.48001	1.68523	2.01135	2.88377	2.93487	0	2.91477	1.69057	1.80922
8.11	477.344	3.00293	3.12608	4.59893	3.44995	3.28061	3.41064	3.91622	5.12749	4.53267	3.90995	3.33645	2.6578	3.76811	3.0711	3.18047	2.46602	3.84979	3.56406	3.71992	0	4.28326	3.53451	3.81576	3.389	3.29363	2.67451	0	3.01758	4.75824	3.12207	2.37925	2.92756	2.49348	3.77419	3.41531	2.49715	2.94511	3.86374	3.88203	3.65966	3.48723	2.77347	4.84168	4.92695	3.90416	3.46155	3.28696	3.91545
6.11	476.279	6.35593	4.58174	1.91862	8.33819	4.36595	3.41439	8.39786	3.55005	6.36622	6.05355	7.87167	4.05078	4.14806	3.76349	8.4714	2.83528	4.87067	3.18751	5.04632	9.14365	7.25061	6.87954	3.74955	3.59534	5.80554	5.86349	7.76169	4.63444	5.36495	5.58177	3.45686	4.17369	4.2937	7.52731	5.32016	6.64538	7.54791	2.5531	5.64963	10.9414	5.86875	6.71331	6.76987	7.56992	0	7.13234	3.7033	4.89714
8.05	473.345	0	0	0	0	0	0	0	0	0	0	0	0	0	0	0	0	0	0	0	0	0	0	0	0	0	0	0	0	0	0	0	0	0	0	4.2602	4.67549	0	0	0	0	0	0	0	0	0	0	0	0
7.18	531.178	2.39431	1.76285	0	0	1.85319	3.33498	3.97585	3.53176	3.73662	3.34863	3.4235	2.39711	3.92201	1.94483	2.9586	1.10671	1.77656	3.07517	3.8558	3.71776	3.55245	3.88038	3.89397	3.48727	2.76096	3.04203	4.14093	0	5.14917	3.13892	3.09874	1.74499	2.98966	2.93535	4.22389	7.46765	3.16867	1.13095	0	1.52854	4.42275	2.37336	1.95076	3.53847	0	3.26705	0.732483	3.34929
8.89	529.424	0	0	0	0	0	0	0	0	0	0	0	0	0	0	0	0	0	0	0	0	0.229631	0	0	0	0	0	0	0	0	0	0	0	0	0	4.43063	4.12805	0	0	0	0	0	0	0	0	0	0	0	0
5.96	526.304	1.14066	0.51432	0	0	0	0	0	1.32118	1.26853	0	2.17051	1.36359	1.35263	1.09816	1.13891	0.81936	1.31575	0	0.852547	1.47668	2.57797	0	1.81125	0.777894	3.39077	1.59726	2.82749	1.46277	1.05928	2.35066	2.01311	1.35469	1.40562	1.07442	1.13419	1.20879	1.79366	0.746512	0.962384	2.33612	1.50732	1.53418	0.579689	1.43216	0	1.71387	1.21602	0.664625
6.79	524.333	0	0	0	2.3562	0	0	0	0	0	0	0	0	0	1.48484	0	0	2.68384	1.69405	0	0	0	0	0	1.42508	0	0	0	0	0	1.95042	0	0	3.01411	0	1.94732	3.90863	0	0.838275	1.0045	0	0	0	1.24985	0	0	0	0	0
6.03	524.278	1.74829	0.616785	0	0	1.40283	0.468185	0	1.44817	2.11772	0	1.6464	1.11541	1.20377	2.48272	1.1906	1.80381	1.56486	0	0	1.5837	2.25822	0	1.44348	0.642445	1.68485	1.31856	2.17491	1.34851	0	1.8066	2.65156	0.698663	1.44519	0	2.01182	1.11713	1.60074	0.858987	0.919188	3.00617	0	1.2888	0	1.78516	0	1.51944	0.99711	0
12.63	523.336	7.19861	7.22049	8.93999	7.77275	8.12169	8.5484	8.69645	4.73785	8.19346	5.31776	7.34361	7.45394	7.71831	6.41572	7.99184	5.31204	6.70403	6.38822	8.49518	6.99088	5.82297	6.32897	5.01122	5.85269	6.13153	5.41275	6.44726	6.38466	7.41809	5.48237	4.58616	6.03004	5.02517	6.25033	5.31463	5.23884	4.48267	6.59128	7.77152	5.3637	6.57267	5.65614	7.16777	7.0691	7.17735	4.02887	4.48975	5.24638
10.29	521.531	0	0	0	0	2.61346	0	0	0	2.7723	0	0	0	3.67368	0	0	0	0	3.61637	0	0	0	0	2.16299	0	0	0	0	2.40791	0	0	0	0	0	0	0	2.58763	0	3.23189	5.53221	0	0	0	3.75321	0	5.56956	0	0	0
7.79	520.33	0.258986	0.651494	0	0.746034	0.550627	0.218458	0	0.850242	0	0.579419	0	0.308227	0.700722	0	0.496372	0.674818	0.578745	0	0.214163	0.543263	1.2832	0.737469	0.425734	0.461022	0.883881	0	0.434983	0.567462	0.874996	0.774138	0.727678	0	1.95	0	0.276359	0.917974	1.12075	0.241729	0	0	0.675174	0.464026	0.643263	0	0.625763	0.682662	2.26383	0.856341
12.48	519.363	0	0.154861	0	0.196997	0	0	0	0	0	0.202938	0	0	0	0	0	0	0	0.176904	0	0	0	0	0	0	0	0.164801	0	0	0	0.203956	0	0	0	0	0	0	0	0	0	0.242563	0	0	0	0	0	0	0	0
5.43	512.295	1.3276	0	0	1.26442	0	0	0	0	3.81035	0	0	0	0.963578	0	1.71513	0.8956	0	1.69784	0	2.28623	0	0	2.9147	0	3.40609	0	4.69199	0	0	3.62315	0	1.71942	1.52407	1.67943	0	2.18084	1.75986	1.25907	0.987124	0	1.79109	2.55385	0	3.53237	0	0	0	0
8.39	509.325	0	0	0	0	0	0	0	0	0	0	0	0	0	0	0	0	0	0	0	0.320983	0	0	0	0	0	3.24616	0.381831	0	0	0	0	0	2.97506	0	0	0	0	0	1.20438	0	0	1.14781	0	0	0	0	0	0
6.5	508.293	0	0	0	1.2987	0	0	0	0	0	0	0	0	0	0	0	0	0	1.50551	0	0	0	0	0.513539	0	0	0	0	0	0	1.14765	0	0	0	0	0	0	0	0	0	0	0	0	0	0	0	0	0	0
10.26	507.514	4.60144	4.85482	5.76051	4.73	4.67859	3.84909	0	3.14567	3.55551	0	3.73286	5.29228	0	3.93014	0	0	0	4.17287	5.0464	4.69511	0	0	3.34989	0	0	0	0	3.63266	0	3.97434	3.59221	0	0	3.98712	4.39929	0	0	3.16826	6.78028	0	0	0	5.87062	2.90015	5.74599	3.13728	3.47576	0
4.14	507.226	1.81683	0	0	0.420065	1.30673	2.46498	0	0.57549	6.32094	0	0	0.377454	0.541692	1.86086	0.512717	1.62311	1.33869	0.420129	0	0.572293	0.183432	0	1.98456	3.45761	0.380996	3.50292	0.678561	0	0.469682	0.588785	0.974665	1.54586	3.71811	0.552594	4.15057	1.78496	1.0164	2.78976	2.44096	6.05735	0	0	0	5.70475	0	0	0	0
6.46	557.314	0	0	0	2.45435	0	0	0	1.03832	1.39827	0	1.44222	1.77836	0	1.52668	2.0285	1.26373	1.74677	2.13841	0	1.71781	0	0	1.39734	1.5463	1.728	0	2.35039	0	0	2.47299	1.6004	2.28814	1.69136	0	1.24872	0	1.94686	0	1.49144	2.74922	0	1.50619	1.56903	2.65304	0	2.34355	1.84987	0
6.12	556.293	1.4126	1.15052	0.77371	0	0	0.812146	0	0.697923	1.01369	0	0.685405	1.5883	1.61229	0.710052	2.00989	0.918679	1.16247	0.837145	0	2.58421	1.85901	0	1.17559	0.642544	1.00279	1.42148	2.36065	0.911271	1.23631	1.61252	1.59177	1.74309	1.09757	1.61155	1.61086	1.43793	1.04408	0.890973	0.525713	1.38977	1.3948	1.731	0	1.39707	0	1.72768	0	0
9.03	555.445	0	0	0	0	0	0	0	2.9428	0	0	0	4.46274	0	0	0	0	0	0	0	0	0	0	0	0	0	0	0	0	0	0	0	4.31805	0	5.04189	0	10.5235	0	0	0	0	5.87887	0	0	0	0	5.24076	0	0
6.94	554.345	0	1.72043	0	2.305	0	0	0	0	0.84111	0	2.33636	0	0	2.21656	3.22379	2.23757	3.48384	3.66219	0	2.6908	0	3.68553	2.7196	0	5.39256	2.24817	3.54718	0	0	2.88219	3.90225	3.62971	4.3886	3.2736	2.28399	2.63058	3.20694	1.76438	2.65969	0	3.48608	0	0	1.64879	0	0	2.04692	0
9.85	549.526	4.59266	4.88867	6.68916	5.03888	5.71107	5.64702	5.50714	2.5179	4.18097	2.79356	5.03166	6.95062	6.41091	4.33492	5.48339	3.53618	5.39707	4.90383	6.48035	6.99454	3.54315	3.38984	3.68386	4.35099	5.61536	4.15891	4.60367	4.87941	0	4.732	4.60661	5.96063	4.19931	4.66971	4.25656	3.65937	3.21522	6.04953	8.71437	4.48027	4.02984	5.03175	0	0	6.29249	4.37032	3.63194	5.46579
6.49	540.33	192.472	181.503	120.581	320.136	145.827	196.391	281.732	189.536	192.352	272.76	223.405	216.271	247.337	231.47	275.908	196.327	219.981	215.128	111.373	238.985	317.094	290.785	228.826	207.659	349.82	271.687	320.646	220.789	305.78	278.624	246.169	220.722	297.18	210.88	198.496	314.189	323.022	213.56	190.254	278.059	264.009	256.409	174.437	248.135	191.731	327.821	246.89	176.835
7.91	539.428	0	0	0	6.79372	0	0	5.41004	3.62162	0	0	0	0	0	0	0	0	0	0	0	0	0	5.01459	5.23693	0	0	0	10.921	0	0	9.40196	0	0	0	5.7489	3.79067	0	0	0	0	0	4.99712	0	5.04209	0	0	4.87741	0	6.70219
5.72	538.315	0	3.99294	0	2.26072	0	0	0	3.54655	2.67366	0	2.86768	0	0	0	2.45277	0	0	3.87178	0	3.91201	4.76348	5.02852	0	0	3.49545	0	4.78628	3.93114	0	4.82601	4.06663	0	3.17309	2.31822	3.47877	3.50774	3.31688	2.994	3.15173	4.79176	0	0	0	3.77189	0	3.38254	0	0
9.17	537.478	0	0	0	0	0	0	0	0	0	0	0	0	0	0	0	0	0	0	0	0	0	0	0	0	0	0	0	0	0	0	0	0	0	0	0	0	0	0	0	0	0	0	0	0	0	0	0	0
7.83	537.413	5.96687	7.41372	4.61242	13.5199	5.69413	0	12.9556	5.62426	9.74328	4.94205	4.76449	4.94392	10.4234	4.51688	7.35861	5.59452	5.66628	0	0	0	0	6.54555	12.9479	5.78319	0	0	7.40204	3.55235	7.28369	6.61917	5.42957	4.14896	0	5.3013	13.7917	14.7934	4.06277	3.98513	0	11.5346	12.5355	6.4173	7.51978	10.1299	5.95625	7.22188	4.38025	8.87823
10.25	536.5	4.38599	5.85015	3.81848	4.24433	4.95539	2.36384	3.12615	4.84701	4.55426	6.83308	6.38098	3.50733	4.92956	4.77488	6.64318	5.04903	4.11732	4.65012	5.23028	4.71389	5.18957	5.59884	5.49358	6.45411	6.62121	7.69183	5.57808	5.75625	6.54572	6.99906	7.03271	5.77827	7.74158	4.37109	3.61184	0	8.04394	4.7271	0	3.57449	7.26018	4.85668	5.15475	0	9.88069	4.38535	6.32423	6.54803
7.45	536.331	0	2.57672	0	2.93942	0	2.504	0	3.99429	2.64233	2.55024	2.4662	0	2.49955	3.0922	2.83167	2.51965	3.80714	0	2.14899	2.68943	4.35415	4.84707	2.91419	2.81507	4.98571	3.9088	4.4531	3.95481	3.32274	3.57751	3.70503	4.52242	5.22063	2.31546	2.77073	3.98761	3.86006	1.98557	1.85458	3.04984	3.28944	3.85676	2.13584	2.58834	0	4.23833	6.07945	0
10.37	535.545	0	0	0	0	3.45698	3.42572	4.8006	0	3.15743	0	3.64418	3.28159	4.56365	0	0	0	0	3.25607	3.54229	4.45298	0	0	1.44738	0	0	0	0	2.12248	0	0	0	0	0	3.88964	0	0	0	3.5756	0	0	0	0	4.03506	2.63948	5.22429	0	3.10633	0
6.77	534.313	1.81069	1.15511	0.450801	0	0.827941	2.1701	0	0.981286	1.62554	0	1.34254	0.947115	0	1.99976	2.38308	0.740919	1.16369	1.34329	0	2.19921	1.58108	2.20113	1.03136	1.33857	1.10849	1.7743	1.75644	0	1.47425	2.19697	0.732218	0.871546	0.976159	0	1.29224	2.23949	1.77459	0.933359	2.90502	2.35816	1.53358	1.19444	2.12756	1.94729	0	2.09234	1.0516	0
6.15	532.295	3.54369	2.3172	0	0	1.86723	0	0	1.81122	2.28255	0	3.24209	2.47759	1.63844	1.73497	4.11424	1.41254	2.02128	0	2.66425	4.32775	0	0	1.09501	1.83904	2.06223	2.36095	2.76925	0	0	2.50033	1.40637	1.91522	2.04966	4.41314	2.46191	3.13602	2.94012	1.19152	2.54856	4.23254	2.82341	3.30179	3.95306	3.0527	0	3.17072	1.76104	0
8.99	577.47	0	0	0	0	0	0	0	0.43472	0	0	0	0	0	0	0	0	0	0	0.269694	0	0	0	0	0	0	0	0	0	0	0	0	0	0	0	2.54083	0	0	0	0	0	0	0	0	0	0	0	0	0
8.9	575.463	0	0	0	0	0	0	0	0	0	0	0	0	0	0	0	0	0	0	0	0	0	0	4.40189	0	0	0	0	0	0	0	0	0	0	0	8.67516	4.73848	0	0	0	5.08689	6.51349	0	0	11.4774	0	5.39984	0	0
8.55	573.448	0	0	0	0	0	0	0	0	7.89534	0	0	0	0	0	0	0	3.76068	0	0	0	0	0	3.91085	0	0	0	0	0	0	0	0	0	0	0	7.11286	5.13576	0	0	0	7.14567	5.06065	0	0	6.92078	0	7.29638	0	3.75888
7.86	573.438	0	0	0	0	0	0	0	0	0	0	0	0	0	0	0	0	0	0	0	0	0	0	0	0	0	0	0	0	0	0	0	0	0	0	0	0	0	0	0	0	0	0	0	0	0	0	0	0
7.45	568.36	95.3316	74.2581	43.228	120.756	63.3893	67.1301	111.149	62.9689	66.8442	109.443	83.868	88.2789	130.248	91.6663	146.834	100.019	104.833	68.8934	48.3218	70.8857	149.98	148.243	110.287	97.7576	168.295	96.9582	160.966	90.8837	181.07	143.551	135.932	109.338	150.729	67.8761	91.0028	156.883	179.791	101.324	64.784	115.834	112.617	140.131	64.6777	80.5591	83.7807	161.674	105.164	87.5461
6.72	566.343	34.6799	40.1788	14.1909	50.6746	28.7866	49.6436	41.2915	23.602	35.1077	37.2134	28.6113	46.2147	46.0819	48.6868	45.5611	31.8637	36.4934	35.7997	17.1862	34.2876	61.5159	67.4488	21.7016	28.2156	56.4418	40.1677	61.506	40.6804	48.2954	60.0141	46.6858	28.2555	41.7923	39.9647	34.1006	59.7536	60.4984	44.8543	47.2501	55.5394	43.4355	40.8196	47.9164	43.4396	22.6355	60.9215	30.7001	28.0078
12.63	565.379	18.3605	17.6838	22.7966	17.8195	19.5339	20.1981	21.1688	12.3021	22.1361	12.3773	16.3774	19.5738	19.3144	14.9698	15.6042	12.494	16.9601	16.4981	19.9906	19.2455	15.3005	16.325	11.2191	15.1492	14.1151	12.0885	13.8178	15.5364	17.0734	12.6492	10.9864	14.7672	11.0298	15.9131	13.3452	14.4578	10.1354	14.4059	18.7218	12.8234	14.7017	12.4182	17.2069	16.2277	14.9149	10.2661	10.0932	13.8725
10.8	564.53	0	0	0	2.30958	0	0	2.20994	3.50547	0	0	0	0	0	1.69935	0	2.88364	0	0	0	0	1.97301	1.17426	3.2479	3.85922	0	2.95552	2.35665	0	0	0	4.30745	3.19155	3.54543	0	0	0	3.93442	0	0	2.23646	0	0	0	0	0	2.25645	0	0
6.09	564.329	112.361	85.0084	24.7271	179.801	69.1936	100.783	146.411	67.7668	100.164	107.234	103.481	75.7581	105.47	86.6622	144.434	74.2608	110.802	72.443	53.6571	119.417	171.879	125.917	53.3117	97.1511	107.924	110.632	153.542	91.313	125.222	130.957	80.8218	48.3953	80.4319	122.491	72.8028	160.54	143.915	58.445	93.6974	127.305	127.08	126.056	120.293	97.4283	55.8942	130.902	72.2189	89.1818
9.86	563.536	0	0	0	0	2.86575	0	0	0	3.29171	0	0	4.55299	4.35968	0	0	0	0	0	0	4.21694	0	0	2.50743	0	0	0	0	2.86695	0	0	0	0	0	0	0	4.28535	0	4.12749	6.75269	0	3.51296	0	2.96766	0	0	2.18035	0	0
9.48	561.485	0	0	0	0	0	0	0	0	0	0	0	0	0	0	0	0	0	0	0	0	0	0	4.54906	0	0	0	0	0	0	0	0	0	0	4.72806	5.4405	6.94585	0	0	0	0	6.28172	0	0	3.71727	0	4.65466	0	0
9.35	559.467	0	0	0	0	0	0	0	0	0	0	0	0	0	0	4.86048	0	7.79813	0	0	0	0	0	8.25177	0	0	0	0	0	5.45148	0	0	4.67103	3.82061	0	8.82236	10.9432	0	0	0	7.05688	13.3988	0	6.66586	0	0	8.55224	4.10953	7.44152
12.22	557.463	0	5.08435	0	5.36312	0	0	0	3.9793	9.77539	2.69721	0	0	7.21555	0	0	2.97055	0	2.55252	0	0	0	0	3.60736	1.8601	0.445909	1.25041	0	0	0	0.811345	0	0	1.31491	0.568645	0	0	0.971688	0	0	0	0	0	0	0	0	0	0	0
9.15	557.452	6.58157	6.13341	0	9.90899	6.50173	0	12.1168	9.91301	20.351	6.40613	6.9203	5.347	21.7032	8.4682	10.2761	10.3913	16.1365	12.0522	7.99532	4.34603	0	5.8404	26.056	9.5205	4.4987	9.57025	5.64589	9.61728	15.185	7.55785	11.0173	7.64319	8.63159	11.2178	42.4309	38.3349	11.8488	6.07618	0	34.5202	49.2211	9.71403	19.5158	48.3555	18.1514	19.5638	12.3765	23.388
8.1	591.42	3.64122	0	4.90518	5.11839	0	2.19455	0	4.95567	11.0043	2.35318	4.41749	0	0	0	2.40091	0	4.53154	3.84891	4.24802	1.65237	0	0	8.48764	0	1.31902	3.40186	0	3.40227	0	1.79772	3.60129	0	0	4.00133	9.87911	9.74752	4.61312	0	1.10248	8.73878	8.44078	3.18307	0	10.2179	5.27765	8.52125	0	5.85162
6.45	590.342	2.37282	3.44219	2.13332	0	0	2.3399	0	3.91724	4.40293	3.35848	5.72952	4.17643	3.97199	2.95916	4.64683	2.76091	2.88022	0	2.46771	4.89338	6.15885	5.71694	3.30873	2.32646	4.17767	4.27654	8.33072	3.4115	5.2799	8.24133	1.98722	3.44605	3.93166	3.08282	4.12363	3.94967	2.77442	2.54664	2.58056	5.86735	5.27601	4.38865	4.20491	4.45948	1.78976	5.17542	1.98441	2.45041
9.55	588.43	3.69299	0	0	1.26123	0	0	0	1.57805	3.58108	2.3263	0	1.9642	0.801642	0	3.47742	1.81415	4.56669	0	0	3.34122	2.45733	0	1.90117	1.9482	3.40287	2.94671	1.62005	3.61558	0	2.16288	2.98284	1.63082	3.2696	0	2.05289	0.948256	2.25228	0.860036	1.63418	2.6121	2.01186	1.98633	0	0	3.21336	2.21768	2.11278	1.9052
6.06	588.327	13.2774	10.5811	3.5172	18.7696	11.088	14.3839	15.7503	7.71925	10.9188	11.7754	7.31448	13.0339	19.0288	11.8496	15.8309	12.2645	14.6504	9.31519	4.85483	15.4191	19.0381	17.2323	10.2308	7.97855	13.4738	13.7738	20.9856	12.4496	18.2605	21.3202	11.1896	11.8839	14.5516	9.03863	10.0805	24.634	13.7031	11.6859	12.549	17.0873	18.0828	16.0346	16.6526	16.2475	6.71591	14.6799	11.7338	16.2084
3.95	587.35	0	0	0	0	0	0	0.236578	0	0	0	0	0	0	0	0	0	0	0	0	0	0	0	0	0	0	0	0	0	0	0	0	0	0	0	0	0	0	0	0	0	0	0	0	0	0	0	0	0
6.49	586.338	3.2013	2.06167	0	0	1.90213	2.15493	0	1.92245	2.60503	2.09481	2.84311	2.04883	3.1532	2.59165	2.15566	2.01905	2.38167	0	1.48836	1.98855	2.49123	2.73754	2.58699	2.13308	3.73593	2.56919	3.17336	0	2.73419	3.0882	2.65683	2.19134	2.68534	1.70685	1.87043	3.57287	2.9626	2.19121	1.60139	2.82124	3.05368	2.50775	1.85643	2.0319	0	2.79171	1.85596	1.93353
5.52	586.312	0.627351	0	0.236175	1.15971	0	0	0	0.221868	0	0	0.469626	0	0.485033	0	1.17668	0.380932	0	3.24023	0	0	0	0	0	0.232142	1.49341	0	1.79699	0	0	2.41999	0	0.601942	0.848702	1.26913	0	0.475307	2.83827	0.728334	1.08255	0	0.666212	1.24871	0	1.65314	0	0	0	0
7.03	583.256	0.285271	0	0	0.613868	0.987792	0.429674	0	1.69192	0.777125	0	1.71875	1.6824	9.22416	0.985504	0.959506	1.54741	0.924596	0	0.693828	0	2.54882	1.63504	6.42122	1.93969	4.4429	1.77594	2.60452	3.76441	3.17132	3.73021	3.32051	3.45523	0.966186	1.61448	2.06206	9.12419	1.34983	2.08223	0	2.20304	4.56738	0.588979	3.67685	2.15956	0	3.10331	1.97125	3.02115
6.28	583.246	0.267154	0	0.139286	0	0	0	0.354049	0.10597	0	0	0	0	0	0	0	0	0	0	0	0	0	0	0	0	0	0	0	0	0	0	0	0	0	0	0	0	0	0	0	0	0	0	0	0	0	0	0	0
10.24	582.509	15.9164	19.8952	15.3619	15.6152	16.002	10.6604	14.9655	22.1025	15.5718	20.1241	18.4746	11.3061	13.579	14.7887	18.7287	20.7207	14.0939	12.7289	13.6874	19.8422	15.8976	14.7133	17.7439	23.4139	14.7971	18.7141	16.8701	18.5776	16.8554	17.4827	24.0996	17.3036	22.1337	13.1073	15.6118	12.346	25.621	13.0778	10.4412	13.033	17.5457	17.0511	13.7201	14.6147	23.0619	16.7879	15.8628	16.2373
9.9	580.506	1.84729	1.74084	2.0872	2.36561	0	1.51557	2.07586	2.69915	0	2.07389	2.9433	1.82685	0	1.78046	0	2.4318	0	0	1.19488	0	1.69335	1.07327	1.68945	2.61743	0	3.65309	2.26236	0	0	2.2477	3.72638	1.88631	3.68479	1.8575	1.56167	0	3.44733	0	0	0	2.18515	2.36594	0	0	0	1.37548	1.21506	1.75345
6.06	580.298	0.860727	0	0	1.73844	0	0	0	0	0.835354	0	1.01754	0.391374	0	1.30037	0.425908	0.973908	0.967569	0.762026	0	1.04961	0	0	0	0	0.667764	0	1.07378	0	0	1.49042	0	0.694415	0.597456	0	1.1223	0.51841	0.941376	0.542012	0.686618	1.84064	0	0.882912	0	0.638686	0	0	0.617043	0
9.35	579.53	0	0	0	0	0	0	0	0	0	0	0	0	0.356414	0	1.38252	0	0	0	0	0	0	0	0	0	0.16975	0	0	0.714551	0	0	0	0	0	0	0	0	0	0	0	0	0	0	0	0	0	0.118472	0	0
8.45	579.384	0	0	0	1.7848	0	0	0	0	0	1.08592	0	0	0	0	0.555964	0	0	0.483203	0	0.698952	1.31765	0	0	0	1.43651	0	0.693315	1.46228	0	0	0	0	0	0.838254	0.954104	0	0	0	1.91986	0	0	4.37788	0	0	0	0	0	0
9.96	577.556	2.85793	0	4.59692	0	4.47524	3.97859	0	0	3.82739	0	2.7778	4.13289	4.24569	0	0	0	3.9033	0	0	4.30223	0	0	2.07703	0	3.97939	0	0	3.1183	0	0	0	0	0	3.14703	0	3.32369	0	3.79907	6.40388	0	0	0	3.8797	0	5.58439	0	0	0
9.27	577.481	0	0	0	0	0	0	0	0	0	0	0	0	0	0	0	0	0	0	0	0	0	4.27114	0	0	0	0	4.72316	0	0	4.92586	0	0	0	0	0	0	0	0	0	0	2.93451	0.404037	0	0	0	0	0.25712	2.00591
9.96	616.466	61.5086	49.034	56.305	62.6409	64.1258	57.8781	71.3824	35.9896	63.5577	57.9182	52.7979	50.2435	65.3968	57.1054	62.5463	56.9772	52.1955	44.6439	60.7629	55.9334	55.1537	46.4778	42.089	59.4116	60.0544	51.2753	51.5677	44.9187	54.6839	50.0973	51.9496	36.9436	40.0337	47.2263	42.7568	43.2638	53.7247	38.1549	57.1182	52.7875	61.2704	38.8022	44.259	51.3466	78.522	34.8112	42.6525	41.078
9.62	614.449	8.55624	5.20091	6.91495	6.44755	7.13049	6.58595	5.61185	4.84539	7.29988	5.33601	5.4358	5.66973	5.33827	5.35404	6.12241	6.98351	12.5721	5.19957	4.46072	7.05066	5.20443	5.37924	4.90795	4.60003	6.08508	6.85514	4.75208	6.22181	5.27066	4.96299	7.07194	4.67899	4.96296	4.85104	4.34206	5.37191	6.09741	6.76344	8.54483	4.61656	6.18136	5.03457	5.1383	0	10.8021	4.61779	6.6203	5.62002
6.01	612.328	3.63993	1.70919	0	6.29735	0	0	5.53136	3.37078	3.29647	6.40476	2.86983	2.56918	3.34061	6.87915	2.32826	3.24169	3.34749	4.32236	1.95973	3.33197	5.26174	3.23019	2.9315	1.68531	3.30212	2.66749	4.4703	3.7987	0	5.1693	4.32561	1.44899	3.71811	0	2.99923	2.42023	5.14617	3.57132	3.19109	5.29851	1.85258	2.2049	3.6982	4.00308	0	2.16966	3.07295	3.26254
10.75	610.547	4.0597	3.81375	4.34082	4.12753	4.23921	0.778832	3.89266	7.04118	3.24366	4.1929	4.72599	3.24301	0	3.16888	4.94088	4.59439	0	3.65826	3.08197	5.04627	3.25001	3.83746	5.32404	6.66311	0	6.48112	3.95969	4.09614	5.54115	4.24595	5.54098	4.79802	6.65167	0	5.07242	0	5.89233	1.92274	0	2.98268	3.19583	4.28062	1.89161	0	5.4712	5.08924	4.29209	4.94938
6.53	608.327	2.00642	2.16593	1.54417	0	2.47072	2.94833	3.08827	0	0	3.16264	0	0	3.46468	2.88034	0	0	0	0	2.29359	0	3.37294	3.6448	2.56488	0	4.03535	3.00881	0	2.92942	3.42176	0	0	0	0	3.10648	0	0	0	0	0	0	2.9007	0	3.06105	0	2.5951	0	0	2.91225
9.43	607.56	0.786109	0	0	0	0	0	0	0.137072	1.29554	0	0	0	0	0	0.692199	0	0.4117	0.578964	0	0	0	0	0	0	1.17332	0	0	0	0	0	0	0	0	1.26453	0.741272	0	0	0	0	0.757078	1.53607	0	1.60336	0	0	0	0	0.848557
11.83	606.583	1.89526	1.73054	2.48212	1.93285	0	0.664831	1.78481	2.59003	0	2.08641	2.38388	2.91701	1.5811	2.5144	0	0	0	0	2.20872	0	3.34287	2.32573	5.34921	2.21375	3.68469	5.68571	2.63344	2.3782	0	3.16983	3.51005	2.87703	5.20005	0	4.60191	0	3.44089	0.546032	0	2.77271	2.15702	2.68482	1.45825	0	0	4.18818	2.34567	3.00783
8.28	605.404	3.80599	0	0	1.27832	0	5.87119	0	2.30819	0	1.48722	0	0	0	1.59077	0.497857	0	2.13288	1.39391	0.76262	0.869909	0	0	1.8248	0	0.822504	11.2265	0	1.13055	0.471152	1.44713	0	0.507801	9.78616	2.68112	3.81201	1.2877	1.42913	5.70223	5.28708	2.90931	1.1089	1.05523	0.903389	1.64219	0	0	2.77628	0
9.77	602.445	0	0	0	0	2.26533	0	0	2.99573	2.57204	2.11	0	3.00246	2.67243	0	3.69014	1.86517	3.3241	0	2.57672	0	2.75293	0	1.99274	2.20001	0	2.93679	2.34815	2.22973	0	1.75208	3.17647	1.63757	2.43409	0	2.20199	1.46696	3.09746	1.79654	0	1.56486	1.57475	1.66255	0	0	0	1.64211	2.37845	2.14948
10.28	599.488	0	0	0	0	0	0	1.83348	0	0	0	0	0	0	0	0	0	0	0	0	0	1.85637	1.84382	0	3.38643	0	1.71735	0	0	0	0	2.22255	2.28116	2.25632	0	0	0	0	0	0	0	2.2391	0	0	0	0	1.89753	0	0
8.76	595.491	9.1484	14.3581	6.39547	23.8506	10.5351	9.38918	24.7721	10.2694	21.2256	11.4218	6.64394	24.4712	21.2221	15.9824	19.4566	7.18121	11.8341	9.95513	5.88483	12.048	0	56.3916	26.6215	12.4542	5.14344	9.22288	42.8607	7.86672	20.2293	53.7489	13.4614	12.791	9.66321	26.1465	37.0232	43.4236	11.1945	11.5424	12.2974	26.628	30.9953	8.42664	12.0051	19.6967	17.9507	34.7096	10.555	12.9442
9.39	593.544	0	0	0	0	0	0	0	0	0.943509	0	0	0	0	0	0	0.724978	0	0.295268	0	0	0	0.127782	0	0	0	0	0.889702	0	0	0	0	0.488305	0	0	0	0	0	0.0707884	0	0	0	0	0	0	0	0	0	0
8.51	593.474	2.88539	9.56981	9.46156	22.8532	8.56728	4.6729	24.8085	11.8367	29.1756	7.16581	7.40694	12.1007	20.5726	11.0647	16.3577	11.8454	16.6598	12.3372	0	10.2195	0	18.8002	29.9831	11.985	5.23327	11.5259	13.1408	8.55364	13.8571	18.0308	8.55493	7.58281	13.6437	14.4296	43.0806	41.2783	7.85109	5.84468	0	33.3308	28.2772	6.51017	16.1909	32.0659	19.7771	26.6588	12.836	14.3393
9.01	593.415	3.82184	4.11509	2.03969	0	2.27035	0	3.48486	0	3.48034	0	2.66548	0	3.80618	1.99948	2.69771	2.06481	2.55466	1.90175	0	0	2.30861	1.676	0	2.61773	1.58811	2.79415	2.29665	2.14573	2.33413	1.1579	2.59496	2.19263	3.39024	2.47982	0	0	3.3777	2.18955	0	3.86662	6.12208	0	0	4.99365	2.24744	3.21583	0	0
11.44	592.563	0	2.44387	3.60602	3.43545	0	0	3.39046	5.07977	0	4.23841	5.05082	4.16577	0	4.21804	5.16251	3.15831	0	0	3.28432	3.91868	4.34987	3.33034	5.97855	4.84493	3.84626	8.17436	4.47772	4.78979	0	4.632	5.46594	6.03793	6.90717	4.5199	5.54104	0	5.73295	2.03766	0	4.26979	4.64281	4.32769	0	0	5.55379	7.17837	4.9017	4.69266
10.02	591.574	3.79604	5.27466	6.73094	6.0836	6.5751	6.82409	6.616	3.21942	7.71567	4.08601	5.03088	7.38679	9.50764	5.38651	7.38324	3.90544	6.61363	5.197	7.47595	5.88894	4.7027	6.01338	4.6823	6.35435	6.61885	5.56935	6.46719	6.76609	8.7635	5.81162	4.36103	5.32979	4.27079	6.61599	6.05297	5.48655	4.23294	6.16183	8.98278	6.35889	6.15527	5.6433	6.49291	5.9826	9.25663	4.84802	4.89992	6.03708
8.81	635.407	0.203037	0	0	0	0	0	0	0	0	0	0.280916	0	0.277771	0	0	0	0	0	0	0	0	0	0	0	0	0	0	0	0	0	0	0	0	0	0	0	0	0	0.412619	0	0	0	0	0	0	0	0	0
12.51	634.602	0	0	0	0	0	0	0	0	0	0	0	0	0	0	0	0	0	0	0	0	0	0	0	0	0	0	0	0	0	0	0	0	0	0	0	0	0	0	0	0	0	0	0	0	0	0	0	0
10.16	633.62	4.26507	5.55864	6.39051	6.37867	7.00367	6.61082	6.41656	4.27482	8.03494	5.00595	6.15506	7.08833	7.84625	5.51598	5.77088	5.88213	4.34627	5.71452	6.70769	5.69218	7.11984	5.59082	4.1372	6.71729	5.78959	5.73064	6.78835	5.1629	6.2495	6.04602	4.22153	5.9265	5.1323	6.16572	5.99797	5.46342	4.67427	6.20614	8.37538	6.29142	6.26912	5.2008	6.34131	6.73576	6.32811	6.10098	5.08917	6.09992
11.88	632.6	2.23347	3.20687	3.05423	2.68165	0	1.24744	0	3.68307	2.41429	3.01505	2.18228	4.90505	0	2.85716	0	3.22575	0	0	2.14711	0	3.44839	0	6.33584	0	0	6.51658	0	3.43753	0	3.83872	6.53229	4.94382	7.54258	2.78169	4.17827	0	4.14904	1.73528	0	2.12822	3.32014	4.44827	2.38882	0	0	5.39106	3.60384	3.05068
10.16	630.475	0	0	0	0	1.63971	0	0	1.60485	2.27237	0	1.73723	2.49706	2.16018	1.6879	0	0	0	2.2588	2.54694	0	0	0	1.79834	0	0	1.65361	0	2.85744	0	0	0	2.03621	0	2.02779	1.97097	0	2.3634	1.3532	0	0	1.9233	2.30588	1.55766	0	4.33465	0	2.208	2.3306
12.5	622.602	0	0	0	0	0	0	0	0	0	0	0	0	0	0	0	0	0	0	0	0	0	0	0	0	0	0	0	0	0	0	0	0	0	0	0	0	0	0	0	0	0	0	0	0	0	0	0	0
9.88	621.577	1.75222	0	1.98962	1.32226	0	0	0	0	2.4413	2.3657	3.54484	3.43314	0	2.86667	0	2.58395	0.16614	4.04659	4.89213	3.83517	4.45393	3.74851	3.63765	4.66904	4.86005	3.62995	4.99624	4.13779	0	4.42204	3.00476	4.72398	3.99342	5.34896	5.17477	5.8341	3.64972	7.07255	6.47742	5.1171	4.66863	3.9489	0	0	5.14247	4.51413	4.14083	5.16044
9.46	621.573	0	0	0	0	0	0	0	0	0	0	0	0	0	0	0	0	0	0	0	0	0	0	0	0	0	0	0	0	0.502443	0	0	0	0	0	0	0	0	0	0	0	0	0	0	0	0	0	0	0
12.55	621.448	0	0	0	2.80699	0	0	0	0	0	2.9132	0	0	4.03668	0	0	2.58615	3.41347	2.72089	0	0	0	0	0	0	0	0	0	0	0	2.48142	0	0	2.72253	0	0	0	0	0	0	0	0	0	0	0	0	0	0	0
9.41	621.434	15.4477	16.048	21.0101	19.8557	19.8376	21.5692	20.8058	13.1514	25.6237	17.1332	17.9325	18.9161	24.0263	16.2523	18.9976	16.5269	19.1819	19.5625	21.7387	18.2155	18.5237	17.6503	14.5157	19.7629	19.2254	18.2885	19.8465	18.1558	23.6165	18.6718	15.7021	19.9546	14.7224	22.8283	16.8042	16.0403	14.8939	21.2277	23.8675	22.0763	19.3173	18.3214	24.9733	27.5131	23.062	15.7037	18.3947	20.4287
12.43	620.588	0	0	0	0	0	0	0	0	0	0	0	0	0	0	6.51782	0	9.0497	0	0	0.110817	0	0	0	0	0	0	0	0	5.99141	0	0	0	0	0	0	0	0	0	10.6349	0	0	0	0	0	34.7339	0	0	0
9.18	620.449	0	0	0	0	0	0	0	0	0	0	0	0	0	0	0	0	0	0	0	0	0	0	3.6312	0	0	0	0	0	0	0	0	0	0	0	4.95551	4.96858	0	0	0.838196	0	6.09822	1.0343	0	6.90423	0	0	0	0
10.15	619.602	2.21351	1.71298	2.27478	3.06381	0	2.52675	0	0	0	2.6979	3.0466	3.03422	0	2.8043	0	0	0	0	2.80492	0	3.48611	2.23656	0.109213	3.11889	0	3.08472	2.93477	0	0	0	0	2.50737	0	4.26224	0	0	0	3.53025	0	2.86512	3.24871	0	4.02331	2.21643	0	2.68576	2.37585	3.03784
0.43	619.036	14.5226	18.5542	15.9425	20.7791	22.635	17.778	20	8.28081	18.1197	14.663	17.4748	18.8264	21.4948	16.4293	20.3937	13.2572	12.9946	13.3222	41.9423	19.3705	21.8725	16.6471	15.4457	13.0721	15.815	13.4682	19.7232	15.6685	23.0226	17.8748	19.2611	14.7559	13.6481	16.709	15.3673	22.9701	17.7833	14.6675	19.3436	23.4063	18.7669	16.0987	32.8492	22.0065	16.4619	17.9762	12.9819	18.9035
11.48	618.581	2.32172	4.3139	2.92897	3.26426	0	1.75303	3.28191	4.02149	0	3.69052	0	4.83775	0	4.1282	4.27058	4.05885	0	0	2.24174	0	4.42405	3.21271	6.49234	4.53706	4.36369	6.39581	0	4.33832	0	5.19922	7.18089	5.17193	7.81802	0	5.31176	0	5.58389	2.55415	0	3.08823	3.51057	5.42829	0	0	6.13251	7.13951	4.21709	4.49445
10.14	618.493	3.54136	0	0	0	2.47812	0	0	0	3.26647	4.00646	0.840257	0.761646	1.14721	2.94364	0	4.87948	3.64223	1.76768	0.609463	0	1.39856	0	0.435128	1.15508	0	1.45388	1.39083	1.02365	0	1.37166	0	0.45159	0	0.554182	1.48087	0	1.90051	3.28231	0	2.79837	1.45869	1.52535	1.09881	0	0	0	4.75794	0.907299
9.78	649.601	0	0	0	0	0	0	0	0	0	0.819844	0	0	0	0	1.79161	0	0	0	0	0	0	0	0	0	2.95146	0	0	0	4.21873	0	0	0	0	0	0	0	0	0	4.42699	0	0	0.271511	0	0	3.04094	0	0	0
4.8	649.122	0	0	0	0	0	0	0	0	0	0	0	0	0	0	0	0	0	0	0	0	0	0	0	0	0	0	0	0	0	0	0	0	0	0	0	0	0	0	0	0	0	0	0	0	0	0	0	0
12.58	648.619	0	0	0	0	0	0	0	0	0	0	0	0	0	0	0	0	0	0	0	0	0	0	0	0	0	0	0	0	0	0	0	0	0	0	0	0	0	0	0	0	0	0	0	0	0	0	0	0
12.42	646.604	0	0	0	0	6.70941	4.78656	0	0	0	0	0	7.47134	1.20823	0	18.4785	0	10.1255	0	0	14.0942	0	0	0	0	1.23022	0	0	0	16.1126	0	0	0	0	0	0	0.380408	0	0	18.8245	0	0	0	0	6.16003	28.7512	0	0	0
10.64	646.512	0	0	0	0	0.945404	0	0	0	1.60462	0	0	0	1.27573	0	0	0	0	1.19095	0	0	0	0	1.5911	0	0	0.987387	0	1.37385	0	0.544061	0	0	0	0.515392	1.23368	0	2.13248	0.730694	0	1.4651	1.30323	0	0.778499	0	0	0.593503	2.11776	2.84316
11.47	644.596	0	5.75885	4.01009	4.20937	4.26245	2.04877	4.31125	5.17354	0	4.65864	4.29564	5.78198	0	4.44121	5.00039	4.83499	0	0	0	4.73267	4.67937	4.23602	6.66048	5.68481	4.91978	7.73318	6.17222	5.91653	0	6.33624	8.44452	5.26455	8.5585	5.46123	6.99301	3.78389	6.82391	4.25648	0	3.80184	4.52568	5.1642	4.80538	0	6.09236	9.16597	4.38858	5.2073
10.41	644.499	21.509	13.9652	23.7538	21.9797	11.7679	11.2238	20.648	17.3275	24.5912	15.4066	19.5127	16.216	15.149	13.6094	21.326	20.4092	25.4407	17.8476	19.4404	21.2634	19.2425	12.7146	17.2365	26.5541	16.3704	20.7324	17.4462	15.3921	24.7626	14.8835	17.2353	18.967	21.0573	14.2572	22.3857	16.0927	17.727	11.9403	11.6449	21.8606	22.1142	17.7276	14.6567	25.3741	33.4359	15.9081	23.1968	22.9739
9.99	642.482	12.24	9.31182	13.2989	13.4732	12.3068	11.7909	14.0639	7.47322	13.8074	9.68368	10.7021	11.1514	13.7081	9.79861	12.0648	11.7543	12.354	10.7913	12.5936	11.3654	10.6541	9.67922	10.2568	12.1322	12.2035	11.4373	9.78575	9.35489	11.9086	10.1374	13.2329	9.22508	9.74164	10.5859	10.6413	8.94942	11.5331	7.76261	12.8034	13.6454	13.241	9.37088	8.90289	11.6978	20.9158	7.05386	9.79055	9.98583
12.21	641.531	8.96827	6.03985	13.0149	5.99192	7.6097	7.79096	7.59438	8.06208	8.24106	6.65373	6.44921	9.26784	10.6483	5.90666	9.22147	4.23267	8.05913	8.10935	11.1727	7.85584	8.37042	7.39649	8.42342	6.43809	7.95745	6.39141	5.76743	6.64926	6.79363	5.75285	4.33211	7.11475	3.52516	7.87132	7.89009	7.46028	6.31742	7.91502	7.83966	5.99805	6.08269	6.5597	8.66392	8.92767	7.52645	6.6741	5.37781	8.95535
0.43	641.017	14.6679	20.491	16.64	20.0443	22.9756	19.4477	21.1268	10.3028	18.1183	16.8806	19.5098	20.1204	24.5458	15.9101	20.6553	12.7422	14.038	14.8331	37.616	20.2775	22.8504	17.3511	16.6221	15.1502	17.8466	13.6369	20.52	16.2464	23.0055	18.4818	19.47	15.3261	15.4395	17.2735	18.203	23.9997	18.4425	16.0629	21.3428	22.6661	19.6745	17.3277	28.4106	22.2757	17.1653	18.3161	14.1208	19.3444
9.68	640.461	1.95495	0.836543	0.530327	1.85585	1.42581	0	0.961936	0	1.32355	1.24412	1.59217	0	0	1.63118	0	0.951496	0	0	1.37268	0	0	1.04489	0.0566197	0.626626	0	0	0	1.42674	0.892006	0	0	0.979266	1.27933	0	0	0	0.791987	1.45143	0	0	0	0	0	0	0	1.15212	0	1.25125
11.84	638.606	4.55132	3.60243	2.61056	2.97559	0	2.99792	0	0	3.5244	3.21265	2.21064	2.34106	2.37093	3.77736	0	3.34835	3.70924	0	3.59243	3.59447	2.37258	2.66426	2.95387	3.0046	0	2.99903	0	2.68855	0	2.84195	0	2.86543	0	2.93092	2.8458	0	3.94468	1.83325	0	2.78875	2.87293	3.86122	3.12772	0	0	0	3.29922	3.15155
11.42	638.58	3.56377	3.28566	4.07403	3.42768	0	1.97098	2.65504	5.40239	0	4.47631	4.04007	3.88094	0	3.94845	4.23804	3.8947	0	0	3.55787	0	3.87758	3.58916	5.34052	4.6207	3.7753	6.06591	3.75734	3.26032	0	3.96113	4.38496	3.95575	6.23475	0	4.31225	0	4.51206	2.29075	0	2.81959	2.44807	3.87027	1.95716	0	4.07905	5.10076	3.41154	3.257
12.56	636.615	0	0	0	0	0	0	0	0	0	0	0	0	0	0	0	0	0	0	0	0	0	0	0	0	0	0	0	0	0	0	0	0	0	0	0	0	0	0	0	0	0	0	0	0	0	0	0	0
9.87	635.591	1.11099	0	0	0	2.0876	0	0	0	2.62075	0	2.2005	2.39592	2.14139	0	0	0	0	0	0	0	0	0	2.45618	0	0	0	0	2.61296	0	0	0	0	0	3.57748	0	3.53493	0	4.33269	0	0	0	0	5.4478	0.133137	0	0	2.06149	0
9.47	635.586	0	0	0	0	0	0	0	0	0	0	0	0	0	0	0	0	0	0	0	0	0	0	0	0	0	0	0	0	0	0	0	0	0	0	0	0	0	0	0	0	0	0	0	0	0	0	0	0
10.8	663.539	1.10067	1.71165	2.39593	1.63943	0	0.286108	2.13566	2.773	0	1.90386	0.990124	2.48033	0	1.71415	0	1.46583	0	0	1.62218	0	1.34908	0	2.98966	0	0	2.41409	1.00529	0	0	0.310415	0	3.24101	1.2691	0	0	0	0.928226	0.964121	0	0.792883	2.20618	1.5376	0	0	0	0	0.575936	2.34023
0.42	663	11.1243	15.8032	13.0462	15.3312	17.6378	14.8747	16.9689	8.93061	13.4891	13.3069	14.7283	14.4234	18.9433	13.5171	15.5563	10.15	11.3598	12.7995	23.1853	14.4534	15.0706	13.1024	13.1018	11.8798	13.4374	11.5235	14.4191	12.1786	16.4379	13.1595	13.8953	11.8097	12.0954	13.9264	14.3426	17.6937	13.3943	12.5472	14.5259	15.822	15.0426	13.9694	21.1574	16.9378	14.2877	12.7744	10.8157	14.4898
12.61	662.634	0	0	0	0	0	0	0	0	0	0	0	0	0	0	0	0	0	0	0	0	0	0	0	0	0	0	0	0	0	0	0	0	0	0	0	0	0	0	0	0	0	0	0	0	0	0	0	0
12.48	660.618	0	0	0	0	0	0	0	0	0	0	0	0	0	0	0	0	0	0	0	0	0	0	0	0	0.238908	0	0	0	0	0	0	0	0	0	0	0	0	0	0	0	0	0	0	0	0	0	0	0
12.61	659.527	0	3.01697	3.81429	3.03248	0	0	4.00006	0	7.42198	0	0	0	4.63871	0	3.99819	0	0	3.36543	0	3.76657	3.97317	3.49582	0	0	3.69341	0	0	0	4.73451	2.35932	0	0	2.36493	0	0	0	3.27927	0	5.01877	0	0	0	0	0	5.88338	0	0	0
10.75	659.499	4.98055	3.68728	5.06981	0	0	4.92323	0	3.75034	0	0	4.3069	0	3.33402	4.31296	4.66888	4.01709	4.8244	5.52915	0	0	0	0	3.3874	0	0	0	0	5.22072	0	0	6.46353	0	4.77849	3.23681	5.6259	5.25711	4.43355	0	0	0	0	0	0	0	5.45637	4.14284	3.86386	3.45586
10.66	658.507	0	0	4.79302	0	1.32035	0	0	4.36149	4.38278	2.47015	0	3.32897	2.79717	3.66642	0	3.35988	4.19719	3.91942	3.10575	0	2.8785	0	3.55189	0	0	4.92201	0	3.64168	0	2.47383	4.69617	2.58247	5.24283	2.74499	4.81138	0	5.34941	2.549	0	4.3533	3.3827	2.33349	2.31208	0	0	0	3.41273	3.90052
8.74	658.486	0	0	0	0	0	0	0	0	0	0	0	0	0	0	0	0	0	0	0	0	0	6.65963	3.84669	0	0	0	6.73657	0	0	6.98539	0	0	0	4.68668	4.83636	5.25078	0	0	0.965624	0	4.80998	0	0	0	0	4.7213	0	1.59744
10.66	657.475	0	0	0	0	1.8777	0	0	0	3.01728	0	0	0	2.13103	1.91915	0	1.88105	0	3.03484	0.957789	0	2.2667	1.3386	1.65015	1.39968	0	2.87297	1.54315	2.64829	0	1.66605	0	1.39308	2.00122	1.55612	1.94417	0	2.13603	2.98998	0	2.99727	1.89952	1.3162	0	0	0	2.56989	2.34069	2.34537
12.5	656.568	3.247	4.01362	0	3.26055	0	0	0	2.49718	1.53554	3.02414	0	0	2.22507	2.58607	0	2.55106	0	2.04596	0	0.616376	0	4.75994	4.22845	3.02012	3.10455	0	0	3.55193	0	3.14067	3.606	4.03662	5.8076	2.67527	3.40475	2.01381	3.63873	0	0	0	0	6.27408	0	0	0	5.62465	2.87567	4.40047
8.52	656.474	0	0	0	1.93138	0	0	0	0	0	0	0	0	0	0	0	0	0	0	0	0	0	0	0	0	0	0	1.16552	0	0	0	0	0	0	0	5.15364	4.07411	0	0	0	0	0	0	0	0	0	0	0	0
11.42	655.569	2.24618	0	3.5682	0	0	2.66861	0	3.5622	3.60865	3.12904	3.96402	3.77713	3.51746	3.60956	3.67997	2.41239	3.2713	3.28057	3.06657	0	0	0	4.07923	3.17535	0	4.7737	0	3.09532	0	3.75011	3.19357	3.94081	5.04319	4.82654	4.64836	2.62314	3.29242	2.4062	0	3.15415	0	0	3.56362	0	0	4.00299	3.41927	4.20001
10.24	655.462	3.29373	0	0	0	0	0	0	0	3.48699	0	1.91563	0	2.18071	0	0	3.65484	3.32332	3.43379	1.97547	0	0	0	2.37624	0	0	2.58733	0	3.4081	0	0	0	1.57688	0	1.93893	0	0	2.50543	2.8075	0	2.37472	3.55236	2.20446	3.12857	2.81467	4.19675	2.12149	2.78513	2.73963
11.48	654.597	3.5187	3.6781	5.4648	5.42821	5.0011	4.37521	4.14911	3.47994	5.98131	3.68861	5.41561	5.60665	6.39618	4.94998	4.82052	3.80525	4.65742	4.15101	5.98391	5.85332	4.67946	4.2884	3.76508	5.41935	4.77423	5.18996	4.45037	4.48583	5.37734	4.97347	4.1429	5.68018	4.31062	5.27305	5.45022	4.44583	3.01034	5.40806	7.01481	5.5508	6.6646	4.801	5.86253	6.94467	5.75818	4.55276	4.40605	5.61088
9.09	654.302	9.9689	9.0503	10.6013	8.45914	7.63618	9.57432	11.2675	7.83666	6.12312	7.31126	9.58441	11.008	9.65767	11.029	9.07092	9.04718	9.42399	12.5837	11.0701	8.46835	7.09077	6.27863	7.884	5.37328	3.70968	0	5.77554	5.03684	8.98643	8.89921	8.7661	10.9128	9.47894	9.79035	5.83083	7.17544	3.18761	11.5634	9.57495	6.27818	11.2716	8.69162	14.2806	9.40099	9.34936	2.38126	6.22789	6.99518
11.9	652.598	0	0	0	1.18431	0	0	0	2.58076	0	0	0	0	0	0	0	0	0	0	0	0	0	0	0	0	0	0	0	0	0	0	1.62921	0	3.38168	0	0	0	0	0	0	0	0	0	0	0	0	2.52134	0	0
10.97	672.531	42.0688	25.4286	45.5087	33.7653	24.1894	26.3879	32.3052	48.7239	38.754	38.4154	41.3621	34.2861	27.6187	41.4	34.6163	36.3284	41.2484	30.1309	39.5181	33.6732	35.0832	26.0407	36.4187	36.5174	31.947	42.9565	31.7205	33.5951	38.2575	26.2539	39.4607	34.2386	41.5156	30.2425	42.3054	23.706	37.6201	25.8107	26.4703	38.092	32.6004	41.3635	22.4236	34.0762	46.603	35.0735	37.7215	39.8195
12.52	671.569	0	0	0	0	0	0	0	0	0	0	0	0	0	0	0	0	0	0	0	0	0	0	0	0	0	0	0	0	0	0	0	0	0	0	0	0	0	0	0	0	0	0	0	0	0	0	0	0
10.07	671.46	40.8988	35.4914	59.7621	46.6901	40.0936	44.3991	49.8376	28.5389	46.9102	32.7165	44.5245	51.1438	50.4701	39.9028	41.4664	34.1103	42.6198	50.5011	54.5584	57.0543	36.4001	39.8075	35.2379	46.9409	39.471	35.3559	38.5284	44.2095	40.4287	32.7495	32.9283	38.4577	29.9947	51.325	34.5641	36.2149	29.7018	35.2197	62.3555	38.5326	38.9178	31.2494	49.5151	46.0719	61.1633	33.3925	35.4602	41.3703
12.64	670.587	0	11.3741	0	15.0268	0	0	0	0	21.2128	12.4975	0	0	16.6256	11.0789	0	10.994	9.23439	14.8826	0	14.1361	0	0	13.2492	13.8475	14.7885	11.5177	0	0	0	12.3795	0	11.1684	12.4446	10.8185	0	9.24428	11.1154	0	0	0	0	0	0	0	12.7317	11.1843	11.3733	0
10.45	670.512	8.76751	6.48947	10.6016	8.76784	6.12865	7.22922	7.8128	8.04825	9.96922	5.93559	8.76821	7.19621	6.40112	6.84739	8.42338	8.11069	9.51407	7.3216	9.85879	8.59408	6.07484	5.89332	6.44505	10.319	6.15589	10.0175	7.23574	7.00203	9.79642	7.0778	7.97196	8.7769	10.7477	6.32197	10.9657	6.03591	8.05335	7.88207	8.29478	9.85557	9.56033	9.10107	6.73902	10.8384	14.2834	6.67326	9.68722	8.69831
12.63	669.563	19.1888	22.0021	20.6515	29.1743	19.5677	18.3923	22.5552	19.0769	49.7918	25.8961	20.7606	17.4914	33.0806	23.1266	24.547	20.2169	18.039	30.7299	23.248	27.5761	30.1286	16.0491	22.6649	27.3867	27.4547	21.1236	21.168	17.1042	19.4669	19.9224	13.9102	20.8654	15.5781	16.5316	15.2287	18.6363	17.8305	17.5381	16.0533	19.9112	16.7856	13.7978	21.7703	19.5131	14.5364	16.7293	21.84	18.2531
9.8	669.435	0	0	0	1.40738	1.99848	0	0	2.38169	1.47565	0	3.07341	0	1.81084	0	0	1.5993	0	1.75137	1.84422	0	0	0	2.01747	1.13678	0	1.22675	0.791215	2.4025	0	0	0	0	1.28113	1.33291	1.69174	0.91989	1.25718	2.27747	0	0	1.1727	2.03481	0	0.819604	0	1.86325	1.3864	2.05864
12.63	668.62	9.48047	6.78224	6.78892	11.423	0	6.07874	9.46631	11.7047	7.96077	10.9967	7.79674	4.88847	6.88296	12.2034	4.27981	10.623	9.23627	7.06552	7.337	7.33917	7.66795	6.60119	7.96893	6.13298	7.12221	9.74475	8.12642	7.78898	5.24451	10.0913	10.2331	7.9511	11.3562	8.69696	10.4427	7.51576	9.84411	5.1305	6.41782	7.0811	8.4966	9.87143	5.85802	7.42608	4.28837	9.00803	10.75	13.515
11.88	668.615	2.84461	3.4761	3.94939	4.37555	0	4.02597	4.29963	0	3.74514	2.96046	2.73354	3.36044	4.93837	3.75755	0	0	0	4.12414	3.52031	0	3.45577	0	2.83194	3.40057	0	3.13293	0	3.45968	0	2.53305	0	2.76643	0	4.2966	0	0	2.39845	3.48707	0	3.325	3.18181	2.95425	4.28296	0	0	0	2.56689	3.62125
12.52	667.563	0	12.0884	0	10.226	4.44051	0	0	0	10.6609	13.2107	0	0	9.16905	10.8137	0	14.2285	0	0	0	0	0	0	12.7154	15.4601	11.8312	14.2768	0	0	0	13.5339	0	11.9118	24.798	10.6958	0	7.50449	15.298	0	0	0	0	0	4.39657	6.41647	0	0	10.8294	0
7.5	667.535	3.76128	4.01622	6.27549	4.87054	3.53375	4.14065	4.63863	5.70855	5.30603	5.19744	4.20249	3.3286	5.36316	3.76248	3.89284	3.1327	4.09735	3.04249	4.66599	3.461	5.48809	4.76206	5.82601	5.27085	3.75919	3.49485	4.82995	4.00173	5.68532	4.06151	3.67852	3.40266	3.63833	4.04355	3.89722	3.7928	3.61224	4.48292	3.932	4.85809	5.1863	4.33437	4.04842	5.82246	4.10462	4.81436	4.23188	4.77612
12.52	666.602	16.1274	23.3902	10.0924	24.4958	9.26252	6.05292	9.57273	23.4003	22.6654	32.1165	15.5539	10.5558	21.6164	27.0039	8.44661	35.0931	7.84336	14.9083	12.3517	8.09834	29.2846	19.528	33.5765	38.7375	27.5507	36.8795	30.9298	18.1981	5.79799	35.3241	31.7043	30.4279	50.9414	25.3416	30.8655	16.0866	33.7004	12.0001	6.2848	20.5034	24.3197	24.2548	18.0194	13.6986	12.7051	40.1467	26.3901	27.7762
12.56	664.623	0	0	0	0	0	0	0	0	0	0	0	0	0	0	0	0	0	0	0	0	0	0	0	0	0	0	0	0	0	0	0	0	0	0	0	0	0	0	0	0	0	0	0	0	0	0	0	0
11.55	664.604	3.80612	4.48925	0	0	0	4.20063	1.99602	3.84683	0	3.82856	0	4.45304	0	3.48388	0	4.19599	0	0	0	0	0	0	4.64275	4.3934	4.10356	4.58121	0	0	0	0	5.61294	3.69085	6.3359	0	3.96446	0	4.45097	0	0	0	0	0	4.59877	0	0	4.86527	0	0
9.95	663.623	0	0.678823	2.14317	0	1.06465	1.52247	0	0	3.48577	0	2.6428	4.39485	3.46632	0	4.16555	0	4.05516	3.70408	4.44729	4.83754	0	0	2.81309	0	4.31874	0	0	4.28793	4.80854	4.82828	2.86952	0	0	4.30145	3.78472	3.59468	0	4.1697	7.20644	0	4.58202	0	5.55952	3.89732	6.75495	4.57963	3.37787	4.33603
9.49	663.619	0	0	0	0	0	0	0	0	0	0	0	0	0	0	0	0	0	0	0	0	0	0	0	0	0	0	0	0	0	0	0	0	0	0	0	0	0	0	0	0	0	0	0	1.03076	0	0	0	0
9.97	684.415	1.54919	1.72934	0	3.18735	0	2.48415	0	1.17666	2.43842	1.81125	1.59338	2.00114	0	2.00942	0	1.92107	0	0	2.52196	0	1.95724	2.40491	1.87816	2.32726	0	2.29594	2.36143	1.80602	0	1.90334	1.54592	2.18831	1.87633	2.41093	1.57049	0	1.99506	1.53139	0	2.58013	2.85341	2.08337	2.06023	0	0	1.39212	1.95468	2.08014
12.47	683.594	0	6.00441	0	3.742	0	0	0	4.63801	0	0	0	0	0	0	4.11417	4.9978	5.25155	3.97444	0	0	5.27824	4.03874	6.89609	6.63237	5.14289	7.18377	0	4.65506	0	5.99416	7.50696	0	9.44253	6.61282	6.28952	0	6.02443	0	0	4.50138	6.34392	0	0	0	15.5838	9.31727	4.12455	5.74738
12.51	682.609	11.3567	11.2781	11.3419	10.7922	5.63608	5.72242	11.7183	14.0706	10.3332	0	10.0648	0	7.02998	8.75924	0	0	10.9477	10.2082	10.2483	9.95112	0	9.48097	0	0	0	0	10.3373	0	0	0	0	0	0	0	0	6.47636	0	4.85731	7.04524	7.90834	0	0	8.44508	5.95435	10.9541	0	10.4717	11.9673
11.49	681.572	0.492362	1.26369	1.21591	1.14555	0	0	1.20571	2.20982	0	0	0	0	0	0	0	2.29866	0	0	0	0	2.0264	1.80098	0	2.85857	0	2.51717	1.79347	0	0	1.35184	3.40844	1.69636	3.66047	0	2.80571	0	2.24242	0.833905	0	1.48239	2.12304	2.15486	0	0	0	3.12408	1.59267	1.8548
10.25	681.482	3.33193	3.3467	0	0	3.93883	0	0	1.84586	4.06695	0	2.27509	2.32892	3.65257	2.85924	0	3.28184	4.06776	3.24707	2.21599	0	3.26259	0	2.97483	0	3.93853	3.02635	0	3.61274	0	2.29553	0	1.31942	0	2.10604	3.78402	0	2.88659	2.76267	0	1.89135	4.34795	2.07141	3.95202	0	0	0	3.62361	3.55272
7.46	681.287	1.32158	1.79902	2.74	0	2.23077	2.31852	0	3.71366	4.6447	2.42426	2.40803	2.461	2.66255	2.09253	3.44871	1.93181	3.33903	0	2.58596	2.36824	3.5242	2.14625	2.64623	1.6424	2.29407	2.43514	1.84018	0	3.43404	2.54179	2.30062	2.70119	2.37027	2.03381	1.55699	2.92928	2.07541	2.77849	2.35722	2.50997	2.02712	1.89315	2.3718	2.56756	2.33361	2.56752	2.18489	2.71155
12.62	680.619	28.8781	28.2631	25.8316	24.6839	23.3814	13.1507	20.743	40.9516	39.5919	61.4043	35.2399	33.9886	28.7358	36.1389	35.1208	61.8272	26.3151	27.5026	22.6716	34.3024	66.5574	39.9908	57.3462	43.2707	45.1251	52.5302	48.6091	35.4973	33.8766	52.3544	45.3116	49.9542	68.8164	39.1474	43.4508	25.0897	56.3706	16.0199	11.5767	35.3599	40.4244	46.6061	26.089	28.6308	26.1251	53.0453	38.2329	42.6856
11.8	680.615	3.6578	4.20792	5.12818	5.50884	5.29841	5.08043	5.29437	3.27246	0	3.70266	0	5.62479	6.05633	4.42311	4.19315	3.70873	4.71875	4.97983	5.55319	4.81604	3.93608	3.80014	3.38107	4.90178	3.98403	4.13062	4.83562	4.19568	5.17658	4.90748	4.16706	4.80037	3.57985	5.95104	4.87176	4.04435	3.81587	4.74737	6.29805	4.9357	4.80617	4.59401	5.41526	6.95425	5.57732	4.17681	3.70241	3.90229
12.65	678.658	0	0.9422	0	1.22523	0	0	0	0	1.18152	0	0	0	1.25375	0	0	1.3479	0	0.931417	0	0	0	0	0	0.585002	2.0983	0	0	0	0	1.58336	0	0	0.636382	0	0	0	0	0	0	0	0	0	0	0	0	0	0.77857	0
11.92	678.617	0	1.60141	0	1.71427	0	0	1.15688	2.17304	0	0	0	0	0	0	0	0	0	0	1.25546	0	1.06851	1.64541	3.26266	2.26675	0	3.17025	1.36728	0	0	0.717112	3.58694	3.06198	3.99445	0	2.23424	0	1.17427	0.654575	0	1.14834	1.87645	2.16979	0	0	0	2.52347	1.68864	1.67922
9.9	677.632	2.01686	2.17205	3.49782	2.70029	0	3.3487	3.64299	0.794015	2.2365	0.965673	0	0	4.4667	1.75836	0	1.51179	4.23034	0	0	4.07953	0	0	0	0	4.14419	0	0	3.26997	0	0	0	0	0	0	0	3.10353	0	0	7.70241	0	0	0	3.76967	0	6.56207	0	0	0
12.65	676.653	0	0	0	0	0	0	0	0	0	0	0	0.343174	0	0	0	0	0	0	0	0	0	0	0	0	0	0	0.539625	0.204842	0.311756	0	0	0	0	0	0.127125	0	0	0.636309	0	0.350288	0	0.201647	0	0	0	0	0	0
10.31	675.667	3.46551	5.33217	5.45217	5.14126	4.61041	5.71263	4.26707	3.00622	5.55644	4.9096	3.81441	5.18241	6.24103	4.93804	3.99733	4.69385	0	4.46929	5.57903	4.17658	5.12105	5.03246	4.13662	6.39894	4.12313	3.88342	5.03425	4.22192	0	5.20415	3.72156	5.06982	4.49109	4.60676	3.79249	4.04265	3.96598	5.47911	6.57755	5.39992	4.75852	5.27468	6.03435	7.0523	0	4.48077	4.59032	5.31339
9.96	675.479	4.21925	3.96023	4.53754	5.20109	4.59653	4.65493	5.30402	1.63549	4.88315	3.86803	3.79594	3.73545	5.9926	5.06743	5.38407	3.95539	3.94136	0	4.57641	3.61289	4.8126	2.9448	3.39954	4.76762	4.21846	4.0789	4.95941	3.44961	5.53411	4.68257	4.17558	3.09149	3.62399	4.10257	3.11278	3.53537	3.78865	3.19955	0	4.88354	5.6644	2.74651	0	0	6.87768	2.73752	2.727	2.66484
9.62	673.486	0.477192	0	1.19769	0.66152	0.957661	0.509423	0	0	0.998195	0	0.441268	0	0	0.582662	0	0.717441	0	0.314623	0.272432	1.42113	0	0	0.647483	0	0.54886	0.752651	0.338353	0.785145	0	0	0.276242	0	0.64925	0	0	0.573301	0	0	0.622413	0.554252	0	0.381764	0	0	0	0	0.890144	0
10.42	673.477	33.1857	61.7336	63.1113	48.3828	52.7835	52.4316	43.051	43.985	65.314	52.5791	53.2275	71.5479	51.0137	59.2775	49.3939	40.2141	42.7792	88.1401	56.1985	54.5382	56.9971	57.4291	39.3771	57.2778	53.0669	47.2954	62.2332	54.2357	60.1798	56.1936	42.1269	55.8786	47.2085	70.623	51.4353	45.787	42.855	59.0138	53.87	67.1849	48.0833	45.783	58.58	75.2135	53.6552	58.02	44.6676	34.0159
12.68	694.635	147.601	244.202	134.032	195.213	180.252	112.411	142.792	181.65	175.952	273.371	205.046	149.313	187.314	251.535	174.085	285.186	171.928	124.514	126.873	177.597	233.129	229.827	245.182	296.845	212.833	227.806	239.661	132.415	167.766	248.71	179.366	202.924	247.829	189.071	206.206	166.395	185.307	123.888	67.5365	159.442	201.021	205.573	128.078	145.302	171.831	209.076	189.767	195.912
9.74	693.448	0	0	0	0.191645	0.21671	0.229193	0	0.258543	0.710704	0	0	0.949855	0	0.9099	0	0.570097	0	0	0	0	0.434021	0	0.243349	0	0	0	0	0.314724	0	0.541251	0	0	0.503457	0	0.497307	0	0.446393	0.578892	0	0.666324	0	0.807331	0	0	0	0	0	0
12.51	692.617	18.778	38.2228	11.6768	36.1111	12.4577	7.65574	12.3777	32.1568	29.0519	50.0909	13.979	13.5828	26.6976	40.583	15.0448	46.7286	8.11018	24.0171	12.3899	11.2818	34.8653	22.0984	45.6884	50.9638	33.0507	51.8978	41.7272	20.1382	12.9041	47.7455	50.8604	40.3846	81.7329	38.1856	41.7079	18.2512	44.6481	24.3459	7.38473	25.464	29.8798	30.1846	25.1232	12.3738	11.9626	61.1818	30.3732	29.9636
9.83	691.653	0	0	0	0	0	0	0	0	0	0	0	0	0	0	1.9194	0	0	0	0	0	0	0	0	0	2.0851	0	0	0	2.49793	0	0	0	0	0	0	0	0	0	5.38849	0	0	0	0	0	4.72953	0	0	0
9.08	691.504	2.58261	0.909086	0	1.36922	0.895014	0	1.15679	3.06011	4.02876	2.67377	1.815	2.0509	0.771521	1.48212	2.22792	1.8623	2.02393	2.1688	2.05111	3.96541	3.02503	1.47585	2.07288	2.04489	2.77919	2.33804	2.47751	1.92611	1.17867	2.596	4.27248	1.85051	2.83518	0	3.42972	0	3.64288	1.22639	0	4.42015	1.6768	0	1.28587	5.23205	1.47389	2.79981	2.33705	0
11.47	690.613	3.75459	6.27543	4.53793	4.41975	5.15167	0	3.2626	5.92622	0	5.26066	4.49844	5.8612	0	4.82953	4.55274	5.01922	0	3.70943	3.06768	4.48437	4.06238	4.02186	5.80869	6.75575	3.71864	6.09838	4.96938	4.53997	0	4.84742	7.41975	4.42479	8.57169	5.29111	4.69398	0	5.23888	4.1371	0	3.1587	2.76849	3.82454	0	0	4.41469	7.37126	3.43756	3.22779
10.66	687.496	0	0	0	0	0	0	0	3.16451	2.45536	0	0	4.25824	0	0	4.47532	0	0	5.64677	0	0	0	0	2.47005	0	3.81113	0	0	3.93308	0	3.90623	3.59675	2.95661	0	4.35755	2.96369	2.09854	2.26504	2.47594	0	2.48482	0	2.53254	0	0	0	3.9549	1.87573	0
12.6	686.578	0	0	0	4.60975	0	0	0	3.37731	0	4.25047	0	0	5.2084	0	0	0	0	0	0	0	0	0	0	0	0	0	0	4.19429	0	0	3.57164	0	0	0	0	0	4.68025	0	0	0	0	6.74115	0	0	0	0	5.36488	0
11.28	686.546	19.4507	9.6	21.9961	13.0215	9.68777	6.87836	12.4195	28.1924	17.2466	15.9718	22.8947	14.9579	11.6961	15.6053	17.1489	18.5415	18.7264	15.0724	18.8724	13.3832	16.4871	18.1067	19.9914	13.7985	16.596	23.143	16.4767	20.5954	14.2062	17.512	22.8936	17.7609	30.52	17.6283	20.8467	11.3295	21.1417	7.09606	8.63986	16.3765	14.6551	20.1586	8.78787	16.3245	18.7498	20.2626	20.0385	18.0497
10.28	686.472	0	0	0	0.34591	1.10389	0	0	2.09929	1.02189	0	1.80658	0	0	0	0	0	0	2.8576	3.09121	0	0	0	2.36294	0	0	0	0	2.44824	2.34494	0	0	0	0	3.12771	1.836	1.55936	2.35295	0	0	1.01506	0	2.36327	0	2.77498	0	0	2.34017	2.58339
12.62	685.6	4.05497	4.6975	0	5.48329	0	0	0	4.30906	0	4.71918	0	0	4.73983	4.65014	3.61357	5.91915	0	3.25025	0	4.02856	4.86864	0	4.27421	5.77231	4.74696	5.13689	4.56771	3.7054	0	4.93823	5.16913	5.07945	6.68204	4.85263	5.70237	3.97221	4.63225	0	0	0	5.56679	0	0	0	8.69181	4.94145	5.13667	6.2629
10.79	685.515	3.84548	0	0	0	2.57149	4.43613	0	3.73955	2.61964	0	2.65586	2.84312	2.18381	2.78256	0	0	4.64695	5.04372	0	0	0	0	2.1442	0	0	0	0	4.38816	0	2.04518	5.19659	0	4.03145	3.63817	4.20556	4.36213	3.90036	3.80029	0	2.83501	0	2.54739	2.53167	0	4.64881	3.39056	3.04411	1.88297
10.26	685.489	3.72437	0	5.95591	4.23483	2.76046	0	0	4.36777	3.41492	4.51663	5.2544	4.92327	3.94303	3.62966	5.22117	4.0976	4.58905	6.49556	6.63273	5.19049	6.66559	5.08855	5.72613	4.47071	6.68833	5.36096	4.88926	6.90332	0	4.84598	4.6	5.23155	5.09858	7.44488	3.64199	0	5.00027	3.82738	0	4.81411	5.7274	4.50462	3.79111	0	5.87596	6.70456	4.61091	5.56802
0.42	684.982	8.27091	11.4132	11.085	11.9165	11.0871	11.5358	13.2817	7.63394	10.9003	8.39054	9.00685	10.2401	13.5872	10.363	12.6271	8.54092	8.99898	9.14492	17.2228	11.7114	10.9185	9.83002	9.52124	8.507	9.80938	8.60159	11.1651	10.1179	11.4034	10.2218	10.0362	8.89471	8.56037	10.4832	10.5361	11.8805	9.42724	9.41993	12.5038	11.231	11.2955	10.3868	15.509	11.7695	10.741	9.17727	8.51298	11.1683
12.65	684.602	8.86712	12.5481	8.47896	10.8505	7.36763	6.44536	9.51801	9.48168	9.68682	10.9521	10.8047	11.1414	11.663	9.07282	8.94087	13.4584	9.84874	6.86107	8.54249	7.63184	12.98	14.2074	10.4094	14.3025	9.69134	9.6984	14.7319	10.3327	10.1995	10.9518	12.6098	12.1437	17.268	10.9231	13.3409	9.8153	9.49392	6.7658	8.74274	10.8637	12.7778	16.2591	9.16527	11.7732	19.2456	15.964	12.1753	11.5805
10.72	684.525	3.69846	0	0	0	2.47769	0	0	3.49691	2.9616	0	2.44369	2.6059	1.80619	2.27228	0	3.47401	0	3.04912	2.82297	0	1.89555	0	2.38416	2.15137	0	3.36476	1.90222	3.21333	0	1.81837	4.8555	1.75659	3.97065	2.25142	3.75009	0	3.73059	2.08686	0	2.98744	2.39368	2.70776	0	0	0	2.2163	3.18869	2.95807
10.04	705.669	0	0	2.74302	0	0	0	0	0	1.48041	0	0	3.66704	3.26274	0	0	0	0	3.05054	4.46594	4.15515	0	0	2.21858	4.62801	0	0	0	1.73966	0	0	3.53123	4.01841	0	4.81116	4.56846	3.66689	0	3.56581	6.05115	0	6.05411	4.74309	5.12965	6.41635	4.36039	4.58352	0	4.54637
11	703.513	1.87284	0	1.65563	0	0	2.57489	0	1.81973	0	2.0148	1.64021	2.35283	0	0	0	1.9899	0	0	0	0	0	3.3386	0	2.44016	0	0	3.03218	0	0	0	2.55405	2.82871	1.61569	0	0	0	0	0	0	0	0	0	0	0	0	0	0	0
12.04	702.582	0	0	0	0	1.08891	0	0	0	0.827604	0	1.63772	0	1.54711	4.85027	0	0	0	0.891015	0	0	1.00664	0	0.850189	0	0	0.207867	0	1.36739	1.21584	0	0	0	0	1.70919	0	0	1.62842	1.45947	0	0	1.57351	0	1.25765	0	0	0	5.19532	4.47069
9.96	701.549	4.82843	4.42036	5.27087	5.03232	5.24496	5.26191	6.07699	2.24502	5.96094	5.21966	4.37753	4.69263	6.70582	4.87881	4.19136	5.0607	5.00457	4.49798	6.28424	5.10706	4.86007	3.83973	3.91909	5.71912	4.73187	4.38529	4.25251	3.73088	0	4.30465	4.80439	3.1782	3.6191	4.29594	3.56391	0	4.76132	3.02476	0	4.78544	5.36244	3.33809	2.78343	0	7.47983	2.68851	2.9555	3.24721
10.91	701.507	0	0	0	0	18.7877	22.8584	0	0	0	0	18.2925	25.9104	25.8472	0	26.6814	0	0	26.989	0	17.2246	29.0313	34.875	20.0046	26.876	22.1729	0	29.8616	21.3575	33.0904	27.4344	0	23.9652	0	30.9839	0	21.373	24.1692	23.5251	26.5033	31.6206	18.9176	20.3902	20.4922	27.0911	19.5865	22.4027	15.6992	0
11.63	700.563	136.492	93.8232	108.081	90.1002	84.2352	80.6614	94.2111	135.56	86.2768	107.622	99.9389	77.0072	83.9819	117.339	91.8297	170.796	144.586	76.6848	85.5403	86.5953	80.8841	94.8389	99.4743	95.3476	80.7205	90.3746	91.2178	89.5647	85.2924	113.381	144.974	88.5046	126.376	81.4831	101.696	112.113	91.2885	79.4474	77.0126	76.5217	114.013	94.6827	76.7088	98.0421	112.033	84.5818	173.968	148.041
9.08	700.317	4.39343	0	4.68125	0	0	4.54578	4.6154	3.70996	2.92108	3.8236	4.37152	4.59231	4.14506	5.00484	4.24751	3.57526	3.201	5.46141	4.42154	0	2.91641	2.27577	3.48837	1.80948	1.82395	0.650994	0	2.00212	3.13121	0	3.3515	4.19031	0	0	0	0	1.15277	4.53291	0	2.71745	3.41287	0	5.30626	0	0	0.786248	2.30694	0
10.48	699.494	83.1126	81.5977	92.2202	69.9879	66.8217	73.436	85.44	61.7614	81.5416	51.2239	75.5163	96.8519	82.0255	76.7874	80.5301	63.4497	90.1098	107.925	93.0818	84.9456	69.2171	86.4942	66.6431	72.3208	75.1216	79.478	64.8621	85.2207	92.1866	74.1419	85.9229	86.2432	75.2021	101.219	72.5017	59.5305	74.0384	71.2204	86.7517	72.7433	85.3107	82.2993	85.1939	86.9054	94.4258	78.6334	63.4083	75.1198
10.99	698.546	92.0966	59.8194	67.2116	56.0635	56.9138	62.0814	59.4818	64.1051	57.1034	51.1693	53.5838	59.0909	47.2413	65.9552	51.5487	68.3672	84.1755	55.7238	56.3214	54.2444	49.7561	48.0804	52.3831	56.7048	51.614	71.4838	54.4645	56.0643	49.8314	47.9446	75.4976	56.0513	70.7767	51.1642	65.6014	48.8354	66.2456	57.346	59.9589	52.3077	54.3273	67.9981	46.2716	45.0761	74.4033	54.4049	70.1507	63.5166
9.87	698.545	0	1.96678	1.56036	1.20287	0	1.73292	1.1608	1.46023	0	1.72871	2.53761	1.74896	0	1.48384	0	1.71323	4.23461	0	1.75335	0	2.19699	0.887431	1.75987	1.78091	3.35619	2.46701	1.49694	0	0	1.54661	0	1.16474	1.76522	1.70025	2.33744	0	1.83166	2.5379	0	2.10121	2.30077	1.50827	0	0	0	1.89303	2.01987	0.914522
12.5	697.602	0	0	0	0	0	0	0	0	0	0	0	0	0	0	0	0	0	0	0	0	0	0	0	0	0	0	0	0	0	0	0	0	0	0	0	0	0	0	0	0	0	0	0	0	0	0	0	0
10.1	697.476	33.1226	35.3858	45.1484	32.1325	33.279	37.3304	39.1058	26.978	32.6055	22.5937	30.0029	45.5678	39.2567	29.5883	27.9831	26.7163	33.1066	39.3356	42.6973	46.2224	28.6065	26.5969	24.5403	31.9281	31.4139	26.7347	23.4744	36.7156	27.554	27.0356	29.6211	31.7264	26.7327	38.3489	29.4965	30.2625	23.9974	32.9655	53.7751	22.8516	30.5605	29.6307	39.9409	31.3306	45.7042	28.1908	25.0364	28.7237
12.6	696.639	0	0	0	36.9768	0	0	0	0	0	0	0	0	0	0	0	0	0	0	0	0	0	0	0	0	0	0	0	0	0	0	0	0	0	0	0	0	0	0	16.7598	0	0	0	0	0	0	0	0	0
10.47	696.529	3.82614	0	0	0	2.80191	0	0	3.38876	4.7926	2.56581	3.31866	2.14626	2.02401	1.89962	0	0	4.39655	0	4.00656	0	2.664	0	2.77347	0	0	3.87096	2.36485	2.48274	0	1.60842	0	1.9797	4.10151	1.52168	4.22627	0	2.62621	2.59365	0	4.08983	3.23132	2.61391	2.62807	0	4.73439	2.12043	4.07288	3.0433
9.91	696.438	0	0	0	0	3.32428	0	0	0	0	0	1.92482	0	0	0	0	0	0	3.17614	0	0	0	0	2.50353	0	0	0	0	2.46254	2.41015	0	0	0	0	3.00666	0	2.42546	0	2.59322	0	0	0	0	0	2.02842	0	0	0	0
9.95	695.459	7.89099	5.39667	7.10702	4.78033	7.83876	7.90317	7.96013	3.46702	5.95574	3.76084	0	7.55567	9.22057	4.91136	8.10758	5.41416	7.69777	5.21446	6.03439	10.8155	1.7944	4.91913	5.55026	5.97509	5.80004	4.84095	4.91173	4.97423	6.44933	6.40617	3.95678	5.64976	5.28491	6.30701	5.79403	6.44247	3.24593	5.38648	11.908	7.32294	5.05178	5.9454	2.35449	6.17844	11.7731	1.55792	3.94459	6.37284
12.7	713.636	6.52513	0	4.9999	6.13971	5.64084	5.24955	6.17532	4.76308	0	6.26611	5.56006	5.46087	6.56103	6.11795	0	0	6.77621	0	4.82805	0	5.60154	5.66046	0	0	0	0	5.40856	0	4.53994	0	5.32314	0	5.16755	6.462	5.76275	0	0	4.60343	5.01209	5.34352	6.93941	6.99811	7.32464	5.49098	0	4.77367	0	5.84857
12.66	712.644	12.339	13.7402	10.8514	13.4052	10.6076	10.8395	12.3246	9.58846	13.7102	15.9738	0	0	13.7937	14.2438	13.1727	15.4516	14.7679	13.8819	12.6051	13.7297	12.9493	13.0971	11.5948	14.6101	13.6476	13.3486	14.9867	11.3714	12.9644	13.8766	11.3839	12.7295	13.6053	13.8203	13.453	13.6679	13.5838	10.2728	12.8902	0	15.8579	14.63	12.0973	12.6089	11.058	0	14.3541	13.4814
11.3	712.561	44.208	21.668	35.2266	27.2276	18.0982	19.9035	27.385	42.5286	24.9419	24.0123	29.2358	33.5722	20.2068	25.9843	30.7472	34.5699	37.2998	35.1432	30.0268	27.471	23.9642	33.378	29.5813	25.6124	27.7254	41.9531	26.9735	37.087	23.1237	31.1845	46.8185	29.2764	52.485	32.341	38.8117	23.8975	38.9931	22.2727	25.8508	26.2268	29.0634	34.5799	19.7361	24.0524	40.4476	31.8328	36.7966	29.5777
10.33	712.449	3.34723	0	0	0	3.27916	0	0	0	2.39148	2.5565	2.13063	2.25828	4.51997	0	0	3.49049	0	1.93477	2.36906	0	3.25284	0	2.44736	0	0	3.20018	0	2.31379	0	3.39907	0	4.64379	0	2.14533	2.06003	0	1.99328	2.64478	0	2.37689	3.87189	3.27729	2.88829	0	4.49387	2.53027	3.1597	3.42151
12.63	711.627	9.89576	12.6807	9.8433	11.7249	9.81238	7.02968	8.9084	11.07	13.0271	15.9423	11.6792	11.1656	16.1787	13.9145	11.0081	15.8801	13.2044	10.5467	9.48437	12.9105	13.3622	9.5497	11.7474	14.4712	14.222	12.6301	12.531	8.94736	8.22819	12.7332	10.485	12.4948	14.5482	13.1402	11.555	9.50393	10.4445	7.1887	6.62183	10.3856	11.4819	11.1373	8.9185	11.0223	8.24998	10.5621	11.7282	14.8342
10.24	711.474	0	0	0	0	0	0	0	0	0	1.58907	0	2.59702	0	0	0	1.23284	0	3.42438	3.33352	0	0	0	1.93747	0	0	2.04217	2.01751	3.87464	0	2.4736	0	0	0	3.02346	2.53817	0	0	1.72619	0	1.73043	3.83684	2.64072	2.48267	0	0	0	2.88325	2.62616
7.05	711.186	0.883328	2.47904	3.62881	0	1.4922	0.609961	2.58362	4.00898	0	0.14308	0.585894	0.679684	4.32733	0.255997	0	0.454237	0	0	0	0	0.217785	0.15193	0	0.232142	0.256276	0	0	0.398507	0.313541	0.172748	0.278148	0	0	0	0	0.442962	0.134529	0	0	0	0	0	0	0	0	0	0	0
12.6	710.651	0	5.24028	0	6.5003	4.86397	5.7473	7.78785	0	0	0	7.24006	0	0	0	0	7.33536	0	0	7.93003	0	0	6.96644	7.57412	0	0	6.78968	0	0	0	4.62334	10.0361	0	9.31694	0	9.15938	5.52273	0	0	6.64195	0	5.90274	0	6.19799	0	0	0	6.4862	11.4916
10.75	710.541	3.40262	0	4.5994	0	1.84672	1.80816	0	4.4553	3.20381	1.47722	4.11896	2.44005	3.37887	2.26205	0	2.08762	3.62943	4.28974	3.27791	0	2.97372	1.81385	2.73922	2.28425	0	4.55225	2.30007	4.22421	0	2.94173	4.23549	2.50328	4.32934	2.87566	3.98986	0	4.35899	2.22145	0	3.90812	2.47522	2.26571	0	0	0	2.53927	2.98412	2.87525
9.98	710.43	1.54618	1.37507	2.13301	2.28955	0	2.56254	2.20724	1.00373	1.50377	1.04645	0.926792	1.79213	2.8302	1.64449	0	1.68868	0	1.08423	1.84644	0	1.41752	1.78728	1.67463	1.70567	0	1.68943	1.95537	0	0	1.6725	0	1.48752	1.23229	1.77081	1.21381	0	1.36745	1.96198	0	2.24133	1.78789	1.21515	0	0	0	1.1896	1.52495	2.07252
12.43	709.6	0	2.75898	0	5.28707	4.52342	0	0	0	0	7.28499	0	4.99153	0	3.83158	8.52943	0	5.6573	3.46295	0	7.75277	4.4563	0	0	7.90371	0	0	6.14809	0	7.39772	0	0	4.31593	0	0	5.57399	0	5.69251	0	7.11131	0	0	0	4.87845	0	10.2987	0	3.74961	0
12.68	708.649	16.5721	12.0488	14.5713	17.3154	9.79238	7.58221	14.749	21.4154	22.6121	30.2741	18.6245	21.1782	21.3505	24.4295	22.5736	19.846	18.3561	18.7657	14.8091	25.7099	36.8872	19.7207	18.5624	20.2862	34.5202	20.7058	21.3629	20.7935	22.5205	19.1178	22.2173	21.7248	23.0033	23.8616	18.8661	15.6465	23.4145	7.83016	7.23325	18.1648	17.7088	18.5296	11.6128	19.4348	15.7426	25.8951	17.8149	19.1591
10.19	707.65	0	2.6113	0	3.45677	0	0	1.97672	2.00011	0	2.20628	0	0	0	0	0	2.38164	0	0	0	0	1.81564	2.40453	0	2.77266	0	2.1354	0	0	0	0	2.60757	0	1.77989	0	3.18681	0	0	0	0	0	3.13469	0	0	0	0	2.22531	0	0
11.49	707.595	0	3.44438	2.19029	1.80379	0	0	1.76664	2.4601	0	0	0	0	0	0	0	2.88911	0	0	0	0	2.03324	1.83951	3.32356	3.14677	0	3.64032	2.37316	0	0	2.36106	3.87781	2.41338	4.45738	0	2.9858	0	3.29518	0	0	1.63689	2.32704	2.4658	0	0	0	4.78619	0	0
10.26	707.496	0	0	0	0	0	0	0	0.944916	1.93938	0	0.829171	0.807106	3.06332	0	0	0	0	2.13915	0.759027	0	1.69863	0	1.63513	0	0	1.42327	0.0410361	2.3875	0	1.88717	0	1.3974	0.948107	0	1.45281	0	1.71844	1.91662	0	1.28153	1.60093	0	2.28452	0	0	1.13235	2.07532	2.02798
12.61	706.638	0	1.44462	0	0	0	0	0	4.98095	3.2916	7.10893	0	4.26232	0	4.15302	5.62799	3.37309	2.39563	4.51923	0	5.07337	6.27659	0	4.24462	3.68778	6.42961	5.49777	4.42096	6.3857	6.3039	4.7159	5.61255	4.06628	5.74983	7.27049	5.25705	1.80331	6.21912	0	0.872556	0	0	3.58911	1.55512	0	0	9.64108	2.72611	2.6256
10.32	723.493	6.75949	2.77773	4.22665	8.2119	0	10.786	7.2009	0.119039	8.44265	7.40173	0	3.64231	13.8253	3.23826	5.05827	7.07189	6.57039	7.74999	9.7491	10.1792	6.35413	7.91678	6.11447	7.97737	5.77215	6.21205	7.61806	3.02507	12.2382	7.48253	3.03754	11.7363	5.4899	0	3.23641	10.391	3.03197	6.53063	0	8.09005	8.11025	8.033	4.19626	12.9132	12.5114	5.05863	10.0469	10.9231
12.74	722.675	5.91927	4.72982	4.22952	6.90837	4.92492	0	5.33724	5.62522	7.70637	8.28411	5.03733	4.5949	4.73605	7.75715	6.24207	6.52694	5.71934	4.90505	0	6.73118	8.06899	6.21542	4.85887	5.94711	6.89234	5.17108	6.45068	5.05857	6.40491	5.84275	6.00951	4.44641	6.31794	6.65152	4.86889	4.7292	6.96081	0	0	5.98346	5.10307	5.2576	0	0	4.47844	5.80091	4.95619	5.67122
10.55	722.546	4.72875	0	5.29273	2.4799	2.66393	2.6249	0	4.18546	3.04141	1.95631	3.69204	1.72572	2.14623	2.33551	0	4.5401	0	0	4.36122	0	1.83176	2.63935	0	3.91666	0	5.14077	2.27428	0	0	2.49334	4.05721	3.43088	5.37807	0.678411	4.74428	0	2.93091	0	0	0	5.38356	0	0	0	0	1.63318	4.46931	0
10.07	722.517	4.63927	10.7636	0	0	9.11884	0	2.57896	0	0	0	0	0	0	3.43582	4.13755	7.34443	9.18095	0	0	0	0	6.00611	4.48899	7.4418	0	5.32946	5.06591	5.1681	0	4.84355	3.41405	4.36827	6.56604	0	5.62772	13.8811	3.58528	0	0	4.62411	4.67129	0	9.69954	0	9.55835	3.75559	8.27541	9.33653
9.96	721.476	3.71817	3.79706	4.7414	4.74476	5.20853	5.42413	5.26034	1.96039	3.74846	2.34432	2.17575	5.2372	6.87308	3.04978	5.25175	3.80045	4.35248	3.46904	4.25563	6.18857	2.16309	0	4.27689	3.34441	4.79356	3.77072	4.60982	3.9975	0	3.88861	0	4.20533	4.64924	4.32954	2.77633	5.00056	1.3904	3.33938	7.86646	4.19011	4.39737	4.06502	2.72051	0	6.2728	0.858842	2.54756	4.11126
9.69	720.305	0	2.77646	3.04182	2.55699	0	3.42589	3.54965	1.35704	2.85543	3.65739	4.15857	4.4794	4.31329	4.06769	0	2.78332	0	0	4.46038	0	3.27963	2.16472	2.06937	1.97627	0	0.552247	2.46441	0	0	3.61077	3.16398	2.9092	1.92259	0	2.02645	2.96023	0.578095	3.07589	0	2.58779	3.36771	3.49267	0	0	0	0.96052	1.99251	0
9.98	719.678	0	0	0	0	0	0	0	0	0	0	0	0	0	0	0	0	0	2.57268	0	4.39757	0	0	0	0	0	0	0	0	0	0	0	0	0	0	0	0	0	0	6.82976	0	0	4.84993	0	0	5.89037	0	0	4.61434
10.41	719.489	8.78593	13.9764	16.2413	12.4709	15.8259	15.3079	10.1702	10.9904	17.0699	14.237	13.5169	17.9474	14.1637	16.6621	12.7525	10.7133	8.16608	15.5857	15.0496	13.5663	14.1129	15.0414	9.6571	13.686	13.3474	12.2042	14.156	13.5414	14.6311	12.7383	9.14423	11.8498	10.6929	16.6136	10.8639	9.52228	8.60665	12.8194	13.5329	15.2757	10.7968	9.52627	12.8028	14.4918	10.3385	12.3839	9.27794	7.41889
9.57	719.529	51.4041	29.412	48.1807	39.8271	25.4875	23.5532	35.9518	54.6602	62.726	52.0274	47.2409	45.5182	25.3129	49.1603	45.5676	46.4179	46.3376	53.6712	41.97	46.6041	59.5188	45.4136	47.5659	41.6983	70.7151	64.3095	49.0567	54.4911	47.1719	50.7719	89.6175	38.9747	61.8594	49.405	56.7662	27.1181	92.1816	23.068	23.3161	63.2176	41.251	51.032	27.3852	53.8827	42.3653	54.3286	42.7327	45.7614
9.17	717.513	6.55805	2.54647	4.18402	2.54085	1.75266	0	0	5.67238	5.67268	4.82523	4.4223	0	1.77374	0	2.52518	4.80944	5.44858	4.73173	3.90482	4.72873	5.54632	4.32269	4.60587	3.86742	5.8057	5.33633	4.59321	4.5111	3.66106	4.72357	7.03546	4.70418	5.76952	3.91681	6.12111	3.11886	7.40043	3.40466	2.44498	6.4394	2.75811	5.60789	2.16339	6.49648	0	4.61405	6.01715	4.20394
10.08	717.468	12.296	10.1755	14.0666	13.041	11.912	12.411	13.5013	7.19907	13.1974	9.23405	12.2411	11.9946	13.5083	9.42888	10.7285	8.31967	11.302	12.2176	13.9978	11.2875	9.3038	9.81389	8.45531	11.4613	9.27372	8.09891	9.69273	10.4307	11.532	8.4348	7.71197	8.75961	7.7881	9.61839	7.6527	7.62569	7.06049	8.97064	12.6699	9.38327	8.29384	8.15312	10.9247	11.0072	11.944	7.32111	7.41329	9.4748
12.68	715.577	0	0	0.314073	0	0.395543	0	0.278707	0	0	0	0	0	0	0	0	0	0	0	0	0	0	0	0	0	0	0	0	0	0	0	0	0	0	0	0	0.137265	0	0	0	0	0	0	0	0	0.332399	0	0	0
9.4	715.521	0	0	0	0	0	0	0	0	0	0	0	0	0	0	0	0	2.91712	1.23718	0	0	0	0	0	0	0	0	0	0	1.82129	0	0	0	0	0	0	0	0	0	0	0	0	0	1.2648	0	0	0	0	0
12.09	714.579	33.6492	0	38.4267	0	26.2023	28.63	38.7331	26.0459	24.8207	12.3627	51.1604	32.7295	17.4773	33.8287	34.7165	0	60.5847	27.6946	33.4384	38.4029	22.4964	48.5519	29.0975	10.9213	32.0789	24.4944	32.3546	41.9861	41.7196	13.6863	29.3573	30.3641	5.10778	32.1989	32.9192	34.8597	35.5481	29.6937	29.6585	34.4305	55.2976	49.2782	29.0615	32.3004	52.8085	15.1657	53.0023	48.3049
11	731.546	0	1.85115	2.89262	1.77556	0	2.37858	0	2.96078	2.65462	2.28698	3.05768	2.55711	0	2.89672	0	2.42246	0	0	3.70144	0	2.512	1.51574	0	2.56573	0	3.21392	2.60286	0	0	0	3.28324	2.76871	2.44902	0	2.90149	0	0	0	0	3.1586	2.67656	0	0	0	0	2.35951	0	0
10.08	730.471	11.1386	11.0499	16.307	12.2567	10.7956	14.357	15.2015	8.72454	13.6249	8.82367	12.9398	14.9388	15.517	12.0551	12.085	9.16511	12.3869	15.2425	15.3837	16.9024	10.1304	11.1112	10.4743	14.5168	11.4171	9.25721	11.5479	14.1343	11.1363	10.0822	10.1972	11.1392	9.10384	13.7062	11.3816	10.04	8.20149	9.56824	18.1758	11.9987	11.1283	8.91635	12.4764	14.3002	17.0336	8.86307	10.7456	11.0001
10.11	729.455	0	0	0	0	0.831771	1.06588	0	0	0	0	0	0	1.78033	0	0	0	0	1.8541	0	0	0	0	1.12709	0	0	0	0	1.96401	1.40453	0	0.46102	0	0	0	0	0.789845	0	0.838275	0	0	0	0	1.51092	1.25821	0	0	0	1.30461
11.96	728.598	0	0	0	0	0.383371	0	0	0	1.50266	4.77408	0	0	0.658301	5.37006	0	0	0	1.37043	0	0	0	0	0.588819	0	0	0	0	0	2.25107	0	0	0	0	1.32071	0	2.88662	2.9415	0	0	0	0	0	0.297086	0	0	0	4.69483	4.86568
12.51	728.596	9.68781	9.54614	10.9349	8.94533	5.38864	6.4866	9.01458	8.33865	8.9687	7.18475	0	11.893	11.7647	7.31768	4.05356	8.53505	0	11.4137	12.9261	8.07468	7.2332	7.06175	6.34824	9.16645	5.75061	9.47919	8.88686	9.64956	0	8.91903	9.87404	9.89909	8.79276	11.4594	10.7235	7.58686	6.41625	9.84099	0	7.12177	9.7662	10.8081	11.9764	0	7.32284	8.21644	7.39054	10.9182
10.41	728.523	4.6093	8.00956	7.08671	5.90016	6.97192	5.5337	4.41956	4.26296	6.12146	5.36426	5.92012	7.94712	5.67551	6.52022	5.50036	4.70452	5.15571	8.03829	8.01132	5.41449	6.87919	5.22648	4.42509	7.25504	5.61788	4.68571	8.46311	5.36586	5.24084	7.17857	4.53908	6.60324	4.84013	8.0055	6.19583	6.6294	4.3655	5.67933	4.83823	7.46585	5.90105	5.04214	7.58674	9.10199	5.85517	6.27838	5.07148	2.54639
10.87	727.521	0	0	0	0	0	0	0	0	0	0	0	0	0	0	11.275	0	0	0	0	0	0	0	0	0	14.8563	0	0	0	16.7546	0	0	0	0	0	0	9.7733	0	0	0	0	0	0	0	12.1542	8.28296	0	0	0
9.99	727.453	5.32589	2.58011	1.65252	5.60173	5.56194	6.28356	5.66715	1.50404	3.33422	3.95973	3.24966	6.50727	7.44945	4.25831	4.24727	4.03997	3.82013	5.26583	3.21356	7.76775	4.28508	5.03549	5.49556	5.82936	3.81664	5.62965	4.27684	5.47894	5.53453	4.19196	1.34814	5.10335	5.14285	5.42687	3.5092	4.3303	2.14201	3.91486	6.85116	7.18065	3.40577	3.53365	4.82993	0	5.48288	2.14707	3.12915	4.5255
12.69	726.643	5.50098	6.09956	6.99502	6.57549	7.22174	7.62311	7.43044	5.61727	8.62376	6.12883	7.21222	8.5119	9.57263	5.7714	6.79592	6.58743	7.69932	7.01456	8.92436	8.91212	7.03729	6.81148	5.84895	7.44724	6.87262	5.7396	6.72455	6.88229	7.03462	6.17359	5.52265	7.08305	5.81333	8.31942	6.37046	6.06147	5.47467	6.59276	8.42898	7.07085	6.59086	6.47721	8.10041	9.04227	6.06645	5.39053	4.9889	6.39515
11.6	726.579	328.136	173.977	210.416	166.633	125.266	291.595	231.692	261.366	164.873	245.897	143.51	199.702	116.609	222.271	214.521	190.198	251.448	212.135	144.579	199.342	94.6669	205.872	161.404	194.174	133.818	191.057	166.144	181.26	158.173	235.4	314.29	119.168	236.241	215.882	223.648	198.944	218.801	253.752	218.195	138.079	201.907	149.689	130.665	144.001	220.89	208.819	272.279	192.852
10.07	726.5	0	0	5.84375	4.96904	5.17133	0	5.14573	2.74114	6.18677	0	4.42016	6.00669	6.19357	4.54778	4.47696	3.27778	5.7417	5.94021	7.24536	7.19352	0	0	3.65427	0	0	0	4.37035	4.84748	3.67565	0	0	0	0	0	3.99986	3.64331	0	4.24224	9.55492	0	0	0	5.7968	6.69283	0	0	2.55306	5.14832
12.61	725.638	0	0	0	0	0	0	0	2.90587	0	0	0	4.5721	0	0	0	0	4.14795	0	0	4.57577	0	0	0	0	0	0	0	0	0	0	3.48169	0	0	0	0	0	0	0	0	0	0	0	0	0	0	0	0	0
10.51	725.507	35.6905	27.8937	42.9624	28.0842	27.4041	27.1641	36.9254	26.1183	33.8615	21.9513	27.4702	38.8681	30.6695	30.1819	34.33	22.8477	36.6791	38.1337	42.0469	32.1751	23.0736	38.0505	31.5188	28.9017	32.225	30.4045	21.8262	35.8553	36.2893	25.6244	36.1782	39.4379	34.1695	33.8913	29.7896	21.0966	29.0955	23.3758	34.9587	26.0967	34.0316	32.5028	29.4879	27.6809	38.471	30.9189	23.9241	30.9975
12.74	724.677	4.59806	4.17493	4.52538	4.36942	4.83478	4.75299	5.19563	3.28679	6.02648	4.47326	4.80333	5.38372	4.28656	5.19003	4.41862	4.10014	4.94964	4.52309	5.52555	6.07696	4.77442	4.52489	3.79377	4.35108	4.16187	3.73989	0	4.13147	0	3.84222	0	4.81577	4.42572	4.65441	4.6238	0	3.13448	0	5.04145	0	5.0453	4.63024	4.92924	0	0	0	4.55189	5.6961
10.98	724.562	105.09	70.9522	79.5788	76.9657	71.3104	103.033	80.8051	89.385	76.757	77.2959	67.7052	70.9958	52.9567	75.0278	60.1522	103.897	99.8627	75.1236	69.3134	73.944	58.8745	61.8532	55.6302	76.4609	59.7653	85.3955	67.9547	76.293	64.7081	60.9226	91.7153	59.8261	87.2627	60.3598	80.1025	69.5752	85.7356	90.9205	101.162	77.8837	69.9584	71.0312	61.054	64.7513	88.9449	69.0935	82.9868	65.8531
8.3	723.597	10.6089	11.5713	16.5139	12.5924	11.5688	12.5997	13.5529	12.5295	17.2256	11.6799	12.162	11.4699	13.145	10.6356	10.3303	10.5909	11.8265	11.698	12.068	10.5054	13.9516	12.1159	13.4252	13.1036	10.175	9.88694	12.1644	9.78249	14.0241	9.95855	8.89489	10.6838	10.0325	10.8267	10.2824	10.8789	8.90852	13.6799	13.6742	12.4304	13.8358	9.1474	13.2328	15.7365	11.5568	11.4168	10.0931	10.9408
12.62	742.639	5.5807	4.49436	6.45678	5.76601	6.26016	6.49393	6.36781	3.61934	6.15323	5.35869	5.1493	7.66029	6.4173	5.18545	5.21773	5.66542	6.25401	6.27737	7.23604	6.73054	5.81459	5.34358	4.78359	5.46859	5.28726	5.67765	5.21217	5.83795	5.76523	4.76025	4.83998	6.32954	3.89054	5.46173	5.33142	5.0808	3.98795	6.52232	8.58871	5.6994	5.74976	5.26777	7.44069	0	5.05988	5.16473	5.32139	5.75388
10.7	742.551	0	0	0.406233	0	1.68082	1.33682	0	0	0	1.27245	0.879098	1.99715	2.22139	1.75786	0	1.25599	0	0	1.46346	0	0	1.3875	0	2.01108	0	2.50276	1.99983	0	0	0	2.27691	1.74984	1.92626	0.591802	0	0	0	0	0	1.49667	0	1.7783	0	0	0	2.53065	2.3864	2.51847
10.08	742.533	5.99445	4.48998	8.55492	5.58912	4.54946	5.94472	6.9159	6.4159	5.39238	4.79355	6.06913	5.66085	6.36054	5.61984	6.73719	4.36828	5.33491	6.10372	9.96976	8.71514	0	5.12754	6.0415	5.85586	6.17153	6.57927	3.49716	7.21568	6.0438	4.47049	4.80736	8.78229	5.65222	7.5615	4.81481	5.3848	4.91472	5.35239	8.68021	5.2716	6.64916	5.2723	0	0	7.97255	5.47557	5.55368	6.40928
12.76	740.675	4.32869	4.21982	5.30219	6.17364	5.32846	5.6506	5.93973	3.62339	7.09408	5.39587	4.89356	5.43629	8.13719	5.44981	5.42857	4.1517	4.65988	4.51118	7.46663	5.20856	5.9151	4.15737	4.50855	0	4.34852	4.62622	5.01569	4.04421	6.47001	3.72125	3.91172	4.67444	4.41356	4.99675	3.79885	3.59601	3.71238	4.99364	5.90527	4.94946	5.24877	4.20445	5.18908	6.08376	4.95087	3.99505	5.35529	4.62951
11.99	740.592	7.48167	2.12484	0	4.66612	0	4.62025	4.71602	7.02137	0	8.04635	6.1341	4.12823	0	0	6.37674	3.61949	4.85897	9.15662	0	0	0	5.45259	0	1.83183	1.6678	0	0	4.20255	6.57701	0	8.31276	0	5.72145	7.28989	4.70958	4.14941	3.6271	0	0	0	7.97165	7.54514	0	2.6503	7.67365	10.185	7.07358	4.31276
10.25	740.527	0	2.17836	0	0	1.7976	0	0	0.796295	1.62178	0	1.28281	2.01003	2.39253	1.46939	0	0	0	2.65078	1.30355	0	1.72952	0	2.15065	2.60685	0	2.21205	0	3.29343	0	1.45511	0	1.38488	2.0633	2.16949	2.2921	0	2.47038	1.36438	0	2.26533	4.69285	1.96962	0	0	0	1.9589	2.70686	3.43901
10.23	739.508	2.96332	4.04461	0	0	2.80395	0	0	0	0	0	0	0	1.692	0	0.852129	0	0	0	0	0	0	0	2.15359	0	0	1.67981	2.35674	2.01586	0	0	0	0	0	0	2.42615	4.50801	2.19665	0.126807	0	1.9375	3.28332	2.75676	4.06459	0	0	0	2.7296	4.34687
12.68	738.676	3.85328	0	0	0	4.6934	0	5.34264	3.4495	4.89356	0.384574	0	5.38031	5.29546	3.98279	0	0	4.86951	0	5.87627	6.57134	0	0	0	0	0	0	0	0	0	3.00558	4.53745	4.99449	3.1969	5.19814	0	2.33056	0	0	0	0	0	0	5.29234	0	0	0	0	4.81384
11.29	738.579	6.05132	0	0	0	2.73901	0	0	6.3582	3.25053	2.63903	0	5.15434	3.12967	0	4.72261	4.40129	5.48082	6.4333	0	4.42015	0	4.64328	3.99162	0	4.18789	6.04994	0	6.78039	0	5.38837	7.00968	4.28597	8.07042	5.69406	5.83971	3.8278	5.28471	3.98679	0	0	0	5.00161	3.25638	0	5.40873	4.70619	5.24936	4.55359
10.34	738.462	0	0	0	0	2.05296	3.27329	0	1.2295	2.34222	1.61564	1.25454	1.23172	3.39998	1.66737	0	1.84043	0	1.58415	1.14765	0	1.62583	0	2.24095	1.80059	0	2.56106	2.00676	1.59979	0	2.04959	0	3.27909	1.59021	1.24413	1.43392	0	1.92746	2.53991	0	2.14405	1.84033	2.24381	2.13716	0	0	2.23821	2.96316	3.15139
9.95	737.548	3.04408	3.13306	4.0745	4.46472	4.35642	3.05321	4.94139	2.15861	5.3119	3.78474	3.28266	3.1843	4.90322	3.36658	3.76138	3.99848	3.42013	0	4.28275	3.23263	4.90099	2.95631	3.33935	4.95863	4.20117	3.56666	4.95374	3.19812	0	3.70683	3.46157	3.1232	3.41572	3.96103	4.90212	4.67851	3.88754	3.13436	4.67576	4.579	4.48868	3.44538	2.6133	0	5.76551	2.86171	2.58265	3.29424
12.64	736.671	0	0	0	0	0	0	0	0	0	0	0	0	0	0	0	0	0	0	0	0	0	0	0	0	0	0	0	0	0	0	0	0	0	0	0	0	0	0	0	0	0	0	0	0	0	0	0	0
9.48	735.516	0	0	0	0	0	0	0	0	0	0	0	0	0	0	0	0	0	0	0	0	0	0	0	0	0	0	0	0	0	0	0	0	0	0	0	0	0	0	0	0	0	0	0	0	0	0	0	0
9.77	733.547	24.1291	15.5254	26.7376	19.2142	17.373	14.0318	18.2556	29.5764	27.2537	21.7015	27.9687	25.0232	18.7811	21.9433	29.2706	24.8376	26.8732	23.7442	26.2626	22.0582	32.117	22.9473	23.5427	24.6241	32.8394	30.2369	26.209	30.6145	27.3189	25.6047	35.274	20.3688	31.5427	25.2034	26.2952	16.6828	34.5903	14.3922	15.3756	27.3913	24.2193	23.9242	16.2225	23.9584	28.3044	29.9928	22.1021	22.6217
10.42	732.492	11.7104	21.3658	20.3224	17.2387	18.1369	17.3006	13.2592	13.6007	21.2053	15.7342	17.4946	24.1154	18.2942	16.6938	16.4098	13.6929	13.8136	24.4382	19.7008	18.1941	18.8717	19.0149	13.3153	18.6771	15.8251	14.0802	21.7035	15.4497	17.5691	19.3412	14.3851	20.3506	15.7255	22.7672	15.358	16.6164	12.0432	19.6529	15.8277	19.7874	16.91	15.4104	18.4853	24.9842	18.043	17.9724	17.3277	11.1473
9.97	747.566	554.418	553.945	508.238	607.098	588.536	541.803	576.227	483.958	583.859	597.603	586.981	419.619	504.252	564.041	554.358	684.217	465.178	454.126	510.748	443.507	569.192	472.126	412.673	646.638	492.917	546.721	583.644	477.169	543.591	529.473	528.591	418.252	524.919	452.597	506.378	490.514	621.484	465.455	432.159	536.265	629.372	453.79	480.098	535.766	484.556	473.329	568.647	487.049
10.95	747.529	6.14872	4.93235	4.10721	0	3.88818	4.52346	0	4.22938	5.1888	4.51976	4.7388	6.76619	4.81092	4.07678	5.47839	3.99488	0	6.82392	4.73341	0	4.43343	7.5678	4.17988	4.91157	4.29532	2.64301	4.78452	5.79262	0	6.6238	3.59737	3.91441	2.0864	5.22448	4.30197	0	5.53648	4.40549	0	5.23321	2.46804	4.2458	0	5.93034	4.56981	4.64207	0	3.1851
10.22	747.488	0	0	0	0	0	0	0	0	0	2.79891	0	0	0	0	0	0	0	0	0	0	0	0	0	0	0	0	0.997373	0	0	0	0	0	0	0	0	0	0	2.07716	0	1.13241	0	0	0	0	0	0	1.97928	0
9.93	746.492	0	0	0.153858	0	0	0.125503	0	0	0	0	0	1.78332	0	3.38854	0	0	0	0	0	0	0	2.47115	1.7669	0	0	0	0	0	0	0	0.306842	0	3.76656	0	0	0	3.81258	0	0	0	0.157502	0	0	0	0	0	0	2.86049
12.41	745.619	0	0	0	0	0	0	0	0	0	0	0	0	0	0	0	0	0	0	0	0	0	0	0	0	0	0	0	0	0	0	0	0	0	0	0	0	0	0	0	0	0	0	0	0	0	0	0	0
11.26	745.57	0	0	0	0	1.80943	1.87087	0	3.42447	1.76181	2.81807	1.96555	1.65656	1.08367	2.278	0	0	0	0	0	0	1.53069	1.99613	2.46046	0	0	0	2.09577	3.0012	0	2.81917	0	2.03113	0	1.8993	2.77234	0	2.97746	0	0	1.98128	2.30477	2.90428	2.04264	0	0	0	3.40061	1.52739
9.62	745.548	116.809	68.4708	59.9746	82.8363	69.12	78.9647	75.4318	82.4013	72.7504	78.3865	64.3657	58.548	48.4468	74.6265	64.0056	134.239	131.469	61.7719	51.3153	70.8489	77.1705	63.8939	82.2567	89.1069	91.608	123.057	72.8461	77.3372	68.0616	77.2289	131.331	63.7206	125.023	61.3692	85.9484	69.079	163.223	82.5299	73.1248	75.3659	82.1598	110.651	66.7249	68.2699	109.979	98.6439	110.103	76.6674
10.49	745.504	18.1692	15.4283	16.8427	15.77	13.2249	18.3238	16.226	11.7764	15.842	14.6263	14.0419	14.8974	17.0147	14.0368	14.5757	13.0685	17.0706	14.6811	16.6585	14.3032	13.6577	13.2006	12.3564	14.1922	14.6163	11.8251	11.8525	13.4324	14.5818	14.3445	13.3011	14.0063	11.2505	12.9278	11.3758	12.766	12.4073	12.6322	16.0186	12.0849	11.959	12.6719	15.1733	12.898	14.082	12.3562	10.9338	12.3454
11.24	744.591	3.16882	0	0	0	2.37777	4.19305	0	0	3.45057	2.72523	2.41542	1.53225	2.94826	2.95186	0	3.59928	3.57218	2.46474	1.51095	0	0	2.11967	1.9367	2.60458	0	1.24175	0	2.92658	0	2.18118	3.56531	1.72716	0	2.4529	2.7808	3.75346	3.40893	4.33767	0	2.42045	2.22934	2.6157	0	0	0	1.77906	4.10165	1.35589
9.86	744.559	13.7057	14.0623	11.0396	7.37487	15.5208	9.36251	6.69134	12.9114	13.4092	10.3291	15.2391	7.47038	9.17815	9.27982	14.8242	12.5856	14.2955	9.83006	9.77793	17.0433	11.0074	7.33321	9.3094	16.565	12.0887	12.9875	9.65228	13.2274	13.6742	9.00423	12.5408	10.2929	12.3884	6.48223	10.6353	14.365	10.9697	9.99367	6.67926	13.5831	9.09289	9.62294	11.7894	12.8996	16.1599	9.03567	12.6806	6.62362
10.4	744.548	0	0	0	0	2.49234	0	0	1.42786	2.54016	2.43251	2.33404	2.96048	2.27108	0	0	0	0	3.87185	2.59315	0	2.69625	2.08076	1.49812	2.58777	0	1.98761	0	2.40097	0	2.31961	0	0	0	3.08926	2.00994	0	1.51967	2.24487	0	1.87852	2.6802	2.16875	0	0	0	2.63416	2.15002	2.07437
12.59	743.619	3.97409	3.72877	4.67582	5.3001	0	0	0	4.10153	4.79039	4.26521	0	3.8377	5.92122	4.11154	0	4.09033	3.38665	5.77989	5.13154	3.80836	4.3711	0	4.38655	4.45964	2.5314	3.94373	0	0	0	4.26828	3.13125	4.61595	4.56276	4.74135	3.78927	2.80881	4.31901	0	0	0	0	0	0	0	0	4.67283	4.59181	4.5446
10.14	743.505	5.55097	6.65783	7.66936	5.49675	5.00484	6.03094	0	5.53769	5.01943	4.28529	6.50593	6.72828	5.93217	0	6.41553	4.22574	0	6.27182	9.14588	0	4.69632	4.30907	6.03325	5.36972	0	5.80229	0	6.40486	0	4.09128	4.94574	6.41033	4.84058	7.20136	4.15511	0	3.40176	5.68658	8.20986	4.83656	4.31094	5.19835	6.09209	0	6.08128	5.37152	4.12157	4.59564
10.84	754.608	0	0	0	0	0	0	0	0	0	0	0	0	0	0	0	0	0.14152	0	0	0	0	0	0	0	0	0	0	0	0	0	0	0	0	0	0	0	3.4186	0	0.174845	0	0	0	0	0	0	0	0	0
10.5	754.534	8.60328	7.8164	8.94518	9.37368	8.19157	7.72689	9.53322	6.3037	9.85265	6.42789	8.62402	10.3256	8.67695	8.84036	9.64988	6.56602	9.61753	9.11264	10.1756	8.48183	6.93213	10.3603	6.83909	9.93219	8.78302	8.23131	7.63106	9.99961	10.8487	7.39087	9.45786	9.62706	8.03188	9.7055	7.61912	6.33807	8.15283	6.64502	9.90314	7.19731	9.82041	8.8926	7.44125	8.94297	10.0985	9.19177	6.19132	8.23214
9.69	754.535	31.8165	33.5218	9.21546	9.51905	25.5237	8.7102	8.89409	13.5821	18.0724	8.16248	12.9321	14.6267	11.2963	8.79444	11.9833	24.7064	30.853	12.2861	9.14109	14.3722	16.1143	18.7184	17.5697	25.7348	21.4385	13.3564	15.2145	14.5785	8.6271	16.7073	18.9823	12.4763	13.2493	17.1469	21.5217	37.8083	20.6862	8.12354	8.46943	13.1801	22.9439	18.7689	32.277	8.73891	23.9848	18.6003	22.9819	29.0511
10.01	753.454	2.91714	0.423558	0.860135	1.53808	0	2.53144	1.27075	0.491555	0.916498	1.25427	1.16835	1.95635	2.83204	0	0	1.56402	0	0	0.558296	0	1.10815	1.27471	1.40891	0.982056	0	0.983432	0	0	0	1.3567	0	1.22816	1.03201	1.08036	1.00791	0	0.463488	0.937291	0	1.02499	1.16649	1.36045	0	0	0	0.38862	0.699107	0.706917
12.74	752.694	0	0	0	0	0	0	0	0	0	0	0	0	0	0	0	0	0	0	0	0	0	0	0	0	0	0	0	0	0	0	0	0	0	0	0	0	0	0	0	0	0	0	0	0	0	0	0	0
11.6	752.594	20.3444	16.159	19.2027	14.3875	12.8481	21.3407	18.7998	16.3518	16.8532	17.0094	13.2276	18.0342	12.5232	15.5499	15.969	14.9623	19.5964	17.0586	13.9068	16.9874	9.30353	14.8103	11.4186	13.845	11.5602	13.6085	13.2863	19.967	16.8745	16.3324	23.9331	10.6284	15.7271	17.3255	18.079	15.3111	15.6598	20.5164	20.9731	14.9513	17.2516	12.9093	13.7669	15.2419	18.1493	14.4362	17.7879	19.0884
12.53	752.562	2.51764	2.01426	0	0	3.22707	0	0	2.61521	3.46363	2.90229	0	0	4.70961	3.73373	0	1.68154	0	0	0	3.43455	3.3415	3.3224	3.84394	2.67537	4.63073	3.34886	0	0	1.79609	1.65762	0	2.50092	2.00276	2.62754	0	2.42981	2.24071	0	0	0	0	0	2.42738	2.72658	0	0	2.41636	2.78
10.03	752.487	0	0	0	0	0	0	0	0	0	0	0	0	0	0	0.563081	0	0.385916	0	0	0.286505	0	0	0	0	0.840029	0	0	0	0	0	0	0	0	0	0	0	0	0	0	0	0	0	0	0	1.85879	0	0	0
10.63	751.522	0	0	6.85434	0	2.31955	0	0	4.91813	3.54632	0	5.11948	4.46407	3.70719	2.41634	4.69258	0	0	0	4.67027	0	0	5.41429	6.5126	0	0	4.15115	4.95814	2.67273	6.89486	4.92814	0	7.91598	5.0383	3.51812	5.87183	0	2.04477	2.91911	0	4.68341	4.4649	4.78199	2.5376	0	0	5.11611	3.47063	3.46011
9.86	751.444	2.46347	0	4.99579	0	4.02922	0	0	3.22226	2.42492	2.9426	2.71893	2.29271	2.57538	4.27641	0	3.39877	3.43053	5.85542	0	0	2.12992	0	3.29301	0	0	0	1.41799	2.73992	0	0	3.64456	0	1.90393	1.68913	2.7228	0	0	2.88432	4.94308	2.63425	1.1853	1.92359	1.53358	0	4.87178	0	3.51011	1.26529
10.99	750.581	9.37668	7.43307	7.39218	7.05935	6.78517	10.5794	8.29806	7.8896	7.02833	6.51859	7.27839	7.13728	5.32171	7.187	5.46181	7.52486	9.73747	7.92121	7.58154	7.16628	5.59407	5.36145	4.47557	7.70044	4.89078	8.35327	6.03934	7.55255	0	5.53256	8.94937	5.74102	7.85759	5.23534	7.78032	6.61002	7.79606	9.3169	10.7988	7.70282	7.21431	7.01303	0	6.54401	9.17873	6.89768	8.2395	5.91647
10.2	750.554	2.92893	5.47114	0	2.34592	0	1.06503	0	0.363145	0	0	0	0	0	0	0	8.20134	0	0	0	0	7.63569	0.112869	1.46189	9.47275	0	0	0	0	0	0	2.29131	0	6.49887	0	0	13.2376	0	0	0	0	4.28282	0	4.75036	0	0	3.71552	10.2262	7.56679
9.82	749.668	1.33915	1.27473	2.29137	0	1.93967	2.37552	1.5106	0.975106	2.04277	1.28069	1.72142	1.59696	0	0	0	0.594577	0	0	0	0	2.12227	0	0.983495	0	2.5626	0	0	0	0	0	0	1.06521	0.832424	0.726481	1.53978	0.98377	0.894692	1.9771	6.41567	1.68345	0	0	0	0.122437	0	0	1.58264	0
10.34	749.509	7.94596	5.94257	5.59789	9.21328	8.00806	9.39565	7.46341	4.51087	7.32766	5.87176	5.57665	5.19751	8.84895	5.66182	6.23956	7.63992	8.36692	3.49537	4.79981	6.4821	5.64957	7.5843	5.93017	6.15009	5.89749	5.69384	7.57028	5.0081	7.70654	6.26183	4.8847	8.90958	4.78223	6.29673	5.56287	7.78683	5.11409	6.63978	7.35321	6.96271	7.34501	7.2564	6.00162	10.1016	10.024	5.7793	7.78087	6.89928
9.08	749.34	2.77515	0.515317	0	1.68181	0.446188	1.05139	4.09209	4.73441	5.40257	4.39928	3.74352	4.02109	0	0	0	0	0	2.38915	3.85828	5.15602	3.34277	0	2.53485	3.69509	1.85193	0	4.88046	0	3.17195	3.45761	0	1.81979	1.37288	1.77081	3.99727	6.9191	1.697	0	2.52411	0	0	0	1.0721	4.87556	0	3.31598	0.287374	1.83835
9.68	762.525	3.48357	0	6.49856	0	1.67657	2.09972	0.929869	4.01258	0	0	0	0.737805	0	0	0	1.49331	4.83623	0	0	0	0	0	0	0	0.213446	0	0	1.20198	0	0	0	0.926316	1.00511	0	0	0	0	0	0	0	0	0	0	0	4.90289	0	0	0
10.16	761.592	10.831	5.11009	8.79481	7.78596	5.03915	5.30067	5.74225	8.17468	9.76863	7.27461	7.20105	6.59094	7.14892	6.93508	10.1777	8.29766	9.49792	7.79215	7.83823	7.8557	9.83541	8.07325	7.4005	10.626	11.2144	9.45247	8.04474	11.5919	10.9003	8.14542	11.0209	6.69988	9.75065	6.84338	10.4285	7.77475	11.7523	4.19837	5.72414	9.81552	9.84996	7.86691	4.73513	10.2151	10.5246	8.5017	8.71962	7.88779
12.79	761.592	62.2955	60.5239	79.9266	61.847	65.7938	60.3127	70.8533	43.0607	60.4336	42.8938	47.3222	67.6554	63.1719	46.4498	52.1466	40.6143	55.3048	57.0535	68.1315	61.794	42.9651	45.8401	36.522	38.7149	42.3536	37.6481	39.6801	42.6587	41.973	37.0917	37.9447	48.7249	33.0202	51.6303	40.9697	34.1835	28.7945	42.4666	59.1824	37.8763	43.3002	41.0119	50.0621	42.0047	48.6485	31.0615	29.7711	41.456
9.59	761.528	0	0	0.329187	0	0	0	0	0	0	0	0	0	0	0	0	0	0	0	0	0	0	0	0	0	0	0	0	0	0	0	0	0	0	0	0	0	0	0	0	0	0	0	0	0	0	0	0	0
9.78	760.563	0	1.85035	0	0	0	0	1.48197	2.97334	0	2.76608	3.1602	1.9043	0	2.02887	0	2.7585	0	0	2.10587	0	2.17913	1.43573	2.87156	2.83089	0	2.8302	1.74745	0	0	2.13311	2.77682	1.52363	3.8291	0	0	0	3.4635	2.5039	0	2.95111	2.23112	0	0	0	0	2.94599	2.20971	0
10.93	760.524	5.50251	7.59013	4.03969	4.20315	6.81351	8.27329	4.71536	4.72585	7.82848	8.44704	5.93757	7.94986	8.22494	9.57859	9.55971	5.17283	5.46518	10.1108	5.21761	6.087	9.75395	10.4849	6.90683	8.93659	8.31188	5.94209	9.33005	6.86049	11.7666	7.69848	8.33647	8.41968	4.83807	9.93665	5.00434	6.29099	6.4722	7.33368	8.8097	9.13988	5.75863	6.75644	6.64893	7.8877	6.44743	7.5518	5.16886	4.30466
11.64	759.574	7.74698	6.72865	7.29382	6.22397	5.70919	5.74739	5.22762	7.23306	5.79567	6.08279	7.32909	4.9092	5.78679	6.61142	5.93487	7.85943	7.33473	4.9935	6.38469	6.10685	5.25063	6.46432	5.46559	5.89649	5.86763	6.14787	6.782	6.54368	6.24499	6.45378	6.77978	5.94197	6.96925	5.67725	6.22725	5.75872	4.56828	5.40011	6.31622	5.35718	8.50804	6.97338	5.31886	7.06362	6.49423	5.12756	8.10087	9.50217
10.46	758.526	31.7119	36.5333	42.2691	29.4834	30.0542	28.1744	33.6813	25.9837	35.5109	21.4596	26.6114	45.7531	32.7261	31.1558	34.3789	24.408	33.2521	50.836	40.576	36.7729	29.441	38.7542	25.8804	33.24	28.3553	30.3504	29.2	34.9239	36.1107	32.5301	32.4646	38.5572	32.1592	45.4301	31.0652	24.3075	23.0123	33.109	36.7629	31.9144	33.1273	29.2604	33.3854	34.0971	35.689	31.6114	28.1136	26.9239
10.97	757.583	8.49685	4.65355	8.12342	4.98587	5.24905	5.80694	4.68943	6.98784	5.96648	6.98219	5.97383	7.44387	4.72782	7.42247	6.74548	6.20157	8.45022	6.75354	7.21704	6.69921	6.27859	6.29195	5.1876	6.58827	5.9617	6.82968	6.72543	7.05527	6.72276	6.266	9.17848	6.30063	7.0462	5.31719	6.98321	4.58781	6.82891	5.36541	6.3494	7.67012	5.52997	7.48604	5.20911	0	8.824	6.40968	5.474	5.70798
12.68	756.669	8.83678	8.23271	10.3023	11.5927	11.0493	11.0866	10.9457	8.05848	14.2331	8.20867	11.5788	11.6221	14.5597	9.21809	11.5206	9.75488	9.66205	11.3487	13.3495	10.5629	11.5319	10.6424	7.93391	9.25188	9.14224	9.72385	10.3752	9.6077	10.5506	8.18111	6.89876	10.253	7.5135	11.1351	8.6958	8.26376	7.76358	10.3807	13.6829	10.5901	10.0801	8.56013	11.0889	12.4227	9.89032	8.69979	8.73449	9.69966
10.94	756.553	0	0	0	0	2.47667	0	0	0	2.49344	2.44289	2.13862	4.03975	3.0241	3.62	0	0	0	3.85486	1.82017	0	2.7296	3.78984	2.41126	2.3412	0	2.31012	0	3.0947	0	2.16166	3.16454	3.1524	1.32681	4.32846	0	0	2.1768	2.56254	0	2.69944	1.67068	2.65564	2.39456	0	0	2.40737	1.26471	2.11056
10.06	756.538	16.4442	16.1136	28.476	22.6431	20.7343	24.0494	26.8526	12.9994	23.0597	15.5728	21.9668	23.3516	24.6484	21.3283	19.785	16.3565	18.5834	20.06	26.7021	27.9457	17.0279	15.8772	14.8386	22.9621	16.6285	17.6341	17.0656	21.2786	17.5835	14.7773	9.72289	14.5285	10.6815	19.6361	12.393	18.115	12.6336	18.3682	31.0665	18.4987	17.9086	10.6809	19.1569	22.2317	30.206	15.3325	15.2162	12.2683
10.35	755.485	7.25087	5.08715	4.05744	7.89275	7.00937	9.66762	7.46431	4.04231	7.68811	5.47986	5.05718	5.76665	11.0721	4.45952	7.75433	6.52313	9.75569	3.2447	5.62592	6.12513	5.7549	7.327	6.49151	7.02418	5.74558	6.1972	7.22109	4.61334	7.04302	7.33734	5.14189	8.97937	5.74487	5.97654	4.24915	6.94128	3.84888	7.5769	8.23166	6.28966	8.035	7.31431	5.96184	9.88962	8.367	5.83449	8.43894	8.80191
12.56	754.627	6.54503	5.64781	8.08195	6.09051	7.76241	7.43328	8.66921	6.17909	6.93235	0	5.80042	10.4796	7.7402	6.01967	5.41832	5.64948	7.97202	7.54081	11.8103	9.71243	5.37492	6.84729	4.84072	0	5.39154	5.15354	6.03387	8.11446	5.8821	5.2223	5.82838	5.90146	5.70569	8.22696	7.11223	5.98249	4.78151	6.41684	10.0958	6.08436	7.39976	8.0036	8.21975	6.44895	7.31082	4.84161	5.46426	6.99542
10.24	772.561	3.2626	0	0	0	0	2.35941	0	2.58993	3.44282	1.9092	3.87285	0	2.29926	2.50632	0	3.73755	3.44488	3.33863	2.16756	0	3.41722	0	2.21091	6.07218	0	3.54128	1.86392	3.37756	0	1.3933	2.46202	0	3.62135	1.87698	2.96915	4.23849	3.72342	2.29057	0	0	3.31544	2.59327	2.9387	0	5.9825	2.65256	3.49873	2.11056
9.71	772.544	6.19847	8.07951	13.1846	4.36337	3.56627	6.47748	5.64139	15.723	2.80219	7.24995	0	4.75616	3.73383	5.84586	5.50568	4.04024	0	5.56732	16.2731	12.1137	0	6.13238	5.13986	5.20797	4.64236	11.1912	0	6.62379	0	0	6.20998	12.1468	9.19469	8.31591	4.79878	3.25561	0	5.22541	9.7766	0	4.93873	0	2.67528	0	7.27784	5.00886	7.88203	5.75388
11.3	771.603	3.51268	0	0	0	2.06428	0	0	5.06959	2.31765	0	4.22706	2.99831	0	2.91159	3.91881	3.9728	4.5035	3.1287	3.33386	0	2.48649	3.89968	3.49572	1.86821	0	4.6463	0	4.01346	0	0	3.75536	2.51041	5.41069	0	3.82642	0	3.48349	1.23119	0	0	3.18518	3.76648	1.42486	0	0	0	3.93366	3.60753
9.64	771.535	0	0	20.6959	0	7.28898	0	0	0	7.357	9.55747	0	0	6.75986	7.66359	0	0	0	0	0	0	4.49895	0	11.4299	0	0	17.0884	5.88829	12.328	0	5.82665	6.42244	0	0	11.2401	9.27811	7.5067	3.20214	7.69497	0	6.98403	11.3462	0	7.81922	0	0	3.71422	0	0
10.52	770.576	3.13307	4.12161	0	0	0	2.76106	0	3.25194	4.77921	2.6766	4.07127	3.39709	3.584	3.56435	4.19738	3.49409	3.38097	0	3.66508	0	3.46315	4.40513	3.83052	4.55278	0	3.57658	2.52773	3.38624	0	3.45769	3.67297	3.76595	3.36817	0	2.96523	0	3.63459	0	0	3.45611	4.50527	3.59149	0	0	0	3.9788	2.86853	2.74613
9.59	770.526	23.844	13.3115	39.3477	11.8232	7.78522	13.8603	15.6653	59.5257	10.4521	16.3717	39.5318	11.3716	8.91288	12.0825	17.0362	12.6947	18.7474	16.2232	51.7182	26.9001	9.99725	12.1046	21.1374	19.5604	16.8273	31.5264	8.81788	17.3609	10.0744	6.49069	13.1766	33.8992	21.1304	20.0968	12.8559	13.2709	17.0181	10.7942	17.0877	10.7159	17.0212	14.4996	6.98345	8.28687	20.372	14.0475	15.4938	17.428
9.69	768.542	0	0	0	0	0.933402	0	0	0	0	0	0	0	0	0	0	0	0	0	0	0	0	0	0	0	1.90403	0	0	0.863375	0	0	0	0	0	0	0	0	0	0	0	0	0	0	0	0.274487	0	0	0	0
10.69	767.56	4.95801	4.9791	0	0	0	1.84053	0	0	2.46676	1.41553	1.62595	2.09643	2.53064	2.07994	0	3.29985	4.33884	0	1.50915	0	0	0	1.99274	5.15063	0	0	2.31874	2.19425	0	2.35286	3.66994	0	0	3.74543	2.68579	6.31338	5.4364	1.40852	0	2.49113	6.02643	2.88877	7.57978	0	0	0	3.69267	5.28964
10.18	766.543	3.8846	0	2.52584	0	2.9358	0.959801	0	5.14887	2.60425	3.43086	0	1.28659	0	2.2245	0	4.44385	0	0	2.83443	0	0	0	0	4.34456	0	0	2.23696	2.68883	0	2.29341	3.38843	5.18308	3.99986	2.38961	2.84706	0	2.01715	0	0	0	5.17379	2.96145	0	0	5.29503	0	5.9788	5.25449
10.2	765.546	0	0	0	0	2.9535	0	0	0	1.62521	0	1.23993	0	0.676897	1.13042	0	0	0	2.43963	0	0	1.85464	0	1.51927	0	0	0	0	2.0194	0	1.13315	0	0.0396743	0	2.12209	0	0	0	1.02241	0	1.86776	0	1.08753	4.12666	0	0	0	1.12311	0
10.79	764.584	8.90323	8.19162	8.62243	7.29632	6.83139	6.34031	6.54663	10.5788	9.39712	6.79727	7.4848	5.1	7.128	7.30481	8.17758	8.71688	7.03334	9.0943	8.57518	7.75865	8.33616	6.61807	7.8399	8.91058	8.97964	8.57607	7.15162	11.2906	8.4108	6.86534	9.08516	7.13508	9.20016	6.1995	9.46387	10.3999	9.18613	6.69746	0	8.67349	8.77682	7.27712	6.82047	7.90413	8.9106	7.2144	7.59927	6.14831
9.96	764.556	9.284	10.9991	11.0008	11.2963	13.6991	10.4273	11.901	5.66311	9.49299	7.63078	9.00187	9.77916	9.37689	8.76954	9.78705	7.18161	9.83304	4.39924	11.7128	10.5489	9.04601	5.28265	5.84697	7.3722	8.45727	6.77102	7.79999	4.98825	9.2691	5.7997	5.57147	7.53987	5.03077	7.26481	6.93074	5.77685	5.33127	7.49379	11.7648	7.73594	8.52685	5.65414	8.06279	8.66102	15.28	5.16633	5.33938	5.07569
9.35	764.515	0	0	0	0	0	0	0	0	0	0.145141	0	0	0	0	0	0	1.80027	0.504994	0	0	0	0	0	0	0	0	0	0	0.592431	0	0	0	0	0	0	0	0	0.316713	0	0	0	0	0	0	0	0	0	0
9.99	763.544	7.23097	12.3425	0	0	10.1055	0	0	2.36467	0	0	0	0	5.74253	0	4.30006	9.35748	6.09407	0	0	2.45827	0	7.19808	3.58129	8.37215	3.09637	3.7019	0	4.411	0	4.14337	3.30667	0	7.05888	0	5.31449	16.4739	4.72615	0	0	0	5.66058	0	11.0907	0	7.80507	3.82078	9.59208	10.9384
10.62	762.571	6.95792	5.68498	0	4.09352	5.64816	0	0	3.72075	6.10209	0	3.5762	0	4.51726	0	0	6.18769	5.52457	5.60935	0	0	0	0	2.65799	5.30753	5.17975	5.68369	0	6.59422	0	0	3.86845	0	5.4325	3.77059	5.47016	7.72037	3.66004	3.69516	0	4.61004	5.27202	3.2271	5.66607	5.54735	7.08291	0	5.62475	3.33115
12.52	778.575	4.17491	5.32559	0	4.06348	0	0	0	4.93439	6.037	5.8926	0	2.24148	6.50049	8.19439	2.49374	3.05986	1.70224	3.67315	0	1.45059	5.79536	5.00914	6.05504	5.35993	6.44305	6.79072	5.14544	4.28515	0	4.07662	3.64954	3.23168	3.86603	6.71849	4.66089	3.62894	4.94398	3.60671	0	0	4.67803	3.68006	5.01096	0	0	5.97915	4.4285	3.92002
10.34	778.556	0	0	0	0	29.2226	0	0	0	0	0	0	0	26.6584	27.0669	0	0	0	31.3737	28.1317	0	0	24.0181	0	0	25.1214	0	26.7292	28.7951	24.4454	23.8279	0	0	0	0	0	25.9704	31.2794	26.0979	26.4128	30.7894	0	0	29.7248	39.717	27.0298	19.4927	0	0
9.63	778.534	125.41	297.705	24.2655	35.6972	193.636	34.3584	33.6096	45.3476	51.1382	33.3315	28.9674	38.9172	54.2844	33.7306	42.7679	180.44	156.99	43.6833	20.3165	65.3023	47.6547	87.3494	55.6238	87.3905	60.7505	68.3233	50.0858	68.8699	32.4163	62.6853	52.8477	46.5839	88.8209	43.5629	79.2427	311.205	54.579	37.2054	29.5021	34.5972	63.3607	49.1449	166.834	24.4943	91.9412	50.161	167.61	188.871
8.98	778.493	0	0	0	0	0	0	0	0	0	0	0	0	0	0	0	0	0	0	0	0	0	0	0	0	0	0	0	0	0	0	0	0	0	0	0	0	0	0	0	0	0	0	0	0	0	0	0	0
10.67	777.615	5.54974	0	4.66319	6.6133	2.28269	0	6.08182	5.32874	3.12732	6.73001	3.69204	0	2.36231	2.64329	0	3.23222	4.8951	0	0	4.72966	2.82847	0	2.27603	2.99036	0	1.43387	1.87242	3.08338	0	2.23167	3.23263	1.08653	1.08361	2.43743	1.64003	0	4.33045	2.01371	0	2.6891	2.76316	3.80145	0	0	0	2.7911	5.50254	7.23609
9.96	777.562	8.23737	0	18.6221	12.488	14.6297	14.193	13.1275	0	6.46652	13.6197	0	0	17.104	0	12.8067	3.201	10.0166	23.2013	0	0	17.9506	0	12.6907	0	18.2145	0	0	17.9599	0	0	0	0	0	18.5034	0	8.43307	12.4008	12.3529	15.6461	0	0	9.67906	15.2065	24.5173	14.4877	10.9535	8.91356	10.8289
10	776.543	0	19.8662	24.9678	0	13.7729	11.2146	0	17.0247	39.8062	5.66623	23.3704	28.0616	11.9643	22.4508	0	0	0	35.8531	29.1809	22.5871	25.5118	29.1374	18.6386	10.053	23.3394	11.6859	28.2284	26.3038	0	26.6881	14.5475	17.0669	11.3981	28.1091	21.5764	4.12753	16.1698	17.3751	0	46.4934	9.00389	11.6359	14.2559	46.7827	0	13.8533	5.63805	5.02201
9.44	776.499	0	0	0	0	0	0	0	0	0	0	0	0	0	0	0	0	4.05464	12.5787	0	0	0	0	0	0	0	0	0	0	0	0	0	0	0	0	0	0	0	0	0	0	0	0	0	0	0	0	0	0
12.82	775.598	0	0	0	0	0	0	0	0	0	0	0	0	0	0	0	0	0	0	0	0	0	0	0	0	0	0	0	0	0	0	0	0	0	0	0	0	0	0	0	0	0	0	0	0	0	0	0	0
10.41	775.597	61.9317	33.2811	59.7666	61.1089	38.8291	34.8367	56.6538	73.7743	69.4997	49.5236	53.6044	42.5864	42.8527	46.6363	53.7956	61.7629	58.4417	42.731	54.8526	58.332	55.1019	37.4141	54.8326	79.2919	54.9283	64.0672	46.3442	52.1206	62.0655	43.3029	62.2556	47.9534	61.7225	40.5995	70.8353	40.1846	59.4351	31.8372	33.3685	64.36	54.4243	51.3012	38.2315	68.8402	75.1567	49.1227	58.0049	78.6481
9.64	775.549	0	0	0	0	0	0	0	0	0	0	0	0	0	0	2.08676	0	0	5.29953	0	8.49258	0	0	0	0	6.42317	0	0	0	2.11488	0	0	0	0	0	0	0	0	0	3.51222	0	0	0	0	7.31173	0	0	0	0
9.74	774.523	9.48815	8.85275	20.8534	10.0425	7.25578	9.71491	7.82932	19.7744	23.7227	9.43691	30.3519	12.2348	5.4882	9.18648	4.25204	8.77844	10.7479	11.5624	24.4949	19.198	18.6561	13.6871	17.9322	9.9219	17.0811	9.46523	19.431	10.6317	5.43919	19.9447	8.79222	9.74638	9.24018	11.8875	16.8286	7.34622	6.17408	13.9852	8.12102	15.8989	9.94233	18.8786	7.88204	17.2784	9.08259	11.5433	9.33927	7.98032
12.07	773.601	0	0.248948	0	0	1.8994	0	0	0	1.801	0	3.98886	3.0146	1.22556	2.25161	0	0.615788	0	1.64506	0	0	0	0	1.84678	0	0	0	0	3.09227	0	0	0	3.11948	0.282579	2.87006	0	0	2.52621	2.14288	0	0	4.62746	3.76975	2.40528	2.43467	0	0	3.87456	4.27561
10	773.58	19.3853	13.9001	20.4687	23.201	16.5795	16.1565	19.8182	16.4597	29.8567	22.6903	19.5168	16.5415	17.3437	17.5783	18.0503	23.8399	21.5233	15.4766	15.0948	17.5579	25.5172	14.7205	19.4635	37.357	21.4441	28.4828	19.7233	19.1493	22.7283	18.8629	25.5727	21.5259	26.4422	14.1528	26.5261	16.5836	26.7995	17.4226	16.4657	28.9392	23.4006	23.7801	17.7164	32.7153	21.0467	20.0389	24.5752	26.6313
9.93	784.589	13.5025	0	0	0	14.7095	4.75649	0	0	5.3595	0	3.64272	8.85063	8.10697	0	9.14475	0	0	6.85634	0	3.96097	0	0	5.09692	0	0	0	5.91047	6.80309	4.76181	7.41548	0	4.1542	0	12.9608	0	14.6861	0	4.39264	0	5.01983	0	0	13.5739	2.98103	0	0	7.79432	11.6998
10.49	784.58	34.3195	27.5334	33.9026	28.4713	26.1535	26.3739	35.1656	25.6305	37.179	22.502	30.3206	32.6732	30.6369	30.153	32.7518	24.3599	32.3273	33.8331	38.4131	29.3809	26.8426	35.7732	28.2427	30.5982	31.4126	31.6143	24.262	32.6067	37.5479	24.2314	32.2634	37.4675	30.162	33.7848	26.705	21.5897	27.9777	24.3268	34.2086	26.9973	34.7804	31.4533	26.6591	30.5542	35.1025	32.5951	22.5542	28.8206
10.95	783.604	9.04799	6.1598	7.33165	7.31583	7.23936	9.06788	7.05717	6.03578	6.78202	7.007	5.74783	6.72176	5.49856	7.4656	5.77158	7.4919	8.80996	6.42112	5.66759	5.91023	6.08559	5.60664	5.11258	6.48367	5.70134	7.92246	6.42313	6.99654	5.53957	6.36866	8.97728	7.16793	8.29278	5.89252	6.20234	6.20132	7.76877	8.05406	7.65431	8.26939	5.56155	7.31379	6.31742	4.31228	9.82504	6.15678	7.90144	6.42452
9.93	783.574	0	0	6.19495	12.2966	0	0	9.39865	7.75901	0	0	0	0	0	0	0	19.0523	0	0	0	0	20.44	16.8969	0	29.6633	0	0	14.0917	0	0	15.7788	17.7947	9.36178	11.2783	0	15.7086	0	21.6215	0	0	0	0	15.6231	0	0	0	17.9407	0	23.8402
10.46	783.559	1.6356	0.394434	0	1.67059	0	1.7319	0	6.3462	0.781663	3.2028	4.81218	1.33553	0	1.65536	0	0	0	0	7.0863	0	0	0	3.29423	3.30081	0	3.91566	0.945882	1.45118	0	0.295608	0	7.27998	0	4.2783	0.703212	0	2.61385	1.10203	0	2.06065	3.09973	1.34783	0	0	0	0	1.71369	2.92132
12.78	782.697	3.82816	1.82196	4.82426	0	0	0	0	0	3.21101	1.64732	0.128728	4.54041	0	2.54215	0	0	2.60816	2.94165	0	4.0082	3.35508	0	2.34505	2.10975	0	2.03031	0	0	0	0	0	3.29684	0	0	3.35906	2.27626	0	2.76293	4.40657	0	2.76769	0	0	2.78257	0	1.54074	1.59081	0
11.41	782.647	12.3238	19.8029	8.4902	7.03613	16.4325	8.37025	6.07896	15.6284	10.4868	9.93052	14.2877	6.84341	12.9153	11.6073	14.4856	12.5489	13.6177	10.1434	10.7453	15.2721	13.17	10.4815	10.0045	16.803	12.3376	15.0956	11.5304	14.4363	11.7797	8.91174	15.8628	10.0889	13.2755	7.42373	11.1164	17.7728	15.2423	9.37309	9.40737	12.069	9.87534	14.4402	18.4512	11.8619	20.2763	10.9353	16.312	7.51134
9.88	782.565	58.9574	62.7246	18.6484	24.9811	49.493	20.744	21.5264	19.1946	32.5418	18.6646	23.6292	31.6032	30.5076	22.8869	34.0599	37.4766	56.5261	26.1524	14.8134	18.9651	47.2035	38.4054	34.0546	62.2342	47.3355	29.0157	33.7172	29.261	25.4431	35.1756	43.7721	23.2424	25.4069	44.068	34.0528	64.9514	56.1414	16.3842	18.3595	27.5445	62.8448	38.6707	59.19	28.602	48.9968	44.2435	41.965	54.0068
10.31	782.492	0	0	0	0	1.77003	0	0	0	1.74145	0	0	0	3.57722	0	0	0	0	1.03774	0	0	0	0	1.88417	0	0	0	0	1.44888	2.36174	0	0	0	0	2.07979	0	1.98655	0	2.68786	0	0	0	2.39757	2.02854	2.59705	0	0	0.295625	0
11.64	781.613	0	0	0	0	1.66925	3.09292	0	0	0	2.75905	2.14498	0	0	0	0	0	0	0	2.67632	0	0	2.48334	0	2.72629	0	2.33199	2.46178	0	0	3.79362	5.28996	2.25522	0	0	2.85049	0	0	0	0	2.83521	3.42716	2.26029	0	0	0	2.81309	0	3.67992
10.1	781.531	0	0	0	0	0	0	0	1.66781	0	0	0	0	0	0	0	0	0	0	2.18604	0	0	0	0	0	0	0	0	0	0	0	0	0	0	0	0	0	0	0	0	0	0	0	0	0	0	0.238622	0	0
12.66	780.598	4.19622	3.34012	0	3.41715	0	0	0	2.99998	2.96104	3.55531	0	0	2.45296	2.50267	2.77583	2.65752	2.79847	0	0	2.92906	0	0	3.06455	2.18093	2.32645	2.92678	0	0	0	2.36646	0	1.88009	2.24635	1.81921	0	2.27478	2.12229	0	0	0	0	0	0	0	0	2.66103	2.03882	0
10.82	780.598	1.6095	2.7371	0	0	0	1.88799	0	0	0	1.88103	2.02622	2.15389	1.81258	2.74172	0	2.71088	0	0	2.51871	0	2.54189	0	0	2.297	0	2.05412	1.8777	0	0	1.61358	2.73653	1.72769	2.51657	0	2.92388	3.54561	3.76472	3.01891	0	2.52683	2.3163	2.41962	0	0	0	2.1018	1.97705	1.39265
9.65	780.542	0	0	9.36971	0	0	0	0	0	23.2023	0	14.0907	0	0	0	0	0	0	22.431	10.2764	13.8855	0	0	21.3435	0	29.1751	0	0	0	0	0	0	0	0	0	0	0	0	19.0343	11.7672	0	0	0	44.0688	9.57594	0	0	0	0
10.02	780.524	0	0	0.20269	0	0	0	0	0	0	0	0	0	0	0	0	0	0	0	0	0	0	0	0	0	0	0	0	0	0	0	0	0	0	0	0	0	0	0	0	0	0	0	0	0	0	0	0	0
10.23	779.475	0	0	0	0	1.24987	2.49974	0	1.16025	2.33547	3.64631	1.73225	0.881442	1.70595	2.81045	0	1.90086	0	0	2.0583	0	1.47183	2.32111	3.24739	1.19334	0	1.56807	1.85806	1.72418	0	2.35636	2.99007	1.03388	2.09953	0	1.92465	0	2.05502	2.65492	0	3.2183	1.49605	1.58088	1.4211	0	0	1.25884	2.30456	1.69126
9.68	792.548	11.6926	12.521	0	0	10.595	0	0	3.07359	4.92356	0	0	6.60093	7.47482	3.73359	5.60359	8.47528	10.6666	5.63331	0	4.80894	7.71789	6.15456	5.80262	7.9918	9.17376	5.78177	0	7.30696	4.94315	5.41206	10.8883	0	6.4133	8.23582	4.33541	12.5918	11.9429	1.95533	0	0	10.1716	4.92127	7.68003	0	7.41616	7.84217	10.7596	10.9874
10.51	791.567	12.0188	20.3232	0	6.20722	14.928	4.64666	4.7489	3.66878	6.95914	4.26017	3.97811	4.13793	8.41177	4.7673	6.09426	11.7667	10.3115	3.2022	2.51375	4.87051	8.85347	11.6638	6.93425	14.2779	7.89238	9.93567	8.08099	6.5854	6.90704	8.11839	5.87568	4.45961	9.82515	7.12194	8.2765	15.4942	8.9917	2.9885	0	6.24475	11.5623	8.22083	22.8804	6.19624	10.1299	7.35936	13.7067	15.0916
10.77	790.597	21.1108	18.1676	15.5671	13.8427	14.3863	20.6289	12.209	18.2939	19.2512	12.8637	12.3859	13.5901	13.9437	15.0066	15.3074	17.2322	17.4786	19.1754	13.3043	12.5388	15.4166	13.4433	13.233	14.8351	15.1957	15.987	13.6028	20.6105	14.3892	13.7097	22.4797	10.4924	17.0709	15.1228	20.5672	19.1811	21.6949	20.9109	17.0966	16.945	15.2125	13.963	15.8205	15.5583	15.9454	16.4572	15.258	9.98551
10.18	790.564	9.0053	10.9999	0	5.20014	0	6.91568	0	9.11043	8.15859	0	6.53858	14.5058	0	6.06209	5.65052	7.8625	0	17.0604	8.6343	0	9.73919	13.0423	6.87507	7.1186	10.6478	9.13249	10.6702	12.868	4.93927	13.2113	0	0	0	14.7449	9.59218	0	9.85365	6.30358	0	10.128	8.91968	7.84947	0	10.9918	0	11.2559	6.70727	10.0003
9.52	790.531	1.74092	2.5204	0	0.591941	1.85361	0.427885	0	0	0.895132	0	0	0.891956	0.419271	0	0	1.45342	0	0	0.479065	0	0	0.791973	0.752543	1.31455	0	1.37998	0.460191	1.33373	0	1.43567	4.3186	0.526538	1.30127	0	1.40062	1.82932	4.34163	0.712604	0	0.830343	1.47963	0	0	0	0	0.397857	1.3412	1.54865
10.66	789.607	0	0	10.489	0	6.34281	0	0	10.587	10.9114	7.29904	8.59265	8.83338	7.39589	7.67425	7.5011	0	0	0	7.93551	9.35288	7.64125	0	6.72234	0	9.60395	8.06009	6.20964	10.9752	8.10293	6.30078	13.4279	6.49279	12.3937	8.28498	11.114	0	10.6087	7.90794	0	10.5907	9.21436	8.36413	6.4646	10.9853	0	0	8.87862	8.81419
10.14	789.551	21.4933	25.6572	18.4157	20.5586	0	20.1474	24.0995	0	0	14.219	0	0	0	17.9263	0	20.9314	0	0	0	0	17.1696	19.1431	0	23.5543	0	18.7743	0	0	0	0	11.8919	17.0657	14.3587	0	0	0	14.0205	0	0	0	21.1613	13.4082	0	0	0	16.1668	0	0
10.65	788.588	13.767	8.18809	4.7886	7.76498	7.55489	11.7114	7.1771	6.33095	13.0161	5.77105	6.9594	5.50892	8.79849	7.15002	6.44391	11.3897	8.98166	10.3823	4.66308	4.83532	7.54876	5.19589	3.91577	10.9217	8.19463	9.80625	7.3526	12.1391	6.8475	6.32872	9.70613	0	8.7631	8.4245	11.1998	11.3864	10.8367	11.9213	10.0903	8.50895	8.56856	7.75985	6.90379	9.19817	9.19552	9.40253	9.47106	5.53785
10.07	788.535	29.9187	29.9635	41.749	41.9683	36.241	36.7906	44.9875	18.8939	43.4844	30.6904	39.4183	41.4018	46.4494	36.816	36.7431	31.2051	29.4382	33.2878	42.0508	49.0582	30.2295	29.0241	24.2933	44.6684	23.7259	27.9373	32.4818	32.5048	37.4854	25.3431	20.755	26.1948	22.2154	34.5083	25.1707	27.8473	21.0722	28.7757	52.8004	34.6196	32.1775	22.4557	37.648	41.0835	43.4785	22.8626	28.1582	31.9117
12.45	787.596	0	0	0	0	0	0	0	0	0	0	0	0	0	0	0	0	0	0	0	0	0	0	0	0	0	0	0	0	0	0.190137	0	0	0	0	0	0	0	0	0	0	0	0	0	0	0	0	0	0
9.94	787.52	0	0	0	0	1.12458	0	0	0	1.34989	0	0	1.74971	0.806969	0	0	0	0	0	0	0	0	0	1.79585	0	0	0	0	1.59111	0	0	0	0	0	1.2387	0	1.60121	0	1.13865	0	0.900401	0	0	0.814047	0	0	0	0	0
10.93	786.596	7.15998	9.96125	5.53743	6.63618	8.99508	11.4654	7.34913	6.27513	9.10619	10.0125	8.09699	11.239	10.2743	11.6562	11.7273	5.90108	7.58378	12.2097	8.83649	8.07676	10.5438	12.6813	9.16919	11.1433	9.94785	6.95396	10.517	8.93639	11.3611	9.80646	9.3614	10.0934	6.70257	12.9792	8.05108	7.40907	8.44563	9.05594	11.898	11.7913	7.84156	9.22573	7.13843	10.7932	6.62599	10.0328	6.37373	6.22615
10.23	786.563	39.2688	31.8909	19.4255	27.592	25.718	26.7952	26.2234	22.8891	45.6823	17.7215	26.7418	19.86	30.4231	19.9869	18.1616	44.4654	37.5987	34.1025	20.9307	17.0717	35.798	22.6014	27.601	53.1625	35.2296	36.0165	20.7949	35.1175	19.7225	19.0807	26.3251	14.5467	31.1265	28.6088	38.6235	57.5117	33.9408	26.0623	21.0808	40.6865	42.9113	24.7736	34.5364	43.213	39.3153	32.4392	33.7491	33.7394
11.61	785.625	17.6709	15.6125	19.5566	13.6438	13.452	14.7658	15.2441	15.9187	14.4955	15.0956	13.9431	15.6472	11.9459	16.2942	14.2105	16.4866	18.7668	15.8497	13.4215	15.2502	10.4315	15.2496	12.0951	13.2188	11.0996	13.1884	11.7007	16.7546	12.788	15.9856	21.3082	11.6564	17.1791	15.2676	16.3544	13.5709	13.1899	14.5804	13.8619	11.5392	16.294	13.2873	12.2729	15.08	16.9725	12.9995	17.6219	20.5868
10.45	801.605	12.076	7.94493	11.8761	13.0999	8.50838	15.2213	12.9836	13.4683	15.8132	10.3222	11.8499	10.3019	10.0434	11.6125	11.4089	16.3454	12.7191	8.0751	11.7087	10.9631	10.4882	8.3251	11.9977	18.4116	11.376	16.9292	10.5006	11.4007	13.2735	9.69598	14.7382	10.4154	18.8567	9.89243	18.1543	10.8261	13.4746	14.707	14.8675	16.7927	12.0341	15.5409	10.1847	15.4742	18.6442	12.8142	14.5587	15.8091
10.76	800.634	1.3709	2.0866	2.18967	1.23818	0	2.6595	1.00251	3.21653	0	2.25843	2.08689	1.24572	0	2.17357	0	1.60844	0	0	2.0725	0	2.66718	1.276	1.96009	5.38149	0	3.72205	1.56895	2.04647	0	1.42253	3.18785	1.24963	0	0	2.51977	0	3.39795	0	0	1.90159	1.43358	2.32748	0	0	0	2.09379	1.78713	1.67424
9.82	800.541	50.2506	60.0212	94.8122	41.6182	49.2189	66.9811	0	126.859	59.2884	29.0955	89.4915	71.8813	41.9142	42.6713	47.2859	45.5678	61.593	62.1313	114.537	92.862	47.0622	65.572	65.9067	0	66.2076	41.547	43.4069	65.723	28.4133	54.398	52.816	76.345	50.7552	71.185	56.6007	52.0174	33.0676	84.7046	91.1567	64.9388	38.4061	66.9749	56.2073	59.5231	61.5554	54.3726	47.6367	48.8359
12.05	799.673	0	0	0	0.280734	0	0	0	0	2.44639	0	4.17825	0	2.13267	0	0	0	4.75739	2.42779	0	0	0	3.95699	0	0	0	0	0	3.65438	3.23569	1.47986	0	0	0	2.91637	0	3.40297	3.50125	2.34537	0	0	5.09366	4.11461	0	1.47148	4.32119	0	4.64258	3.61981
9.92	799.534	0	0	0	14.7381	14.4674	0	33.4648	0	18.4436	0	0	21.222	12.9397	0	6.37267	9.81365	10.4349	0	0	0	10.182	14.6089	0	18.0961	0	0	13.0664	0	11.1561	11.0868	21.4501	0	0	0	22.1236	11.5104	0	4.28279	0	0	23.931	0	12.7906	12.306	6.53531	0	0	0
11.22	798.634	0	0.505543	0	0	0	0	0.613614	1.43713	0	0.500168	0	0	0.392249	0	0	0	0	0	1.69329	0	0.328136	0	0	0.888527	0	1.59837	0	1.09036	0	0.993281	0	0	0	1.30089	1.78402	0	2.08724	0.912384	0	0.8023	1.17093	1.58467	0.645614	0	0	0	1.4246	0
9.78	798.559	69.1661	42.6628	83.4116	42.1955	19.5452	48.5817	65.948	174.367	29.8934	65.3764	122.346	37.4128	32.7173	42.324	68.5557	33.727	54.1386	41.8833	176.422	111.467	36.6885	38.6311	75.2669	66.1382	55.4498	72.2143	28.4127	51.3491	35.2554	14.6777	34.9176	141.097	50.0268	85.4965	37.9938	32.4985	51.7373	33.5259	64.3347	32.7234	56.0561	51.7553	19.2448	26.3668	57.4611	52.4004	45.0768	66.4824
9.62	798.491	4.35553	0	0	6.49521	3.00415	0	0	6.36474	10.838	5.30746	0	0	0	0	0	0	0	0	10.3061	8.50125	7.51705	0	9.00706	0	8.45687	7.23042	0	5.24682	0	11.75	0	0	4.33043	8.27436	8.1901	4.99327	4.08927	0	0	11.8337	6.55085	11.856	0	0	2.66934	0	5.62958	7.55195
11.37	797.654	1.59076	1.20465	0	1.48404	0	1.09101	0	2.59429	0	0	0	1.4517	0	0	0	2.12791	0	0	0	0	1.45433	2.07653	0	0.923428	0	2.73101	1.40363	0	0	1.45981	2.17283	1.15382	3.45889	0	0	0	0	0	0	2.16423	0.759559	0	0	0	0	1.41387	0	1.39417
9.6	797.519	9.10258	0	0	0	7.36176	0	0	0	10.7323	0	0	7.72515	7.56935	0	0	0	0	0	0	14.6204	0	0	0	0	0	0	6.63134	11.1302	10.939	5.45488	0	0	0	16.718	7.27531	8.21196	0	0	20.4933	10.1394	0	0	7.66094	0	12.577	0	8.50681	11.8046
11.78	796.664	7.78966	10.1242	7.36242	3.37114	10.1403	5.23924	3.61256	8.38597	6.9598	6.02079	9.27814	4.85634	6.11958	5.81897	6.94545	7.40899	7.52995	8.44177	6.30931	10.6997	7.12741	8.22276	7.8137	9.02141	7.63303	10.5255	7.00828	9.51462	6.967	7.91124	8.6673	7.34999	9.81673	5.43732	8.01938	9.75297	10.1059	5.31543	5.26911	7.95025	6.30008	8.75569	10.4256	7.17374	11.1435	6.61921	8.90308	4.22738
9.6	796.541	22.6085	16.59	28.605	14.1245	6.4304	21.1141	22.5511	41.0622	9.71472	18.3671	36.7242	8.93999	10.0308	9.38039	23.7445	0	14.173	10.5357	44.0064	27.8538	11.5804	12.9417	15.8592	18.5671	14.6444	28.8779	6.70393	16.0919	12.6028	0	0	31.117	0	30.2283	0	12.8412	16.0503	17.2137	29.7092	10.4383	14.6269	18.0326	7.9805	6.60448	17.5791	19.0824	0	20.2245
10.08	796.534	0	0	0	0	0.66809	0	0	0	0	0	0	0	0	0	0	0	0	0	0	0	0	0	0	0	0	0	0	0	0	0	0	0	0	0	0	0	0	0	0	0	0.182702	0	0.7232	0.32488	0	0	0	0
10.48	794.557	0	3.88396	3.17568	4.40438	4.36791	3.8381	4.18052	0	6.13696	4.89883	4.01034	5.37358	5.27319	3.77336	3.85718	3.68972	0	3.47838	4.12378	3.68227	4.3681	4.21921	0	4.70701	4.48589	3.53762	5.76225	3.70499	5.24252	3.46695	2.67129	3.87762	0	5.90305	0	4.08156	0	4.50669	4.47323	5.78953	4.31077	3.93271	5.1967	7.58659	0	3.58117	3.3601	0
9.52	794.526	26.9208	17.9421	31.099	10.6633	11.2001	13.8163	13.0207	45.9163	9.85409	14.8778	26.9595	14.9296	11.3214	16.009	23.7346	20.6207	21.7672	20.3014	33.3635	24.3905	13.9932	13.0542	21.8124	19.9186	22.5032	32.254	10.8329	21.5302	13.0547	12.0833	18.1918	36.039	35.0054	14.5828	16.7183	15.4156	11.0862	17.8125	24.4717	8.81826	17.8435	15.0793	8.92781	0	27.8475	13.3726	29.1836	19.203
9	794.496	0	0	0	0	0	0	0	3.88518	0	0	0	0	0	0	0	0	0	0	0	0	0	0	0	4.88003	0	0	0	0	0	0	4.77093	0	0	0	3.88358	3.9171	0	0	3.51467	0	4.09319	4.33935	0	4.65906	0	0	0	3.60135
11.38	808.66	10.2574	15.1485	8.52996	6.72492	13.1395	13.7684	6.4973	15.2646	10.868	10.5991	11.3725	8.09816	7.59647	10.6804	14.935	13.3995	12.6386	12.5349	10.4897	18.5132	10.5773	11.3966	9.33662	15.1541	12.7479	16.1476	9.95741	20.4079	13.0917	10.6076	17.2457	10.8573	14.5933	9.55878	16.785	18.1044	15.5026	14.2341	15.5161	13.1761	10.4487	11.3244	16.3272	12.1592	21.1505	12.1335	14.357	7.08722
9.8	808.576	0	0	0	0	99.317	0	0	0	0	0	0	0	21.7087	0	0	0	0	16.1955	0	0	0	0	0	0	0	0	0	25.977	0	0	0	0	0	0	0	78.6459	0	9.06512	0	0	0	0	85.4643	13.1856	0	0	0	0
10.33	808.567	7.71338	0	5.06872	6.0748	11.4919	0	8.03719	7.25125	0	0	4.71534	6.03357	18.2175	0	0	12.8186	0	16.4845	0	7.47551	0	0	0	7.31545	0	0	0	0	17.3473	0	0	0	0	11.9915	0	8.48465	0	11.3615	8.06643	0	9.95706	0	6.97338	16.1695	14.8278	0	15.985	0
12.63	807.569	0	0	0	0	0	0	0	0	0	0	0	0	0	0	0	0	0	0	0	0	0	0	0	0	0	0	0	0	0	0.311857	0	0	0	0	0	0	0	0	0	0	0	0	0	0	0	0	0	0
10.31	807.55	0	0	0	0	0	0	0	0	0	0	0	0	0	0	13.7136	0	6.10325	0	0	0	0	0	0	0	18.0096	0	0	0	0	0	0	0	0	0	0	0	0	0	11.3041	0	0	0	0	27.4035	0	0	0	0
9.24	807.504	0.645285	1.32333	0	0.387433	1.00047	0	0.145775	3.78215	2.9616	1.89302	4.4944	0	0	0	0.939641	0.529609	0	2.67372	3.54195	3.32911	1.56459	3.68712	2.03173	1.34866	1.2692	1.43686	2.03031	2.10992	0	2.46441	0	1.05634	1.82737	0	2.36109	1.08338	1.06473	0.621365	0.481928	5.74628	0.53879	0	0	6.20134	0	0.962963	0.597642	0
10.84	806.597	0	6.91995	0	0	0	4.86342	0	0	0	5.55674	0	0	0	5.63121	0	7.76518	9.31523	7.43083	0	0	0	0	0	0	8.97587	0	7.96179	0	6.84288	0	0	7.9093	0	0	0	6.49383	0	0	6.12311	0	0	0	0	6.83082	10.4131	0	10.2891	0
9.79	806.568	288.978	559.413	38.1228	75.5643	499.025	67.5508	66.0083	71.372	81.5592	62.7071	47.4449	97.2164	151.276	65.7284	142.327	330.751	322.544	73.054	30.4498	105.211	177.824	259.316	155.951	349.461	211.085	194.773	112.933	163.836	75.1633	197.567	223.466	75.4451	254.56	109.09	205.008	514.071	238.856	57.9306	55.1566	68.2032	287.931	164.282	462.072	57.3337	245.379	114.261	401.68	400.799
10.42	804.578	440.92	890.565	795.811	679.74	894.006	713.833	614.042	735.66	915.651	834.489	808.085	1024.7	712.988	995.395	740.546	609.263	435.908	955.56	726.534	697.723	860.139	855.263	702.588	868.182	857.323	737.206	979.997	933.251	819.889	963.294	667.118	681.074	718.906	973.471	784.286	638.188	655.205	813.902	705.623	1017.12	581.579	628.581	791.319	1059.12	585.66	929.23	626.875	510.877
9.65	804.55	152.49	267.431	33.3858	47.2193	221.838	60.5693	45.7243	49.6424	67.167	51.6797	37.6374	73.8798	62.8973	60.1312	70.479	129.008	198.024	81.5141	26.6079	60.9789	67.6843	100.388	75.2813	98.7308	90.1109	82.9564	65.1725	79.5756	53.093	73.8265	133.448	61.0087	94.7163	79.095	83.8547	243.629	169.998	57.8766	53.1485	49.1542	80.5077	76.0269	136.26	30.2346	97.0235	80.39	133.932	141.695
10.97	803.627	69.0022	35.7765	73.6225	55.2687	30.1028	30.5794	50.0146	85.2569	59.2789	45.3136	59.982	49.7489	37.7811	52.9559	57.4361	58.8066	53.6041	45.3853	56.0602	48.7959	43.6127	44.0515	59.6452	52.899	50.6819	66.1787	47.8058	55.0161	56.1021	49.3737	59.2868	47.7544	74.6088	51.078	71.2718	36.34	59.7664	35.0606	32.0096	58.7153	54.2008	54.9761	30.8046	58.7451	59.4665	59.132	54.3468	63.6634
9.63	803.556	30.0327	16.5997	9.6234	15.052	16.0827	13.1641	13.2054	17.1597	0	18.9445	15.0109	11.4688	12.5744	21.7427	0	25.3494	0	0	10.5596	0	12.017	14.0133	18.4111	17.6037	0	18.4462	11.9226	22.4068	0	13.5221	27.2713	9.00934	20.6152	0	15.7328	0	28.9139	13.2668	0	9.92004	11.4664	9.88776	0	0	0	13.4673	25.201	28.0955
10.81	802.574	0	0	0	0	0	0	0	6.39675	0	0	0	0	0	0	0	0	0	0	0	0	0	1.10098	0	0	0	4.84827	2.84175	0	0	0	1.46096	0	0	0	2.05261	0	4.99041	0	0	0	4.10987	0	0	0	0	5.7719	0	3.31221
10.07	802.56	1965.33	1915.91	2364.76	2337.19	2034.97	2108.34	2272.14	1879.95	1875.58	1821.71	2269.02	2039.44	1816.8	1885.12	1747.22	1786.31	1963.95	2072.64	2309.24	2107.81	2042.4	1812.42	1676.7	2140.58	1959.51	1831.11	1859.39	2081.42	1703.24	1716.93	1681.11	1899.62	1811.1	2178.66	1750.68	1716.28	1775.26	1897.31	2067.93	1886.66	1949.22	1971.18	2064.43	2074.11	1931.77	1907.57	1735.22	1951.09
9.47	802.526	0	0	0	0	0	0	0	0	0	0	0	0	0	0	17.4093	0	62.3824	0	0	0	0	0	0	0	0	0	0	0	14.7115	0	0	0	0	0	0	0	0	0	0	0	0	0	0	14.7245	0	0	0	0
11.28	817.642	27.6374	12.6517	28.9984	15.0969	10.1959	8.51961	15.0702	30.5469	20.6159	16.5862	22.9525	18.4379	12.6369	19.6892	17.535	19.1685	23.9466	19.4467	20.9458	17.0022	16.4944	16.3431	21.6389	17.9934	21.28	28.643	20.8345	18.1789	16.408	19.3456	25.4125	16.7424	29.6422	19.1063	23.3766	11.1051	23.5925	9.57829	7.83887	22.6549	17.8595	18.4	9.52969	19.7058	16.7069	23.1413	17.4129	19.5836
10.84	816.611	0	2.80226	3.64245	0	6.39056	1.75201	0	4.40677	7.52748	0	0	0	0	0	0	1.1476	0	1.26161	2.61514	0	2.1733	0	0	0	0	1.19831	0	0	0	0	2.84895	0	0	0	3.24921	8.35276	0	0	0	0	5.31425	0	0	7.08801	0	1.55013	0	0
10.5	816.57	45.5258	49.9053	47.4759	57.2928	47.5392	53.4062	66.7088	39.6761	71.1865	46.6662	60.6251	44.3638	63.3315	56.561	64.7265	45.2743	38.6727	32.7832	58.4102	41.3422	53.3403	69.7365	53.1393	63.3302	58.9613	58.1853	49.599	45.1895	77.5521	47.9125	31.9382	53.1183	49.2024	47.4996	43.6667	40.9194	48.4115	43.7548	38.9098	59.5622	63.074	51.5295	43.7512	61.6025	56.0726	58.51	40.4741	52.6598
9.68	816.539	2.24274	0	0.42003	0	0	0	0	0.823851	0	1.48645	0.602995	0.940082	0	1.71895	0	1.4749	0	0	0.449119	0	1.69635	0.629369	0.59604	0.761778	0	1.33684	0.740409	2.91478	0	0.514143	4.24328	0	0.786486	0	0.542923	0.62974	5.20187	0	0	0	0.739772	0.140025	0	0	0	0	1.57862	1.32002
10.7	815.609	0	0	4.82216	4.29742	2.90167	0	0	5.57776	6.23438	0	5.50859	0	3.56879	0	0	0	0	5.22556	0	0	0	0	4.37377	0	0	0	0	5.31693	0	0	0	0	7.20963	4.4159	0	6.848	3.8644	5.06365	0	5.82668	0	4.60165	4.30666	7.43616	0	0	3.13167	5.174
10.72	814.599	11.6403	5.96757	0	4.52584	5.81729	5.479	0	4.58938	6.14161	0	4.93472	4.10868	7.04645	1.75886	0	10.0927	8.34747	7.9252	4.26376	0	7.39905	3.6526	4.78059	9.46958	6.99144	7.9862	0	6.09381	0	4.09925	7.4777	0	5.75304	6.22909	5.86833	12.2551	7.8311	5.7572	5.74073	3.456	11.1497	4.57173	6.94066	0	9.59917	6.17266	7.54107	5.80275
10.17	814.551	0	19.8676	25.2705	10.2115	21.2569	14.3552	12.0356	17.0416	14.0693	11.245	18.6507	21.196	15.8177	15.7315	13.8695	0	0	16.389	21.2562	20.8225	15.7608	16.4392	16.3833	9.77568	12.54	15.1319	14.8612	16.638	15.6063	17.5281	15.3783	20.5603	13.5083	18.6531	15.8019	10.4237	0	12.1776	20.2325	0	13.1871	18.0407	17.0588	10.0437	19.5975	17.662	10.0749	0
12.44	813.664	0	0	0	0.122756	0	0	0	0	0	0	0	0	0	0	0	0	0	0	0	0	0	0	0.113623	0	0	0	0	0	0	0	0	0	0	0	0	0	0	0	0	0	0	0	0	0	0	0	0	0
10.13	812.561	50.6524	69.7859	33.6394	36.7084	61.1793	37.6628	34.5006	38.8792	45.8883	27.6663	33.2764	33.7328	56.1764	34.4017	54.541	54.1518	49.9932	50.6072	29.5293	29.3238	51.861	43.2039	41.2335	54.6322	52.8763	49.7784	42.5424	50.6647	60.1494	41.7336	45.4277	34.6937	47.7405	41.9175	54.9951	75.3568	55.3808	39.3751	28.3297	40.6948	59.1975	38.9725	64.3235	43.2795	38.8642	46.9946	45.7983	58.0788
11.6	811.665	11.2784	8.47381	11.1635	8.03734	7.57855	12.2177	10.8551	9.78926	10.5806	8.60081	7.31542	10.7441	7.08238	9.86234	9.73653	8.95547	12.2103	11.3431	9.06665	10.8951	5.75354	9.26673	6.71256	8.0096	6.84472	7.87693	7.3182	11.6194	10.5878	9.66636	13.9912	7.45369	10.0932	9.65643	10.2496	9.28289	8.52269	10.9068	10.9432	8.97721	9.23974	7.91658	7.54987	9.10971	11.1003	9.01025	9.51678	11.6683
12.33	810.673	0	0	4.56684	0	12.5246	5.6817	0	0	0	0	5.49982	3.92869	0	0	16.4316	0	19.7094	3.74834	0	19.6709	0	0	0	0	0	0	0	4.39385	17.1139	0	0	0	0	0	0	0	0	0	16.5909	0	0	0	0	6.18317	26.2031	0	0	0
10.62	810.593	0	0	3.75701	0	0	2.05916	0	3.72354	0	1.475	4.32924	1.71461	2.40173	1.04609	4.88504	0.946293	0	0	3.68621	0	1.44777	3.62421	6.24497	1.53997	0	2.42925	3.71152	1.23044	4.92131	3.22534	0	5.47468	3.24927	1.18937	3.29371	0	1.39974	1.83814	0	3.10313	2.95359	2.50054	0.630755	0	0	2.78736	2.26294	1.04629
10.08	810.561	29.0026	31.3842	8.46074	16.6762	26.0128	11.5326	17.0947	8.36312	17.3672	6.9586	5.58034	12.8663	29.8771	10.7903	16.2955	29.6297	24.0027	21.5394	7.87399	11.9526	17.499	21.5319	12.3083	31.0234	14.5128	28.3781	19.3227	17.5266	19.2086	17.7688	14.3606	13.1919	29.0202	14.6507	24.4479	36.9546	10.2082	14.6428	10.9345	18.7653	37.2315	13.5307	34.4277	19.9767	19.0717	18.1538	27.4098	35.3969
10.98	809.653	0	0	0	0	3.0502	5.20269	0	3.19561	3.99699	3.46529	2.68739	3.17608	2.38982	3.72651	0	4.21466	4.05089	0	2.86156	3.76528	2.64012	0	2.32147	3.1354	0	4.39245	0	2.67224	0	2.33813	4.32566	2.75907	3.62276	2.55096	3.18408	0	3.32832	4.53483	6.1884	3.27864	3.35457	2.91668	2.83807	0	0	2.65034	3.97209	2.94941
[truncated: 270 more rows]
[truncated: 212 more columns]

## Sheet: Design a
Sample ID	Patient	Plate	Day	Hour	Gender	Race	Age	HGT	WT	BMI	PKD
[truncated: 260 more rows]

[truncated: 5 more sheets: Run Order a, Raw Counts b, Normalized b, Design b, Run Order b]
